# Supplementary material for: Crystal structure of dimethyl 3,4,5,6-tetra­phenyl­cyclo­hexa-3,5-diene-1,2-di­carboxyl­ate
Source: Acta Crystallogr E Crystallogr Commun. 2016 Jun 14;72(Pt 7):947–50. doi: 10.1107/S2056989016009403 (PMC4992912; doi:10.1107/S2056989016009403)
Supplement: Supplementary file 1 [file e-72-00947-sup1.cif]

##############################################################################
#                                                                            #
# This CIF contains the data in a paper accepted for publication in          #
# Acta Crystallographica Section E. It conforms to the requirements of       #
# Notes for Authors for Acta Crystallographica Section E, and has been       #
# peer reviewed under the auspices of the IUCr Commission on Journals.       #
#                                                                            #
# Full details of the Crystallographic Information File format               #
# are given in the paper "The Crystallographic Information File (CIF):       #
# a New Standard Archive File for Crystallography" by S. R. Hall, F. H.      #
# Allen and I. D. Brown [Acta Cryst. (1991), A47, 655-685].                  #
#                                                                            #
# The current version of the core CIF dictionary is obtainable from          #
# ftp://ftp.iucr.org/pub/cif_core.dic.                                       #
#                                                                            #
# Software is freely available for graphical display of the structure(s)     #
# in this CIF. For information consult the CIF software page                 #
# http://www.iucr.org/resources/cif/software.                                #
#                                                                            #
# This file may be used for bona fide research purposes within the           #
# scientific community so long as proper attribution is given to the journal # 
# article from which it was obtained.                                        #
#                                                                            #
##############################################################################
data_I
_database_code_depnum_ccdc_archive 'CCDC 1484412'
_audit_creation_method
;
Olex2 1.2
(compiled 2015.09.30 svn.r3233 for OlexSys, GUI svn.r5103)
;
_journal_date_recd_electronic     2016-06-08
_journal_date_accepted     2016-06-10
_journal_name_full     'Acta Crystallographica, Section E'
_journal_year     2016
_journal_volume     72
_journal_issue      7
_journal_page_first     947
_journal_page_last     950
_journal_paper_category     GO
_journal_paper_doi     10.1107/S2056989016009403
_journal_coeditor_code     ZL2665
_publ_contact_author_name     'Alexander Y Nazarenko'
_publ_contact_author_address
;
Chemistry Department, SUNY Buffalo State,
1300 Elmwood Ave
Buffalo, NY 14222
USA
;
_publ_contact_author_email     nazareay@buffalostate.edu
_publ_contact_author_phone     1-716-878-5923
_publ_section_title
;
Crystal structure of dimethyl
3,4,5,6-tetraphenylcyclohexa-3,5-diene-1,2-dicarboxylate
;
loop_
    _publ_author_name
    _publ_author_address
    'Greenberg, Fred H'
;
Chemistry Department, SUNY Buffalo State,
1300 Elmwood Ave
Buffalo, NY 14222
USA
;
    'Nazarenko, Alexander Y'
;
Chemistry Department, SUNY Buffalo State,
1300 Elmwood Ave
Buffalo, NY 14222
USA
;
_publ_section_synopsis
;
In the title compound, C~34~H~28~O~4~, the cyclohexadiene ring has a screw-boat
conformation. All four phenyl rings in the two independent molecules are
arranged in a propeller-like conformation. The two molecules exhibit
S,<i>R</i>- and <i>R</i>,<i>S</i>- chirality and are connected <i>via</i>
C---H...O intermolecular interactions.
;
_chemical_name_systematic     ?
_chemical_name_common
;
Dimethyl-3,4,5,6-tetraphenylcyclohexa-3,5-diene-1,2-dicarboxylate
;
_chemical_formula_moiety     'C34 H28 O4'
_chemical_formula_sum     'C34 H28 O4'
_chemical_formula_iupac     'C34 H28 O4'
_chemical_formula_weight     500.56
_chemical_melting_point     ?
_shelx_space_group_comment
;
The symmetry employed for this shelxl refinement is uniquely defined
by the following loop, which should always be used as a source of
symmetry information in preference to the above space-group names.
They are only intended as comments.
;
_space_group_crystal_system     trigonal
_space_group_name_H-M_alt     'P 32'
_space_group_name_Hall     'P 32'
loop_
    _space_group_symop_operation_xyz
    'x, y, z'
    '-y, x-y, z+2/3'
    '-x+y, -x, z+1/3'
_cell_length_a     10.8330(12)
_cell_length_b     10.8330(12)
_cell_length_c     39.169(5)
_cell_angle_alpha     90
_cell_angle_beta     90
_cell_angle_gamma     120
_cell_volume     3980.8(12)
_cell_formula_units_Z     6
_cell_measurement_reflns_used     9883
_cell_measurement_theta_min     3.38
_cell_measurement_theta_max     78.35
_cell_measurement_temperature     173(2)
_exptl_crystal_description     plate
_exptl_crystal_colour     colourless
_exptl_crystal_size_max     0.585
_exptl_crystal_size_mid     0.343
_exptl_crystal_size_min     0.126
_exptl_crystal_density_diffrn     1.253
_exptl_crystal_density_meas     ?
_exptl_crystal_density_method     ?
_exptl_crystal_F_000     1584
_exptl_absorpt_coefficient_mu     0.647
_exptl_absorpt_correction_type     multi-scan
_exptl_absorpt_process_details
;
(SADABS; Bruker,2014/5)
;
_shelx_estimated_absorpt_T_min     0.703
_shelx_estimated_absorpt_T_max     0.923
_exptl_absorpt_correction_T_min     0.6686
_exptl_absorpt_correction_T_max     0.7542
_diffrn_ambient_temperature     173.15
_diffrn_radiation_type     CuK\a
_diffrn_radiation_wavelength     1.54178
_diffrn_measurement_device_type     'Bruker Photon-100 CMOS'
_diffrn_measurement_method     '\f and \w scans'
_diffrn_detector_area_resol_mean     ?
_diffrn_reflns_number     53613
_diffrn_reflns_av_R_equivalents     0.0431
_diffrn_reflns_theta_min     3.385
_diffrn_reflns_theta_max     78.956
_diffrn_reflns_theta_full     67.679
_diffrn_measured_fraction_theta_max     0.975
_diffrn_measured_fraction_theta_full     1.000
_diffrn_reflns_limit_h_min     -13
_diffrn_reflns_limit_h_max     12
_diffrn_reflns_limit_k_min     -13
_diffrn_reflns_limit_k_max     13
_diffrn_reflns_limit_l_min     -48
_diffrn_reflns_limit_l_max     48
_diffrn_standards_number     0
_refine_special_details
;
 Refined as a 2-component inversion twin.
1. Twinned data refinement
 Scales: 0.62(16) 0.38(16)
2. Fixed Uiso
 At 1.2 times of:
  All C(H) groups
 At 1.5 times of:
  All C(H,H,H) groups
3.a Aromatic/amide H refined with riding coordinates:
 C21(H21), C34(H34), C18(H18), C30(H30), C134(H134), C24(H24), C22(H22),
 C12(H12), C133(H133), C16(H16), C112(H112), C130(H130), C28(H28), C124(H124),
 C113(H113), C119(H119), C19(H19), C131(H131), C15(H15), C118(H118), C120(H120),
  C31(H31), C114(H114), C116(H116), C25(H25), C27(H27), C121(H121), C122(H122),
 C128(H128), C13(H13), C20(H20), C132(H132), C26(H26), C14(H14), C33(H33),
 C32(H32), C126(H126), C127(H127), C115(H115), C125(H125)
3.b Idealised Me refined as rotating group:
 C8(H8A,H8B,H8C), C110(H11A,H11B,H11C), C10(H10A,H10B,H10C), C108(H10D,H10E,
 H10F)
;
_reflns_number_total     10773
_reflns_number_gt     10345
_reflns_threshold_expression     'I > 2\s(I)'
_refine_ls_structure_factor_coef     Fsqd
_refine_ls_matrix_type     full
_refine_ls_R_factor_all     0.0350
_refine_ls_R_factor_gt     0.0334
_refine_ls_wR_factor_gt     0.0899
_refine_ls_wR_factor_ref     0.0914
_refine_ls_goodness_of_fit_ref     1.045
_refine_ls_restrained_S_all     1.044
_refine_ls_number_reflns     10773
_refine_ls_number_parameters     702
_refine_ls_number_restraints     1
_refine_ls_hydrogen_treatment     mixed
_refine_ls_weighting_scheme     calc
_refine_ls_weighting_details
              'w=1/[\s^2^(Fo^2^)+(0.0547P)^2^+0.4031P] where P=(Fo^2^+2Fc^2^)/3'
_atom_sites_solution_hydrogens     mixed
_atom_sites_solution_primary     ?
_atom_sites_solution_secondary     ?
_refine_ls_shift/su_max     0.000
_refine_ls_shift/su_mean     0.000
_refine_diff_density_max     0.187
_refine_diff_density_min     -0.146
_refine_ls_extinction_method     none
_refine_ls_extinction_coef     .
_refine_ls_abs_structure_details
;
 Refined as an inversion twin
;
_refine_ls_abs_structure_Flack     0.38(16)
loop_
    _atom_type_symbol
    _atom_type_description
    _atom_type_scat_dispersion_real
    _atom_type_scat_dispersion_imag
    _atom_type_scat_source
    C C 0.0181 0.0091 'International Tables Vol C Tables 4.2.6.8 and 6.1.1.4'
    H H 0.0000 0.0000 'International Tables Vol C Tables 4.2.6.8 and 6.1.1.4'
    O O 0.0492 0.0322 'International Tables Vol C Tables 4.2.6.8 and 6.1.1.4'
_computing_data_collection
;
APEX2 (Bruker, 2013)
;
_computing_cell_refinement
;
SAINT (Bruker, 2013)
;
_computing_data_reduction
;
SAINT (Bruker, 2013)
;
_computing_structure_solution
;
<i>XT</i> (Sheldrick, 2015)
;
_computing_structure_refinement
;
<i>XL</i> (Sheldrick, 2008)
;
_computing_molecular_graphics
;
<i>OLEX2</i> (Dolomanov <i>et al.</i>,  2009)
;
_computing_publication_material
;
<i>OLEX2</i> (Dolomanov <i>et al.</i>,  2009)
;
loop_
    _atom_site_type_symbol
    _atom_site_label
    _atom_site_fract_x
    _atom_site_fract_y
    _atom_site_fract_z
    _atom_site_U_iso_or_equiv
    _atom_site_adp_type
    _atom_site_calc_flag
    _atom_site_occupancy
    _atom_site_disorder_assembly
    _atom_site_disorder_group
    O O4 0.79329(17) 0.30493(18) 0.54107(4) 0.0438(4) Uani d 1 . .
    O O101 0.96274(18) 0.63537(17) 0.51401(4) 0.0443(4) Uani d 1 . .
    O O103 1.02631(18) 0.4316(2) 0.41723(4) 0.0475(4) Uani d 1 . .
    O O2 0.56790(17) 0.38169(16) 0.51915(4) 0.0434(4) Uani d 1 . .
    O O1 0.3803(2) 0.25072(18) 0.48545(4) 0.0458(4) Uani d 1 . .
    O O3 0.64592(18) 0.29005(17) 0.58294(4) 0.0452(4) Uani d 1 . .
    O O102 1.09927(18) 0.5677(2) 0.48612(5) 0.0540(4) Uani d 1 . .
    O O104 1.03157(19) 0.27494(18) 0.45336(5) 0.0508(4) Uani d 1 . .
    C C9 0.6769(2) 0.2477(2) 0.55396(5) 0.0345(4) Uani d 1 . .
    C C123 0.7593(2) 0.5516(2) 0.37918(6) 0.0363(4) Uani d 1 . .
    C C29 0.2698(2) 0.2158(2) 0.56419(5) 0.0329(4) Uani d 1 . .
    C C7 0.4665(2) 0.2687(2) 0.51152(5) 0.0355(4) Uani d 1 . .
    C C4 0.4035(2) -0.0443(2) 0.58720(5) 0.0346(4) Uani d 1 . .
    C C3 0.5035(2) -0.0149(2) 0.56313(5) 0.0340(4) Uani d 1 . .
    C C23 0.2515(2) 0.0341(2) 0.62110(5) 0.0354(4) Uani d 1 . .
    C C109 0.9775(2) 0.3424(2) 0.44350(6) 0.0356(4) Uani d 1 . .
    C C101 0.8547(2) 0.4732(2) 0.46876(5) 0.0327(4) Uani d 1 . .
    H H101 0.772(3) 0.452(3) 0.4837(7) 0.039 Uiso d 1 . .
    C C104 0.6822(2) 0.3191(2) 0.41216(5) 0.0333(4) Uani d 1 . .
    C C105 0.7663(2) 0.4780(2) 0.41074(5) 0.0328(4) Uani d 1 . .
    C C107 0.9869(2) 0.5616(2) 0.49006(5) 0.0362(4) Uani d 1 . .
    C C5 0.3298(2) 0.0406(2) 0.58914(5) 0.0333(4) Uani d 1 . .
    C C106 0.8498(2) 0.5531(2) 0.43712(5) 0.0318(4) Uani d 1 . .
    C C102 0.8425(2) 0.3301(2) 0.45915(5) 0.0327(4) Uani d 1 . .
    H H102 0.829(3) 0.276(3) 0.4797(7) 0.039 Uiso d 1 . .
    C C2 0.5490(2) 0.1126(2) 0.53935(5) 0.0335(4) Uani d 1 . .
    H H2 0.586(3) 0.095(3) 0.5182(7) 0.040 Uiso d 1 . .
    C C6 0.3366(2) 0.1245(2) 0.56296(5) 0.0322(4) Uani d 1 . .
    C C129 0.9408(2) 0.7112(2) 0.43578(6) 0.0342(4) Uani d 1 . .
    C C11 0.5749(2) -0.1004(2) 0.55719(6) 0.0371(4) Uani d 1 . .
    C C21 0.4450(3) -0.2535(3) 0.65930(7) 0.0527(6) Uani d 1 . .
    H H21 0.5199 -0.2513 0.6724 0.063 Uiso calc 1 . .
    C C34 0.3107(3) 0.3209(2) 0.58899(6) 0.0397(5) Uani d 1 . .
    H H34 0.3819 0.3349 0.6052 0.048 Uiso calc 1 . .
    C C18 0.2271(3) -0.2583(2) 0.62137(6) 0.0418(5) Uani d 1 . .
    H H18 0.1516 -0.2602 0.6086 0.050 Uiso calc 1 . .
    C C103 0.7127(2) 0.2471(2) 0.43591(5) 0.0337(4) Uani d 1 . .
    C C111 0.6241(2) 0.0917(2) 0.44298(6) 0.0359(4) Uani d 1 . .
    C C30 0.1673(2) 0.1994(3) 0.54024(6) 0.0434(5) Uani d 1 . .
    H H30 0.1397 0.1294 0.5228 0.052 Uiso calc 1 . .
    C C134 1.0485(2) 0.7733(2) 0.41147(6) 0.0401(5) Uani d 1 . .
    H H134 1.0651 0.7145 0.3963 0.048 Uiso calc 1 . .
    C C1 0.4199(2) 0.1303(2) 0.53089(5) 0.0326(4) Uani d 1 . .
    H H1 0.357(3) 0.052(3) 0.5158(7) 0.039 Uiso d 1 . .
    C C17 0.3680(2) -0.1561(2) 0.61388(5) 0.0375(4) Uani d 1 . .
    C C24 0.1072(3) -0.0091(2) 0.62101(7) 0.0448(5) Uani d 1 . .
    H H24 0.0548 -0.0382 0.6003 0.054 Uiso calc 1 . .
    C C22 0.4763(3) -0.1550(3) 0.63322(6) 0.0440(5) Uani d 1 . .
    H H22 0.5728 -0.0861 0.6286 0.053 Uiso calc 1 . .
    C C12 0.4937(3) -0.2481(2) 0.55401(6) 0.0440(5) Uani d 1 . .
    H H12 0.3930 -0.2941 0.5563 0.053 Uiso calc 1 . .
    C C133 1.1322(3) 0.9209(3) 0.40914(7) 0.0529(6) Uani d 1 . .
    H H133 1.2055 0.9623 0.3925 0.063 Uiso calc 1 . .
    C C117 0.5695(2) 0.2447(2) 0.38556(6) 0.0371(4) Uani d 1 . .
    C C16 0.7221(3) -0.0358(3) 0.55332(7) 0.0479(5) Uani d 1 . .
    H H16 0.7794 0.0649 0.5551 0.057 Uiso calc 1 . .
    C C112 0.4757(2) 0.0265(2) 0.44520(6) 0.0387(4) Uani d 1 . .
    H H112 0.4305 0.0803 0.4403 0.046 Uiso calc 1 . .
    C C130 0.9202(3) 0.7994(2) 0.45808(6) 0.0429(5) Uani d 1 . .
    H H130 0.8489 0.7587 0.4752 0.051 Uiso calc 1 . .
    C C28 0.3246(3) 0.0744(3) 0.65205(6) 0.0469(5) Uani d 1 . .
    H H28 0.4232 0.1038 0.6526 0.056 Uiso calc 1 . .
    C C124 0.7148(3) 0.6522(2) 0.38033(7) 0.0473(5) Uani d 1 . .
    H H124 0.6850 0.6725 0.4014 0.057 Uiso calc 1 . .
    C C113 0.3938(3) -0.1154(3) 0.45445(6) 0.0458(5) Uani d 1 . .
    H H113 0.2931 -0.1580 0.4557 0.055 Uiso calc 1 . .
    C C119 0.3685(3) 0.2182(3) 0.35267(7) 0.0509(6) Uani d 1 . .
    H H119 0.2984 0.2446 0.3485 0.061 Uiso calc 1 . .
    C C19 0.1960(3) -0.3573(3) 0.64730(7) 0.0493(6) Uani d 1 . .
    H H19 0.0997 -0.4267 0.6520 0.059 Uiso calc 1 . .
    C C131 1.0040(3) 0.9472(3) 0.45532(8) 0.0554(7) Uani d 1 . .
    H H131 0.9885 1.0071 0.4703 0.066 Uiso calc 1 . .
    C C15 0.7860(3) -0.1173(3) 0.54693(8) 0.0566(7) Uani d 1 . .
    H H15 0.8866 -0.0720 0.5445 0.068 Uiso calc 1 . .
    C C118 0.4674(2) 0.2838(2) 0.37867(6) 0.0422(5) Uani d 1 . .
    H H118 0.4654 0.3563 0.3919 0.051 Uiso calc 1 . .
    C C120 0.3719(3) 0.1143(3) 0.33279(7) 0.0559(7) Uani d 1 . .
    H H120 0.3049 0.0701 0.3148 0.067 Uiso calc 1 . .
    C C31 0.1052(3) 0.2850(3) 0.54173(8) 0.0554(7) Uani d 1 . .
    H H31 0.0353 0.2732 0.5254 0.066 Uiso calc 1 . .
    C C114 0.4573(3) -0.1955(3) 0.46184(8) 0.0539(6) Uani d 1 . .
    H H114 0.4010 -0.2924 0.4685 0.065 Uiso calc 1 . .
    C C116 0.6871(3) 0.0096(3) 0.45039(8) 0.0498(6) Uani d 1 . .
    H H116 0.7878 0.0514 0.4493 0.060 Uiso calc 1 . .
    C C25 0.0393(3) -0.0097(3) 0.65115(9) 0.0627(8) Uani d 1 . .
    H H25 -0.0591 -0.0381 0.6508 0.075 Uiso calc 1 . .
    C C27 0.2558(4) 0.0723(3) 0.68193(7) 0.0617(8) Uani d 1 . .
    H H27 0.3071 0.1000 0.7028 0.074 Uiso calc 1 . .
    C C121 0.4727(3) 0.0754(3) 0.33914(7) 0.0529(6) Uani d 1 . .
    H H121 0.4751 0.0043 0.3254 0.063 Uiso calc 1 . .
    C C8 0.4058(4) 0.3808(3) 0.46891(7) 0.0588(7) Uani d 1 . .
    H H8A 0.3398 0.3574 0.4497 0.088 Uiso calc 1 . .
    H H8B 0.5041 0.4326 0.4605 0.088 Uiso calc 1 . .
    H H8C 0.3909 0.4403 0.4853 0.088 Uiso calc 1 . .
    C C122 0.5707(3) 0.1388(2) 0.36532(6) 0.0439(5) Uani d 1 . .
    H H122 0.6391 0.1101 0.3696 0.053 Uiso calc 1 . .
    C C128 0.8006(3) 0.5232(3) 0.34810(6) 0.0479(5) Uani d 1 . .
    H H128 0.8302 0.4543 0.3468 0.058 Uiso calc 1 . .
    C C13 0.5581(3) -0.3293(3) 0.54756(7) 0.0509(6) Uani d 1 . .
    H H13 0.5012 -0.4300 0.5456 0.061 Uiso calc 1 . .
    C C20 0.3049(4) -0.3547(3) 0.66614(7) 0.0543(7) Uani d 1 . .
    H H20 0.2837 -0.4225 0.6838 0.065 Uiso calc 1 . .
    C C132 1.1094(3) 1.0066(3) 0.43078(8) 0.0598(8) Uani d 1 . .
    H H132 1.1662 1.1073 0.4289 0.072 Uiso calc 1 . .
    C C26 0.1132(4) 0.0303(3) 0.68154(8) 0.0677(9) Uani d 1 . .
    H H26 0.0660 0.0290 0.7021 0.081 Uiso calc 1 . .
    C C14 0.7037(3) -0.2644(3) 0.54406(8) 0.0543(6) Uani d 1 . .
    H H14 0.7477 -0.3199 0.5397 0.065 Uiso calc 1 . .
    C C33 0.2479(3) 0.4054(3) 0.59017(7) 0.0517(6) Uani d 1 . .
    H H33 0.2762 0.4768 0.6072 0.062 Uiso calc 1 . .
    C C32 0.1450(3) 0.3866(3) 0.56682(8) 0.0562(7) Uani d 1 . .
    H H32 0.1015 0.4440 0.5680 0.067 Uiso calc 1 . .
    C C110 1.1609(3) 0.4582(4) 0.40345(8) 0.0621(7) Uani d 1 . .
    H H11A 1.1830 0.5166 0.3828 0.093 Uiso calc 1 . .
    H H11B 1.1551 0.3673 0.3978 0.093 Uiso calc 1 . .
    H H11C 1.2362 0.5087 0.4204 0.093 Uiso calc 1 . .
    C C10 0.7575(3) 0.4261(3) 0.59574(8) 0.0578(7) Uani d 1 . .
    H H10A 0.7695 0.5023 0.5802 0.087 Uiso calc 1 . .
    H H10B 0.8472 0.4248 0.5972 0.087 Uiso calc 1 . .
    H H10C 0.7314 0.4433 0.6185 0.087 Uiso calc 1 . .
    C C126 0.7558(3) 0.6936(4) 0.32010(9) 0.0718(10) Uani d 1 . .
    H H126 0.7545 0.7419 0.3000 0.086 Uiso calc 1 . .
    C C127 0.7991(3) 0.5949(4) 0.31868(7) 0.0664(9) Uani d 1 . .
    H H127 0.8284 0.5750 0.2975 0.080 Uiso calc 1 . .
    C C115 0.6036(3) -0.1331(3) 0.45941(9) 0.0614(7) Uani d 1 . .
    H H115 0.6477 -0.1882 0.4640 0.074 Uiso calc 1 . .
    C C108 1.0862(4) 0.7347(3) 0.53338(8) 0.0646(8) Uani d 1 . .
    H H10D 1.1554 0.8085 0.5181 0.097 Uiso calc 1 . .
    H H10E 1.1296 0.6840 0.5441 0.097 Uiso calc 1 . .
    H H10F 1.0572 0.7792 0.5511 0.097 Uiso calc 1 . .
    C C125 0.7142(3) 0.7225(3) 0.35077(10) 0.0658(9) Uani d 1 . .
    H H125 0.6846 0.7915 0.3518 0.079 Uiso calc 1 . .
loop_
    _atom_site_aniso_label
    _atom_site_aniso_U_11
    _atom_site_aniso_U_22
    _atom_site_aniso_U_33
    _atom_site_aniso_U_12
    _atom_site_aniso_U_13
    _atom_site_aniso_U_23
    O4 0.0354(8) 0.0405(8) 0.0537(9) 0.0178(7) 0.0057(7) 0.0050(7)
    O101 0.0495(9) 0.0365(8) 0.0416(8) 0.0175(7) -0.0063(7) -0.0078(6)
    O103 0.0415(9) 0.0614(11) 0.0440(8) 0.0289(8) 0.0093(7) 0.0128(8)
    O2 0.0400(8) 0.0322(8) 0.0563(9) 0.0169(7) 0.0008(7) 0.0066(7)
    O1 0.0583(10) 0.0419(8) 0.0412(8) 0.0280(8) -0.0065(7) 0.0010(7)
    O3 0.0464(9) 0.0379(8) 0.0429(8) 0.0148(7) 0.0022(7) -0.0064(6)
    O102 0.0349(9) 0.0540(10) 0.0670(11) 0.0177(8) -0.0096(8) -0.0159(9)
    O104 0.0415(9) 0.0425(9) 0.0731(11) 0.0245(8) 0.0025(8) 0.0080(8)
    C9 0.0395(11) 0.0308(10) 0.0378(10) 0.0210(9) 0.0015(8) 0.0038(8)
    C123 0.0285(9) 0.0275(9) 0.0447(11) 0.0079(8) -0.0063(8) 0.0014(8)
    C29 0.0314(10) 0.0299(9) 0.0387(11) 0.0162(8) 0.0053(8) 0.0043(8)
    C7 0.0397(11) 0.0367(11) 0.0360(10) 0.0234(9) 0.0049(8) 0.0009(8)
    C4 0.0363(10) 0.0277(9) 0.0409(10) 0.0169(8) -0.0010(8) -0.0003(8)
    C3 0.0368(10) 0.0275(9) 0.0407(10) 0.0183(8) 0.0017(8) 0.0001(8)
    C23 0.0407(11) 0.0270(9) 0.0424(10) 0.0199(8) 0.0063(9) 0.0054(8)
    C109 0.0333(10) 0.0300(10) 0.0405(10) 0.0136(8) -0.0048(8) -0.0036(8)
    C101 0.0309(10) 0.0283(9) 0.0352(10) 0.0120(8) 0.0012(8) -0.0001(7)
    C104 0.0298(9) 0.0275(9) 0.0386(10) 0.0113(8) -0.0011(8) -0.0011(8)
    C105 0.0297(9) 0.0271(9) 0.0391(10) 0.0123(8) -0.0010(8) 0.0006(8)
    C107 0.0366(11) 0.0293(10) 0.0372(10) 0.0122(8) -0.0012(8) 0.0024(8)
    C5 0.0320(9) 0.0275(9) 0.0403(10) 0.0148(8) 0.0005(8) -0.0008(8)
    C106 0.0285(9) 0.0267(9) 0.0390(10) 0.0129(8) 0.0015(8) 0.0013(7)
    C102 0.0317(10) 0.0280(9) 0.0352(10) 0.0127(8) -0.0014(8) 0.0018(8)
    C2 0.0366(10) 0.0293(10) 0.0371(10) 0.0185(9) 0.0029(8) 0.0003(8)
    C6 0.0297(9) 0.0285(9) 0.0379(10) 0.0141(8) -0.0003(8) -0.0017(7)
    C129 0.0310(9) 0.0279(9) 0.0407(11) 0.0124(8) -0.0076(8) -0.0002(8)
    C11 0.0409(11) 0.0331(10) 0.0435(11) 0.0231(9) 0.0053(9) 0.0023(8)
    C21 0.0789(19) 0.0489(14) 0.0456(13) 0.0434(14) -0.0060(12) -0.0020(11)
    C34 0.0435(11) 0.0334(10) 0.0439(11) 0.0206(9) 0.0057(9) 0.0020(8)
    C18 0.0512(13) 0.0328(10) 0.0444(11) 0.0232(10) 0.0078(10) 0.0023(9)
    C103 0.0296(9) 0.0273(9) 0.0407(10) 0.0117(8) -0.0004(8) -0.0021(8)
    C111 0.0333(10) 0.0287(10) 0.0399(10) 0.0111(8) -0.0013(8) -0.0005(8)
    C30 0.0386(11) 0.0473(12) 0.0462(12) 0.0230(10) -0.0007(9) 0.0023(10)
    C134 0.0330(10) 0.0325(11) 0.0479(12) 0.0111(9) -0.0018(9) 0.0046(9)
    C1 0.0341(10) 0.0282(9) 0.0362(10) 0.0162(8) 0.0013(8) 0.0001(8)
    C17 0.0475(12) 0.0311(10) 0.0413(11) 0.0253(9) 0.0055(9) 0.0008(8)
    C24 0.0429(12) 0.0338(11) 0.0601(14) 0.0211(10) 0.0096(10) 0.0063(10)
    C22 0.0540(13) 0.0405(12) 0.0479(12) 0.0314(11) -0.0010(10) -0.0019(9)
    C12 0.0470(13) 0.0328(11) 0.0551(13) 0.0221(10) 0.0115(10) 0.0026(9)
    C133 0.0401(13) 0.0383(12) 0.0644(16) 0.0076(10) -0.0075(11) 0.0143(11)
    C117 0.0306(10) 0.0291(9) 0.0405(10) 0.0065(8) -0.0004(8) 0.0038(8)
    C16 0.0426(12) 0.0359(11) 0.0693(16) 0.0228(10) 0.0041(11) 0.0035(11)
    C112 0.0350(10) 0.0323(11) 0.0439(11) 0.0132(9) -0.0009(9) 0.0015(9)
    C130 0.0483(13) 0.0372(11) 0.0466(12) 0.0240(10) -0.0086(10) -0.0053(9)
    C28 0.0597(15) 0.0412(12) 0.0442(12) 0.0284(11) 0.0031(11) 0.0043(10)
    C124 0.0358(11) 0.0352(11) 0.0671(15) 0.0149(10) -0.0128(10) 0.0014(10)
    C113 0.0353(11) 0.0368(12) 0.0510(13) 0.0072(9) -0.0015(10) 0.0045(10)
    C119 0.0336(11) 0.0499(14) 0.0525(13) 0.0083(10) -0.0045(10) 0.0143(11)
    C19 0.0654(16) 0.0325(11) 0.0494(13) 0.0240(11) 0.0166(11) 0.0035(9)
    C131 0.0707(18) 0.0381(12) 0.0644(16) 0.0325(13) -0.0281(14) -0.0136(11)
    C15 0.0479(14) 0.0536(15) 0.0787(18) 0.0331(13) 0.0109(13) 0.0082(13)
    C118 0.0325(10) 0.0364(11) 0.0482(12) 0.0100(9) -0.0028(9) 0.0057(9)
    C120 0.0425(13) 0.0533(15) 0.0414(12) 0.0010(11) -0.0077(10) 0.0037(11)
    C31 0.0486(14) 0.0681(17) 0.0632(16) 0.0395(13) 0.0062(12) 0.0192(14)
    C114 0.0485(14) 0.0295(11) 0.0682(16) 0.0079(10) -0.0093(12) 0.0084(10)
    C116 0.0372(12) 0.0345(12) 0.0738(17) 0.0150(10) -0.0039(11) 0.0053(11)
    C25 0.0582(16) 0.0410(13) 0.093(2) 0.0279(12) 0.0374(16) 0.0202(14)
    C27 0.099(2) 0.0475(14) 0.0420(13) 0.0394(16) 0.0096(14) 0.0059(11)
    C121 0.0499(14) 0.0384(12) 0.0451(12) 0.0032(11) 0.0017(11) -0.0038(10)
    C8 0.079(2) 0.0536(15) 0.0515(14) 0.0394(15) -0.0100(13) 0.0079(11)
    C122 0.0402(12) 0.0330(11) 0.0464(12) 0.0093(9) -0.0002(9) -0.0011(9)
    C128 0.0423(12) 0.0469(13) 0.0429(12) 0.0136(11) -0.0050(9) -0.0004(10)
    C13 0.0634(16) 0.0358(12) 0.0622(15) 0.0314(12) 0.0172(12) 0.0056(11)
    C20 0.090(2) 0.0389(12) 0.0417(12) 0.0383(14) 0.0087(12) 0.0054(10)
    C132 0.0591(16) 0.0268(11) 0.0795(19) 0.0111(11) -0.0274(14) 0.0048(12)
    C26 0.102(3) 0.0474(15) 0.0592(17) 0.0412(16) 0.0416(18) 0.0158(13)
    C14 0.0666(17) 0.0505(14) 0.0664(16) 0.0446(14) 0.0177(13) 0.0105(12)
    C33 0.0654(16) 0.0380(12) 0.0602(15) 0.0322(12) 0.0197(13) 0.0059(11)
    C32 0.0607(16) 0.0552(15) 0.0737(17) 0.0447(14) 0.0236(14) 0.0229(13)
    C110 0.0464(14) 0.082(2) 0.0612(16) 0.0350(14) 0.0173(12) 0.0150(14)
    C10 0.0629(17) 0.0386(12) 0.0589(15) 0.0156(12) -0.0056(12) -0.0118(11)
    C126 0.0500(16) 0.0654(19) 0.0699(19) 0.0064(14) -0.0224(14) 0.0262(15)
    C127 0.0517(15) 0.074(2) 0.0434(13) 0.0089(15) -0.0114(11) 0.0078(13)
    C115 0.0510(15) 0.0342(12) 0.096(2) 0.0194(11) -0.0111(14) 0.0103(13)
    C108 0.0704(19) 0.0515(15) 0.0595(16) 0.0213(15) -0.0239(14) -0.0203(13)
    C125 0.0434(14) 0.0411(14) 0.103(3) 0.0135(12) -0.0251(15) 0.0133(14)
_geom_special_details
;
 All esds (except the esd in the dihedral angle between two l.s. planes)
 are estimated using the full covariance matrix.  The cell esds are taken
 into account individually in the estimation of esds in distances, angles
 and torsion angles; correlations between esds in cell parameters are only
 used when they are defined by crystal symmetry.  An approximate (isotropic)
 treatment of cell esds is used for estimating esds involving l.s. planes.
;
loop_
    _geom_bond_atom_site_label_1
    _geom_bond_atom_site_label_2
    _geom_bond_site_symmetry_2
    _geom_bond_distance
    _geom_bond_publ_flag
    O4 C9 . 1.203(3) ?
    O101 C107 . 1.340(3) ?
    O101 C108 . 1.443(3) ?
    O103 C109 . 1.327(3) ?
    O103 C110 . 1.442(3) ?
    O2 C7 . 1.204(3) ?
    O1 C7 . 1.331(3) ?
    O1 C8 . 1.446(3) ?
    O3 C9 . 1.329(3) ?
    O3 C10 . 1.451(3) ?
    O102 C107 . 1.196(3) ?
    O104 C109 . 1.206(3) ?
    C9 C2 . 1.537(3) ?
    C123 C105 . 1.493(3) ?
    C123 C124 . 1.395(3) ?
    C123 C128 . 1.383(3) ?
    C29 C6 . 1.489(3) ?
    C29 C34 . 1.390(3) ?
    C29 C30 . 1.396(3) ?
    C7 C1 . 1.524(3) ?
    C4 C3 . 1.349(3) ?
    C4 C5 . 1.491(3) ?
    C4 C17 . 1.496(3) ?
    C3 C2 . 1.529(3) ?
    C3 C11 . 1.492(3) ?
    C23 C5 . 1.494(3) ?
    C23 C24 . 1.390(3) ?
    C23 C28 . 1.393(3) ?
    C109 C102 . 1.529(3) ?
    C101 H101 . 0.99(3) ?
    C101 C107 . 1.514(3) ?
    C101 C106 . 1.527(3) ?
    C101 C102 . 1.536(3) ?
    C104 C105 . 1.493(3) ?
    C104 C103 . 1.356(3) ?
    C104 C117 . 1.497(3) ?
    C105 C106 . 1.346(3) ?
    C5 C6 . 1.348(3) ?
    C106 C129 . 1.490(3) ?
    C102 H102 . 0.96(3) ?
    C102 C103 . 1.533(3) ?
    C2 H2 . 0.98(3) ?
    C2 C1 . 1.539(3) ?
    C6 C1 . 1.530(3) ?
    C129 C134 . 1.391(3) ?
    C129 C130 . 1.392(3) ?
    C11 C12 . 1.394(3) ?
    C11 C16 . 1.393(3) ?
    C21 H21 . 0.9500 ?
    C21 C22 . 1.391(4) ?
    C21 C20 . 1.383(4) ?
    C34 H34 . 0.9500 ?
    C34 C33 . 1.388(3) ?
    C18 H18 . 0.9500 ?
    C18 C17 . 1.397(3) ?
    C18 C19 . 1.391(3) ?
    C103 C111 . 1.489(3) ?
    C111 C112 . 1.398(3) ?
    C111 C116 . 1.396(3) ?
    C30 H30 . 0.9500 ?
    C30 C31 . 1.393(4) ?
    C134 H134 . 0.9500 ?
    C134 C133 . 1.392(3) ?
    C1 H1 . 0.98(3) ?
    C17 C22 . 1.392(3) ?
    C24 H24 . 0.9500 ?
    C24 C25 . 1.389(4) ?
    C22 H22 . 0.9500 ?
    C12 H12 . 0.9500 ?
    C12 C13 . 1.392(3) ?
    C133 H133 . 0.9500 ?
    C133 C132 . 1.368(5) ?
    C117 C118 . 1.395(3) ?
    C117 C122 . 1.400(3) ?
    C16 H16 . 0.9500 ?
    C16 C15 . 1.389(4) ?
    C112 H112 . 0.9500 ?
    C112 C113 . 1.385(3) ?
    C130 H130 . 0.9500 ?
    C130 C131 . 1.396(4) ?
    C28 H28 . 0.9500 ?
    C28 C27 . 1.382(4) ?
    C124 H124 . 0.9500 ?
    C124 C125 . 1.388(4) ?
    C113 H113 . 0.9500 ?
    C113 C114 . 1.380(4) ?
    C119 H119 . 0.9500 ?
    C119 C118 . 1.389(3) ?
    C119 C120 . 1.384(5) ?
    C19 H19 . 0.9500 ?
    C19 C20 . 1.381(4) ?
    C131 H131 . 0.9500 ?
    C131 C132 . 1.381(5) ?
    C15 H15 . 0.9500 ?
    C15 C14 . 1.388(4) ?
    C118 H118 . 0.9500 ?
    C120 H120 . 0.9500 ?
    C120 C121 . 1.376(4) ?
    C31 H31 . 0.9500 ?
    C31 C32 . 1.375(5) ?
    C114 H114 . 0.9500 ?
    C114 C115 . 1.381(4) ?
    C116 H116 . 0.9500 ?
    C116 C115 . 1.390(4) ?
    C25 H25 . 0.9500 ?
    C25 C26 . 1.378(5) ?
    C27 H27 . 0.9500 ?
    C27 C26 . 1.374(5) ?
    C121 H121 . 0.9500 ?
    C121 C122 . 1.386(4) ?
    C8 H8A . 0.9800 ?
    C8 H8B . 0.9800 ?
    C8 H8C . 0.9800 ?
    C122 H122 . 0.9500 ?
    C128 H128 . 0.9500 ?
    C128 C127 . 1.394(4) ?
    C13 H13 . 0.9500 ?
    C13 C14 . 1.376(4) ?
    C20 H20 . 0.9500 ?
    C132 H132 . 0.9500 ?
    C26 H26 . 0.9500 ?
    C14 H14 . 0.9500 ?
    C33 H33 . 0.9500 ?
    C33 C32 . 1.376(4) ?
    C32 H32 . 0.9500 ?
    C110 H11A . 0.9800 ?
    C110 H11B . 0.9800 ?
    C110 H11C . 0.9800 ?
    C10 H10A . 0.9800 ?
    C10 H10B . 0.9800 ?
    C10 H10C . 0.9800 ?
    C126 H126 . 0.9500 ?
    C126 C127 . 1.368(6) ?
    C126 C125 . 1.373(6) ?
    C127 H127 . 0.9500 ?
    C115 H115 . 0.9500 ?
    C108 H10D . 0.9800 ?
    C108 H10E . 0.9800 ?
    C108 H10F . 0.9800 ?
    C125 H125 . 0.9500 ?
loop_
    _geom_angle_atom_site_label_1
    _geom_angle_atom_site_label_2
    _geom_angle_atom_site_label_3
    _geom_angle_site_symmetry_1
    _geom_angle_site_symmetry_3
    _geom_angle
    _geom_angle_publ_flag
    C107 O101 C108 . . 115.4(2) ?
    C109 O103 C110 . . 115.50(19) ?
    C7 O1 C8 . . 115.0(2) ?
    C9 O3 C10 . . 114.9(2) ?
    O4 C9 O3 . . 124.1(2) ?
    O4 C9 C2 . . 123.3(2) ?
    O3 C9 C2 . . 112.58(18) ?
    C124 C123 C105 . . 121.3(2) ?
    C128 C123 C105 . . 120.1(2) ?
    C128 C123 C124 . . 118.6(2) ?
    C34 C29 C6 . . 120.32(19) ?
    C34 C29 C30 . . 118.8(2) ?
    C30 C29 C6 . . 120.9(2) ?
    O2 C7 O1 . . 123.8(2) ?
    O2 C7 C1 . . 124.2(2) ?
    O1 C7 C1 . . 112.05(18) ?
    C3 C4 C5 . . 120.32(19) ?
    C3 C4 C17 . . 122.02(19) ?
    C5 C4 C17 . . 117.58(18) ?
    C4 C3 C2 . . 119.78(18) ?
    C4 C3 C11 . . 124.55(19) ?
    C11 C3 C2 . . 115.66(18) ?
    C24 C23 C5 . . 122.0(2) ?
    C24 C23 C28 . . 118.4(2) ?
    C28 C23 C5 . . 119.6(2) ?
    O103 C109 C102 . . 112.96(17) ?
    O104 C109 O103 . . 123.5(2) ?
    O104 C109 C102 . . 123.5(2) ?
    C107 C101 H101 . . 106.2(15) ?
    C107 C101 C106 . . 112.23(17) ?
    C107 C101 C102 . . 110.49(17) ?
    C106 C101 H101 . . 109.1(15) ?
    C106 C101 C102 . . 111.29(17) ?
    C102 C101 H101 . . 107.2(16) ?
    C105 C104 C117 . . 117.26(18) ?
    C103 C104 C105 . . 120.32(18) ?
    C103 C104 C117 . . 122.36(19) ?
    C104 C105 C123 . . 118.82(18) ?
    C106 C105 C123 . . 120.74(18) ?
    C106 C105 C104 . . 120.42(18) ?
    O101 C107 C101 . . 110.97(18) ?
    O102 C107 O101 . . 123.7(2) ?
    O102 C107 C101 . . 125.4(2) ?
    C4 C5 C23 . . 118.71(18) ?
    C6 C5 C4 . . 120.79(19) ?
    C6 C5 C23 . . 120.48(18) ?
    C105 C106 C101 . . 118.93(18) ?
    C105 C106 C129 . . 121.73(18) ?
    C129 C106 C101 . . 119.31(17) ?
    C109 C102 C101 . . 114.49(17) ?
    C109 C102 H102 . . 103.6(16) ?
    C109 C102 C103 . . 111.72(17) ?
    C101 C102 H102 . . 108.5(16) ?
    C103 C102 C101 . . 109.15(17) ?
    C103 C102 H102 . . 109.1(16) ?
    C9 C2 H2 . . 103.9(16) ?
    C9 C2 C1 . . 113.86(16) ?
    C3 C2 C9 . . 111.29(17) ?
    C3 C2 H2 . . 108.7(16) ?
    C3 C2 C1 . . 109.97(17) ?
    C1 C2 H2 . . 108.8(16) ?
    C29 C6 C1 . . 118.19(17) ?
    C5 C6 C29 . . 122.85(18) ?
    C5 C6 C1 . . 118.93(18) ?
    C134 C129 C106 . . 119.5(2) ?
    C134 C129 C130 . . 118.7(2) ?
    C130 C129 C106 . . 121.7(2) ?
    C12 C11 C3 . . 120.1(2) ?
    C16 C11 C3 . . 121.59(19) ?
    C16 C11 C12 . . 118.3(2) ?
    C22 C21 H21 . . 120.0 ?
    C20 C21 H21 . . 120.0 ?
    C20 C21 C22 . . 120.0(3) ?
    C29 C34 H34 . . 119.9 ?
    C33 C34 C29 . . 120.2(2) ?
    C33 C34 H34 . . 119.9 ?
    C17 C18 H18 . . 119.6 ?
    C19 C18 H18 . . 119.6 ?
    C19 C18 C17 . . 120.8(2) ?
    C104 C103 C102 . . 119.08(18) ?
    C104 C103 C111 . . 124.94(19) ?
    C111 C103 C102 . . 115.87(18) ?
    C112 C111 C103 . . 120.8(2) ?
    C116 C111 C103 . . 120.99(19) ?
    C116 C111 C112 . . 118.0(2) ?
    C29 C30 H30 . . 119.8 ?
    C31 C30 C29 . . 120.4(2) ?
    C31 C30 H30 . . 119.8 ?
    C129 C134 H134 . . 119.8 ?
    C129 C134 C133 . . 120.5(2) ?
    C133 C134 H134 . . 119.8 ?
    C7 C1 C2 . . 110.82(17) ?
    C7 C1 C6 . . 110.29(16) ?
    C7 C1 H1 . . 107.3(16) ?
    C2 C1 H1 . . 107.5(16) ?
    C6 C1 C2 . . 111.88(17) ?
    C6 C1 H1 . . 108.9(16) ?
    C18 C17 C4 . . 121.7(2) ?
    C22 C17 C4 . . 119.9(2) ?
    C22 C17 C18 . . 118.3(2) ?
    C23 C24 H24 . . 119.9 ?
    C25 C24 C23 . . 120.2(3) ?
    C25 C24 H24 . . 119.9 ?
    C21 C22 C17 . . 120.8(3) ?
    C21 C22 H22 . . 119.6 ?
    C17 C22 H22 . . 119.6 ?
    C11 C12 H12 . . 119.6 ?
    C13 C12 C11 . . 120.9(2) ?
    C13 C12 H12 . . 119.6 ?
    C134 C133 H133 . . 119.9 ?
    C132 C133 C134 . . 120.3(3) ?
    C132 C133 H133 . . 119.9 ?
    C118 C117 C104 . . 121.9(2) ?
    C118 C117 C122 . . 118.2(2) ?
    C122 C117 C104 . . 119.8(2) ?
    C11 C16 H16 . . 119.7 ?
    C15 C16 C11 . . 120.6(2) ?
    C15 C16 H16 . . 119.7 ?
    C111 C112 H112 . . 119.5 ?
    C113 C112 C111 . . 120.9(2) ?
    C113 C112 H112 . . 119.5 ?
    C129 C130 H130 . . 119.9 ?
    C129 C130 C131 . . 120.2(2) ?
    C131 C130 H130 . . 119.9 ?
    C23 C28 H28 . . 119.5 ?
    C27 C28 C23 . . 120.9(3) ?
    C27 C28 H28 . . 119.5 ?
    C123 C124 H124 . . 120.0 ?
    C125 C124 C123 . . 120.0(3) ?
    C125 C124 H124 . . 120.0 ?
    C112 C113 H113 . . 119.7 ?
    C114 C113 C112 . . 120.6(2) ?
    C114 C113 H113 . . 119.7 ?
    C118 C119 H119 . . 119.9 ?
    C120 C119 H119 . . 119.9 ?
    C120 C119 C118 . . 120.1(3) ?
    C18 C19 H19 . . 120.0 ?
    C20 C19 C18 . . 120.0(3) ?
    C20 C19 H19 . . 120.0 ?
    C130 C131 H131 . . 120.0 ?
    C132 C131 C130 . . 120.0(3) ?
    C132 C131 H131 . . 120.0 ?
    C16 C15 H15 . . 119.8 ?
    C14 C15 C16 . . 120.4(3) ?
    C14 C15 H15 . . 119.8 ?
    C117 C118 H118 . . 119.6 ?
    C119 C118 C117 . . 120.8(2) ?
    C119 C118 H118 . . 119.6 ?
    C119 C120 H120 . . 120.2 ?
    C121 C120 C119 . . 119.7(2) ?
    C121 C120 H120 . . 120.2 ?
    C30 C31 H31 . . 120.0 ?
    C32 C31 C30 . . 120.0(3) ?
    C32 C31 H31 . . 120.0 ?
    C113 C114 H114 . . 120.4 ?
    C113 C114 C115 . . 119.2(2) ?
    C115 C114 H114 . . 120.4 ?
    C111 C116 H116 . . 119.8 ?
    C115 C116 C111 . . 120.5(2) ?
    C115 C116 H116 . . 119.8 ?
    C24 C25 H25 . . 119.7 ?
    C26 C25 C24 . . 120.6(3) ?
    C26 C25 H25 . . 119.7 ?
    C28 C27 H27 . . 119.9 ?
    C26 C27 C28 . . 120.3(3) ?
    C26 C27 H27 . . 119.9 ?
    C120 C121 H121 . . 119.6 ?
    C120 C121 C122 . . 120.7(3) ?
    C122 C121 H121 . . 119.6 ?
    O1 C8 H8A . . 109.5 ?
    O1 C8 H8B . . 109.5 ?
    O1 C8 H8C . . 109.5 ?
    H8A C8 H8B . . 109.5 ?
    H8A C8 H8C . . 109.5 ?
    H8B C8 H8C . . 109.5 ?
    C117 C122 H122 . . 119.8 ?
    C121 C122 C117 . . 120.4(2) ?
    C121 C122 H122 . . 119.8 ?
    C123 C128 H128 . . 119.7 ?
    C123 C128 C127 . . 120.6(3) ?
    C127 C128 H128 . . 119.7 ?
    C12 C13 H13 . . 119.9 ?
    C14 C13 C12 . . 120.3(2) ?
    C14 C13 H13 . . 119.9 ?
    C21 C20 H20 . . 120.0 ?
    C19 C20 C21 . . 120.0(2) ?
    C19 C20 H20 . . 120.0 ?
    C133 C132 C131 . . 120.2(2) ?
    C133 C132 H132 . . 119.9 ?
    C131 C132 H132 . . 119.9 ?
    C25 C26 H26 . . 120.2 ?
    C27 C26 C25 . . 119.6(2) ?
    C27 C26 H26 . . 120.2 ?
    C15 C14 H14 . . 120.3 ?
    C13 C14 C15 . . 119.5(2) ?
    C13 C14 H14 . . 120.3 ?
    C34 C33 H33 . . 119.7 ?
    C32 C33 C34 . . 120.6(2) ?
    C32 C33 H33 . . 119.7 ?
    C31 C32 C33 . . 120.0(2) ?
    C31 C32 H32 . . 120.0 ?
    C33 C32 H32 . . 120.0 ?
    O103 C110 H11A . . 109.5 ?
    O103 C110 H11B . . 109.5 ?
    O103 C110 H11C . . 109.5 ?
    H11A C110 H11B . . 109.5 ?
    H11A C110 H11C . . 109.5 ?
    H11B C110 H11C . . 109.5 ?
    O3 C10 H10A . . 109.5 ?
    O3 C10 H10B . . 109.5 ?
    O3 C10 H10C . . 109.5 ?
    H10A C10 H10B . . 109.5 ?
    H10A C10 H10C . . 109.5 ?
    H10B C10 H10C . . 109.5 ?
    C127 C126 H126 . . 120.2 ?
    C127 C126 C125 . . 119.6(3) ?
    C125 C126 H126 . . 120.2 ?
    C128 C127 H127 . . 119.8 ?
    C126 C127 C128 . . 120.4(3) ?
    C126 C127 H127 . . 119.8 ?
    C114 C115 C116 . . 120.8(2) ?
    C114 C115 H115 . . 119.6 ?
    C116 C115 H115 . . 119.6 ?
    O101 C108 H10D . . 109.5 ?
    O101 C108 H10E . . 109.5 ?
    O101 C108 H10F . . 109.5 ?
    H10D C108 H10E . . 109.5 ?
    H10D C108 H10F . . 109.5 ?
    H10E C108 H10F . . 109.5 ?
    C124 C125 H125 . . 119.6 ?
    C126 C125 C124 . . 120.8(3) ?
    C126 C125 H125 . . 119.6 ?
loop_
    _geom_torsion_atom_site_label_1
    _geom_torsion_atom_site_label_2
    _geom_torsion_atom_site_label_3
    _geom_torsion_atom_site_label_4
    _geom_torsion_site_symmetry_1
    _geom_torsion_site_symmetry_2
    _geom_torsion_site_symmetry_3
    _geom_torsion_site_symmetry_4
    _geom_torsion
    _geom_torsion_publ_flag
    O4 C9 C2 C3 . . . . 112.9(2) ?
    O4 C9 C2 C1 . . . . -122.1(2) ?
    O103 C109 C102 C101 . . . . -52.7(2) ?
    O103 C109 C102 C103 . . . . 72.0(2) ?
    O2 C7 C1 C2 . . . . -44.6(3) ?
    O2 C7 C1 C6 . . . . 79.8(3) ?
    O1 C7 C1 C2 . . . . 136.50(18) ?
    O1 C7 C1 C6 . . . . -99.1(2) ?
    O3 C9 C2 C3 . . . . -64.5(2) ?
    O3 C9 C2 C1 . . . . 60.5(2) ?
    O104 C109 C102 C101 . . . . 129.4(2) ?
    O104 C109 C102 C103 . . . . -105.9(2) ?
    C9 C2 C1 C7 . . . . 46.1(2) ?
    C9 C2 C1 C6 . . . . -77.4(2) ?
    C123 C105 C106 C101 . . . . -179.44(18) ?
    C123 C105 C106 C129 . . . . -1.4(3) ?
    C123 C124 C125 C126 . . . . 0.6(4) ?
    C123 C128 C127 C126 . . . . -0.5(4) ?
    C29 C6 C1 C7 . . . . 21.4(3) ?
    C29 C6 C1 C2 . . . . 145.28(18) ?
    C29 C34 C33 C32 . . . . -0.2(4) ?
    C29 C30 C31 C32 . . . . 0.2(4) ?
    C4 C3 C2 C9 . . . . 91.4(2) ?
    C4 C3 C2 C1 . . . . -35.7(3) y
    C4 C3 C11 C12 . . . . 49.4(3) ?
    C4 C3 C11 C16 . . . . -133.2(3) ?
    C4 C5 C6 C29 . . . . -177.45(19) ?
    C4 C5 C6 C1 . . . . 0.7(3) y
    C4 C17 C22 C21 . . . . 176.8(2) ?
    C3 C4 C5 C23 . . . . -163.1(2) ?
    C3 C4 C5 C6 . . . . 15.2(3) y
    C3 C4 C17 C18 . . . . -132.3(2) ?
    C3 C4 C17 C22 . . . . 51.2(3) ?
    C3 C2 C1 C7 . . . . 171.79(17) ?
    C3 C2 C1 C6 . . . . 48.2(2) y
    C3 C11 C12 C13 . . . . 178.3(2) ?
    C3 C11 C16 C15 . . . . -178.3(2) ?
    C23 C5 C6 C29 . . . . 0.8(3) ?
    C23 C5 C6 C1 . . . . 178.93(18) ?
    C23 C24 C25 C26 . . . . -0.9(4) ?
    C23 C28 C27 C26 . . . . -0.1(4) ?
    C109 C102 C103 C104 . . . . -89.5(2) ?
    C109 C102 C103 C111 . . . . 94.1(2) ?
    C101 C106 C129 C134 . . . . 115.8(2) ?
    C101 C106 C129 C130 . . . . -64.9(3) ?
    C101 C102 C103 C104 . . . . 38.2(3) y
    C101 C102 C103 C111 . . . . -138.24(19) ?
    C104 C105 C106 C101 . . . . -1.3(3) y
    C104 C105 C106 C129 . . . . 176.77(18) ?
    C104 C103 C111 C112 . . . . -43.7(3) ?
    C104 C103 C111 C116 . . . . 141.7(2) ?
    C104 C117 C118 C119 . . . . 176.6(2) ?
    C104 C117 C122 C121 . . . . -175.8(2) ?
    C105 C123 C124 C125 . . . . 177.7(2) ?
    C105 C123 C128 C127 . . . . -177.8(2) ?
    C105 C104 C103 C102 . . . . -5.2(3) y
    C105 C104 C103 C111 . . . . 170.81(19) ?
    C105 C104 C117 C118 . . . . -50.5(3) ?
    C105 C104 C117 C122 . . . . 125.3(2) ?
    C105 C106 C129 C134 . . . . -62.2(3) ?
    C105 C106 C129 C130 . . . . 117.1(2) ?
    C107 C101 C106 C105 . . . . 159.64(19) ?
    C107 C101 C106 C129 . . . . -18.4(3) ?
    C107 C101 C102 C109 . . . . -50.6(2) ?
    C107 C101 C102 C103 . . . . -176.70(17) ?
    C5 C4 C3 C2 . . . . 4.3(3) y
    C5 C4 C3 C11 . . . . -174.8(2) ?
    C5 C4 C17 C18 . . . . 51.0(3) ?
    C5 C4 C17 C22 . . . . -125.4(2) ?
    C5 C23 C24 C25 . . . . -178.2(2) ?
    C5 C23 C28 C27 . . . . 178.7(2) ?
    C5 C6 C1 C7 . . . . -156.78(19) ?
    C5 C6 C1 C2 . . . . -32.9(3) y
    C106 C101 C107 O101 . . . . 91.5(2) ?
    C106 C101 C107 O102 . . . . -87.5(3) ?
    C106 C101 C102 C109 . . . . 74.7(2) ?
    C106 C101 C102 C103 . . . . -51.3(2) y
    C106 C129 C134 C133 . . . . 178.2(2) ?
    C106 C129 C130 C131 . . . . -177.7(2) ?
    C102 C101 C107 O101 . . . . -143.65(18) ?
    C102 C101 C107 O102 . . . . 37.3(3) ?
    C102 C101 C106 C105 . . . . 35.2(3) y
    C102 C101 C106 C129 . . . . -142.85(18) ?
    C102 C103 C111 C112 . . . . 132.4(2) ?
    C102 C103 C111 C116 . . . . -42.2(3) ?
    C2 C3 C11 C12 . . . . -129.8(2) ?
    C2 C3 C11 C16 . . . . 47.6(3) ?
    C6 C29 C34 C33 . . . . -179.7(2) ?
    C6 C29 C30 C31 . . . . 179.8(2) ?
    C129 C134 C133 C132 . . . . 0.0(4) ?
    C129 C130 C131 C132 . . . . -1.1(4) ?
    C11 C3 C2 C9 . . . . -89.4(2) ?
    C11 C3 C2 C1 . . . . 143.46(19) ?
    C11 C12 C13 C14 . . . . -0.3(4) ?
    C11 C16 C15 C14 . . . . 0.5(4) ?
    C34 C29 C6 C5 . . . . 59.7(3) ?
    C34 C29 C6 C1 . . . . -118.4(2) ?
    C34 C29 C30 C31 . . . . -1.3(3) ?
    C34 C33 C32 C31 . . . . -1.0(4) ?
    C18 C17 C22 C21 . . . . 0.2(3) ?
    C18 C19 C20 C21 . . . . 0.1(4) ?
    C103 C104 C105 C123 . . . . 163.0(2) ?
    C103 C104 C105 C106 . . . . -15.3(3) y
    C103 C104 C117 C118 . . . . 132.3(2) ?
    C103 C104 C117 C122 . . . . -51.8(3) ?
    C103 C111 C112 C113 . . . . -174.8(2) ?
    C103 C111 C116 C115 . . . . 175.3(3) ?
    C111 C112 C113 C114 . . . . 0.3(4) ?
    C111 C116 C115 C114 . . . . -1.2(5) ?
    C30 C29 C6 C5 . . . . -121.4(2) ?
    C30 C29 C6 C1 . . . . 60.5(3) ?
    C30 C29 C34 C33 . . . . 1.4(3) ?
    C30 C31 C32 C33 . . . . 1.0(4) ?
    C134 C129 C130 C131 . . . . 1.7(3) ?
    C134 C133 C132 C131 . . . . 0.6(4) ?
    C17 C4 C3 C2 . . . . -172.26(19) ?
    C17 C4 C3 C11 . . . . 8.6(3) ?
    C17 C4 C5 C23 . . . . 13.6(3) ?
    C17 C4 C5 C6 . . . . -168.1(2) ?
    C17 C18 C19 C20 . . . . 0.4(3) ?
    C24 C23 C5 C4 . . . . -122.2(2) ?
    C24 C23 C5 C6 . . . . 59.5(3) ?
    C24 C23 C28 C27 . . . . -0.3(3) ?
    C24 C25 C26 C27 . . . . 0.5(4) ?
    C22 C21 C20 C19 . . . . -0.5(4) ?
    C12 C11 C16 C15 . . . . -0.9(4) ?
    C12 C13 C14 C15 . . . . -0.1(4) ?
    C117 C104 C105 C123 . . . . -14.3(3) ?
    C117 C104 C105 C106 . . . . 167.5(2) ?
    C117 C104 C103 C102 . . . . 171.84(19) ?
    C117 C104 C103 C111 . . . . -12.1(3) ?
    C16 C11 C12 C13 . . . . 0.8(4) ?
    C16 C15 C14 C13 . . . . 0.1(4) ?
    C112 C111 C116 C115 . . . . 0.5(4) ?
    C112 C113 C114 C115 . . . . -1.0(4) ?
    C130 C129 C134 C133 . . . . -1.2(3) ?
    C130 C131 C132 C133 . . . . -0.1(4) ?
    C28 C23 C5 C4 . . . . 58.8(3) ?
    C28 C23 C5 C6 . . . . -119.5(2) ?
    C28 C23 C24 C25 . . . . 0.8(3) ?
    C28 C27 C26 C25 . . . . 0.0(4) ?
    C124 C123 C105 C104 . . . . 122.2(2) ?
    C124 C123 C105 C106 . . . . -59.6(3) ?
    C124 C123 C128 C127 . . . . 0.7(3) ?
    C113 C114 C115 C116 . . . . 1.4(5) ?
    C119 C120 C121 C122 . . . . 0.2(4) ?
    C19 C18 C17 C4 . . . . -177.1(2) ?
    C19 C18 C17 C22 . . . . -0.6(3) ?
    C118 C117 C122 C121 . . . . 0.2(3) ?
    C118 C119 C120 C121 . . . . 0.7(4) ?
    C120 C119 C118 C117 . . . . -1.2(4) ?
    C120 C121 C122 C117 . . . . -0.6(4) ?
    C116 C111 C112 C113 . . . . -0.1(3) ?
    C8 O1 C7 O2 . . . . -7.3(3) ?
    C8 O1 C7 C1 . . . . 171.6(2) ?
    C122 C117 C118 C119 . . . . 0.7(3) ?
    C128 C123 C105 C104 . . . . -59.4(3) ?
    C128 C123 C105 C106 . . . . 118.9(2) ?
    C128 C123 C124 C125 . . . . -0.7(3) ?
    C20 C21 C22 C17 . . . . 0.4(4) ?
    C110 O103 C109 O104 . . . . -7.8(3) ?
    C110 O103 C109 C102 . . . . 174.3(2) ?
    C10 O3 C9 O4 . . . . 9.6(3) ?
    C10 O3 C9 C2 . . . . -173.1(2) ?
    C127 C126 C125 C124 . . . . -0.4(4) ?
    C108 O101 C107 O102 . . . . 5.3(3) ?
    C108 O101 C107 C101 . . . . -173.7(2) ?
    C125 C126 C127 C128 . . . . 0.3(4) ?
loop_
    _geom_hbond_atom_site_label_D
    _geom_hbond_atom_site_label_H
    _geom_hbond_atom_site_label_A
    _geom_hbond_site_symmetry_A
    _geom_hbond_distance_DH
    _geom_hbond_distance_HA
    _geom_hbond_distance_DA
    _geom_hbond_angle_DHA
    C101 H101 O2 . 0.99(3) 2.39(3) 3.384(3) 176(2)
    C102 H102 O4 . 0.96(3) 2.48(3) 3.242(3) 136(2)
    C16 H16 O4 . 0.95 2.59 3.407(3) 145
    C116 H116 O104 . 0.95 2.54 3.388(3) 148
_shelx_hkl_file
;
   0  -1   0 1502.18   65.29   9
   0  -1   0 1819.12   64.57  13
  -1   1   0 1340.16   64.19  12
   0  -1   0 1695.63   64.87  14
   1   0   0 1480.07   67.37   4
  -1   1   0 1481.42   65.01   9
  -1   1   0 1652.92   65.03   1
  -1   1   0 1464.99   66.51   4
  -1   1   0 1625.03   66.96   4
   0  -1   0 1496.00   69.57   4
   0  -1   0 1397.68   70.22   4
   1   0   0 1411.34   67.04   4
   1  -1   0 1400.17   68.80   4
  -1   0   0 1593.89   68.86   4
   0   1   0 1535.76   71.60   4
  -1   0   0 1735.89   66.70  14
   1  -1   0 1528.66   66.88   9
   0   1   0 1472.54   67.03   9
   1  -1   0 1440.91   68.92   4
  -1   0   0 1804.38   66.20  12
   0   1   0 1657.77   66.28  13
  -2   1   0   35.23    1.81   1
   1   1   0   33.44    1.50  13
   1  -2   0   34.80    1.69  14
  -2   1   0   38.16    1.70  14
   1  -2   0   32.51    2.74   4
  -2   1   0   30.46    1.47  12
   1   1   0   30.23    2.73   4
   1  -2   0   35.11    1.51  13
   1  -2   0   32.10    1.60   9
   1   1   0   29.38    2.06   9
   1  -2   0   29.38    2.61   4
   1   1   0   29.31    2.64   4
   2  -1   0   28.32    1.56   4
  -1   2   0   34.36    1.60   9
   2  -1   0   31.79    1.96   9
  -1  -1   0   31.32    2.63   4
  -1   2   0   34.12    2.63   4
  -1   2   0   34.11    1.79   1
  -1   2   0   26.39    1.36  12
  -1  -1   0   33.98    1.67  14
  -1  -1   0   31.22    1.45  12
   0  -2   0  149.80    6.71  14
   2   0   0  145.35    7.49   4
  -2   2   0  147.03    6.93   4
  -2   2   0  159.60    6.40  12
   2   0   0  149.94    7.21   9
   0  -2   0  142.76    8.34   4
   0  -2   0  148.21    6.87   9
  -2   2   0  151.84    6.76   1
   0  -2   0  146.34    8.36   4
   0  -2   0  176.09    6.54  13
   2   0   0  137.52    7.45   4
  -2   2   0  155.16    7.00   4
   0   2   0  141.12    6.71   9
   0   2   0  159.07    6.39  13
  -2   0   0  153.92    6.34  12
   0   2   0  145.74    8.24   4
   0   2   0  150.12    8.44   4
   2  -2   0  133.65    7.30   4
  -2   0   0  155.64    6.53  14
   2  -2   0  144.21    7.28   4
   2  -3   0  389.14   15.35  14
   2  -3   0  346.28   15.29   9
  -3   1   0  355.14   15.38   1
   2  -3   0  319.98   17.09   4
  -3   1   0  365.71   15.06  12
  -3   1   0  357.61   15.32  14
   1   2   0  337.29   17.63   4
   2  -3   0  366.85   15.07  13
   1   2   0  368.61   18.16   4
   1   2   0  368.40   15.11  13
   1   2   0  359.46   15.91   9
   2  -3   0  343.20   17.25   4
  -2   3   0  350.61   16.81   4
   3  -1   0  344.28   15.87   9
  -2   3   0  365.21   15.32   1
  -2   3   0  345.37   16.73   4
  -2   3   0  343.60   15.10   9
  -1  -2   0  361.91   15.15  14
  -1  -2   0  350.79   17.62   4
  -1  -2   0  368.92   17.75   4
   3  -1   0  298.64   15.55   4
  -1  -2   0  406.08   15.01  13
   3  -1   0  345.62   15.93   9
   1  -3   0  168.76    7.02  14
   1  -3   0  147.97    9.31   4
   1  -3   0  176.75    6.85  13
  -3   2   0  178.24    7.06  14
   2   1   0  165.46    7.78   9
   2   1   0  151.45    8.79   4
  -3   2   0  160.10    6.73  12
   2   1   0  158.44    6.76  13
   1  -3   0  137.91    9.22   4
  -3   2   0  157.28    7.17   1
   2   1   0  148.82    8.81   4
   1  -3   0  143.79    6.99   9
  -1   3   0  157.82    6.76  13
  -2  -1   0  159.41    6.97  14
  -1   3   0  151.77    9.14   4
  -1   3   0  170.46    7.09   1
  -1   3   0  164.53    9.14   4
  -2  -1   0  143.84    8.46   4
  -1   3   0  154.31    6.62  12
   3  -2   0  152.32    7.41   9
  -1   3   0  160.41    7.09   9
  -2  -1   0  150.52    6.70  12
   3  -2   0  154.56    7.45   4
   3   0   0  524.74   23.52   9
   3   0   0  474.43   23.88   4
   0  -3   0  511.84   22.46  14
  -3   3   0  515.63   22.70   1
   0  -3   0  515.04   25.57   4
   3   0   0  521.22   23.43   9
   0  -3   0  566.90   22.34  13
   0  -3   0  506.69   25.78   4
   3   0   0  587.79   22.18  13
   3   0   0  503.70   24.10   4
   3   0   0  566.60   22.14  13
   3  -3   0  465.35   23.63   4
   0   3   0  520.41   25.29   4
   3  -3   0  516.44   21.92  13
   0   3   0  510.45   22.67   9
   3  -3   0  524.71   21.92  13
  -3   0   0  541.37   22.28  14
   0   3   0  532.50   25.75   4
  -3   0   0  536.49   21.99  12
   3  -3   0  511.98   22.54   9
   0   3   0  549.12   22.07  13
   0   3   0  527.03   21.94  12
   1   3   0   25.86    4.35   4
  -4   1   0   26.76    1.97   1
  -4   1   0   24.87    1.26  12
   3  -4   0   22.90    1.23  13
   1   3   0   27.07    2.24   9
   3  -4   0   24.94    1.81  14
  -4   1   0   24.70    1.76  14
   1   3   0   22.13    1.37  13
   3  -4   0   21.25    3.13   4
   1   3   0   22.07    3.80   4
  -1  -3   0   24.72    1.70  14
  -1  -3   0   22.96    1.62  13
  -1  -3   0   24.20    3.40   4
   4  -1   0   23.47    2.70   9
   4  -1   0   23.48    2.56   9
  -3   4   0   27.20    2.71   4
   4  -1   0   20.32    2.17   4
  -3   4   0   22.85    1.97   1
   4  -1   0   22.74    2.49   4
   2  -4   0  135.52    6.08   9
   2  -4   0  137.75    6.30  14
   2   2   0  132.82    7.19   9
   2   2   0  145.42    5.91  11
   2  -4   0  134.24    9.29   4
   2  -4   0  143.78    5.88  10
   2   2   0  146.66    9.73   4
  -4   2   0  144.70    5.97  12
  -4   2   0  136.98    6.52   1
   2  -4   0  140.09    6.05  13
   2   2   0  130.89    9.02   4
   2  -4   0  133.82    9.23   4
  -4   2   0  142.18    6.37  14
   2   2   0  139.36    6.04  13
  -2   4   0  143.07    8.59   4
  -2   4   0  138.82    6.54   1
  -2   4   0  134.13    6.08   9
   4  -2   0  134.85    6.84   4
  -2  -2   0  149.41    9.02   4
  -2  -2   0  137.87    6.37  14
   4  -2   0  132.66    7.13   9
   4  -2   0  146.68    7.27   9
  -2   4   0  137.66   10.05   4
   3   1   0  479.27   23.39   4
   1  -4   0  486.24   24.54   4
   1  -4   0  492.67   20.35  14
   1  -4   0  540.95   20.17  13
  -4   3   0  488.50   20.63   1
   1  -4   0  460.77   24.05   4
   3   1   0  477.57   20.02  13
   1  -4   0  348.74   19.89  10
   3   1   0  487.06   21.74   9
   3   1   0  475.24   23.12   4
  -3  -1   0  482.11   21.15  14
  -1   4   0  511.85   20.72  12
  -1   4   0  506.69   21.42   9
   4  -3   0  496.58   21.89   9
  -1   4   0  498.19   24.75   4
  -3  -1   0  521.28   23.15   4
   4  -3   0  431.69   22.13   4
  -1   4   0  515.64   20.91  13
   4  -3   0  477.65   21.78   9
  -1   4   0  484.17   25.17   4
   4   0   0  555.07   25.74   9
  -4   4   0  544.74   24.56   1
   4   0   0  515.14   26.44   4
   4   0   0  536.22   26.68   4
   0  -4   0  629.62   24.07  13
   0  -4   0  552.81   24.24  14
   0  -4   0  593.73   23.74  10
   4   0   0  610.16   23.92  13
   0  -4   0  559.98   28.82   4
   4   0   0  554.92   23.81  13
   0   4   0  596.75   25.15   9
   0   4   0  579.88   29.07   4
   0   4   0  602.29   24.02  11
   4  -4   0  553.42   24.09  13
   4  -4   0  579.70   24.99   9
   0   4   0  599.55   24.23  13
   4  -4   0  566.83   23.97  12
   4  -4   0  495.14   26.51   4
   0   4   0  588.45   24.05  12
   4  -4   0  566.49   24.56  14
   4  -4   0  569.44   24.93   9
  -4   0   0  573.71   24.47   1
   0   4   0  587.51   29.78   4
  -4   0   0  538.53   24.48  14
   4  -4   0  563.58   24.06  13
   1   4   0   81.12   11.62   4
   4  -5   0   76.02    3.36  10
   1   4   0   77.34    3.54  12
   4  -5   0   74.44    3.56  13
   1   4   0   84.41    5.71   9
   4  -5   0   76.85    4.12  14
  -5   1   0   72.73    4.08  14
  -5   1   0   81.39    4.34   1
   4  -5   0   73.37    6.75   4
   1   4   0   81.34    3.77  13
   4  -5   0   86.30    3.93   9
   1   4   0   78.82    7.92   4
   1   4   0   78.33    3.42  11
  -4   5   0   74.54    4.45   1
   5  -1   0   81.43    3.36  13
  -1  -4   0   75.76    4.09  14
   5  -1   0   82.37    3.42  13
   5  -1   0   71.71    5.41   4
   5  -1   0   73.81    5.91   4
  -1  -4   0   85.52    7.78   4
   5  -1   0   74.56    5.39   9
  -5   2   0   41.66    2.62  14
   2   3   0   54.39    7.13   4
   3  -5   0   39.02    5.50   4
   3  -5   0   42.30    1.84  10
   2   3   0   41.27    5.49   4
   3  -5   0   38.74    2.08  13
  -5   2   0   40.19    2.86   1
   2   3   0   40.13    2.13  13
   3  -5   0   40.36    2.61  14
   5  -2   0   44.43    4.97   9
  -3   5   0   49.36    4.66   4
   5  -2   0   40.44    3.78   9
  -3   5   0   40.28    2.85   1
   5  -2   0   40.22    3.33   4
  -2  -3   0   42.44    2.64  14
   5  -2   0   37.96    3.09   4
  -5   3   0   71.05    4.17   1
   3   2   0   74.64    3.40  13
  -5   3   0   71.46    3.92  14
   3   2   0   78.63    6.71   4
   3   2   0   80.21    3.24  11
   2  -5   0   73.50    3.51  13
   3   2   0   79.62    5.22   9
   3   2   0   75.74    6.94   4
   2  -5   0   72.39    3.78  14
   2  -5   0   65.41    7.08   4
  -3  -2   0   85.20    6.46   4
   5  -3   0   65.30    4.57   4
   5  -3   0   80.50    5.36   9
   5  -3   0   72.22    4.90   9
  -5   4   0   67.62    4.22   1
   4   1   0   72.49    5.52   9
   1  -5   0   74.37    3.09  10
   4   1   0   71.90    6.43   4
   4   1   0   68.88    3.26  13
   4   1   0   76.79    7.09   4
   1  -5   0   68.99    3.82  14
   1  -5   0   71.71    7.93   4
   5  -4   0   69.53    4.66   9
  -1   5   0   72.06    6.91   4
   5  -4   0   74.98    3.17  13
  -1   5   0   68.74    3.23  12
   5  -4   0   74.81    5.14   9
  -1   5   0   88.51    4.22   9
   5  -4   0   63.33    5.00   4
  -4  -1   0   77.80    4.00   1
   5  -4   0   67.72    3.20  13
  -4  -1   0   72.72    3.90  14
   5   0   0  127.37    9.46   4
   5   0   0  129.80    5.92  13
   0  -5   0  152.04    6.43  13
  -5   5   0  133.90    5.89   7
  -5   5   0  128.04    7.08   1
   5   0   0  135.41    9.73   4
   0  -5   0  150.10   11.87   4
   0  -5   0  135.16    6.60  14
   5   0   0  135.46    8.34   9
   5  -5   0  124.25    9.73   4
   5  -5   0  151.11    7.61   9
   5  -5   0  130.38    6.24  13
   0   5   0  155.08    7.57   9
   0   5   0  149.33    6.60  13
  -5   0   0  138.99    6.93  14
   0   5   0  146.75   10.93   4
   0   5   0  144.39    6.25  12
  -5   0   0  139.07    6.21   6
   5  -5   0  138.29    7.02  14
   0   5   0  164.76    8.05   9
  -5   0   0  147.14    7.00   1
   5  -5   0  142.04    7.47   9
   5  -6   0   34.89    1.68  10
   1   5   0   36.91    1.76  11
   1   5   0   47.93    7.95   4
   5  -6   0   32.69    1.96  13
   5  -6   0   35.40    6.42   4
  -6   1   0   35.34    1.80   6
   1   5   0   35.95    2.49  13
   1   5   0   35.78    2.00  12
   1   5   0   47.76    4.42   9
   6  -1   0   32.94    4.25   4
  -5   6   0   36.73    1.74   7
   6  -1   0   30.24    4.53   9
   6  -1   0   38.98    5.19   4
   6  -1   0   34.65    1.75  13
   4  -6   0   68.20    8.06   4
   4  -6   0   66.06    3.44  13
   2   4   0   77.63    3.64  13
   2   4   0   80.29    5.87   9
   2   4   0   85.23    7.98   4
   4  -6   0   63.13    3.21  10
  -6   2   0   69.07    3.27   6
   2   4   0   75.38    3.22  11
   2   4   0   75.64    3.39  12
   6  -2   0   66.29    5.09   4
   6  -2   0   73.24    5.45   4
  -4   6   0   73.14    3.25   7
   6  -2   0   77.57    3.12  13
   6  -2   0   73.80    6.26   9
   3  -6   0   41.02    1.88  10
   3  -6   0   39.62    2.31  13
   3   3   0   39.97    2.27  13
   3   3   0   43.03    1.94  11
  -6   3   0   42.81    2.97  14
  -6   3   0   41.79    3.43   1
   3  -6   0   43.68    6.03   4
   3   3   0   48.24    5.95   4
   3  -6   0   41.41    3.02  14
   3   3   0   43.49    5.03   9
   6  -3   0   38.45    3.22   4
  -3  -3   0   27.89    2.19  14
  -3  -3   0   40.40    1.80   6
   6  -3   0   38.25    3.26   4
   6  -3   0   41.26    4.61   9
   4   2   0  232.20   12.91   9
   2  -6   0  244.83   10.43  13
   2  -6   0  230.73    9.96  10
   4   2   0  238.47   10.06  11
   4   2   0  231.05   10.25  13
  -6   4   0  241.76   10.07   7
   2  -6   0  236.45   16.56   4
   4   2   0  230.67   15.34   4
  -4  -2   0  245.16    9.76   6
   6  -4   0  205.28   11.73   4
   6  -4   0  240.34   11.99   9
   6  -4   0  219.78    9.61  13
   6  -4   0  230.73    9.61  13
  -6   5   0   13.50    0.92   7
   5   1   0   13.69    1.11  13
   1  -6   0   15.98    1.94  13
   1  -6   0   14.53    0.82  10
   1  -6   0   22.86    6.96   4
   5   1   0   13.32    4.01   9
   5   1   0   15.59    4.02   4
   5   1   0   16.00    0.87  11
   6  -5   0   12.49    3.55   4
  -5  -1   0   13.37    0.87   6
   6  -5   0   14.69    1.01  13
   6  -5   0   20.82    3.73   9
   6   0   0   17.57    5.30   9
   6   0   0   13.13    1.16  13
   6   0   0   12.90    3.50   4
  -6   6   0   15.24    0.88   7
   0   6   0   15.58    1.49  12
   6  -6   0   15.18    4.99   4
  -6   0   0   13.85    0.83   6
   6  -6   0   12.86    1.10  13
   0   6   0   12.21    0.98   8
  -6   0   0   13.59    0.86   5
   1   6   0   69.29    3.41  12
  -7   1   0   67.51    3.11   6
   6  -7   0   68.62    2.97  10
   6  -7   0   60.80    3.38  13
  -7   1   0   70.08    3.10   5
   1   6   0   69.81    3.08  11
   6  -7   0   69.31    7.91   4
   7  -1   0   62.01    6.93   4
   7  -1   0   66.31    3.27  13
  -1  -6   0   71.65    3.12   2
  -6   7   0   74.19    3.17   2
  -6   7   0   68.42    3.13   5
  -6   7   0   71.11    3.13   7
  -7   2   0   29.73    1.64   5
   2   5   0   38.74    6.94   9
   2   5   0   32.08    1.57  11
   5  -7   0   40.44    6.37   4
   2   5   0   33.35    1.92  12
  -7   2   0   30.70    1.64   6
   5  -7   0   30.23    1.48  10
   2   5   0   32.42    2.44  13
   5  -7   0   28.06    1.98  13
   7  -2   0   37.41    4.06   4
  -5   7   0   31.74    1.74   5
   7  -2   0   29.36    1.70  13
   7  -2   0   45.80    7.71   9
  -5   7   0   33.47    1.64   7
  -2  -5   0   31.01    1.64   5
  -5   7   0   34.61    1.67   2
  -2  -5   0   28.91    1.67   6
   3   4   0  138.82    6.25  11
   3   4   0  145.66    6.44  12
   3   4   0  142.36    6.65  13
   3   4   0  161.37   13.26   4
  -7   3   0  152.88    6.39   5
   3   4   0  151.25    9.82   9
  -7   3   0  144.99    6.30   6
   4  -7   0  143.84   13.22   4
   4  -7   0  141.99    6.19  10
   4  -7   0  130.69    6.63  13
   7  -3   0  141.88    6.08  13
   7  -3   0  135.97    8.43   4
  -3  -4   0  146.49    6.13   6
  -4   7   0  145.89    6.12   2
   7  -3   0  133.72   10.17   9
  -4   7   0  152.54    6.14   7
  -3  -4   0  138.51    6.11   5
   7  -3   0  143.52    6.03  13
   7  -3   0  129.65    7.98   4
   4   3   0   16.04    5.73   9
   4   3   0   21.20    1.38  12
   3  -7   0   20.17    1.62  13
   4   3   0   22.29    6.76   4
   4   3   0   18.45    1.59  13
  -7   4   0   19.87    1.16   7
   3  -7   0   18.66    0.97  10
   4   3   0   19.33    1.03  11
  -3   7   0   20.44    1.14   2
   7  -4   0   20.71    5.96   9
  -4  -3   0   19.26    1.10   6
  -4  -3   0   20.63    1.08   5
   7  -4   0   21.27    1.32  13
  -3   7   0   19.46    1.23   5
   7  -4   0   18.40    1.72  12
   7  -4   0   22.30    2.73   4
  -3   7   0   18.50    1.13   7
   7  -4   0   20.16    2.55   4
   7  -4   0   20.49    1.11  13
   5   2   0  131.94    6.24  12
   5   2   0  139.95    6.02  11
   5   2   0  146.09   12.10   4
  -7   5   0  144.49    6.09   7
   2  -7   0  159.07   14.85   4
   2  -7   0  133.39    5.96  10
   2  -7   0  144.18    6.73  13
   5   2   0  130.95    6.33  13
  -7   5   0  128.93    6.08   5
  -2   7   0  133.46    5.78   7
   7  -5   0  128.67    5.77  13
  -2   7   0  143.64    5.75   2
  -5  -2   0  133.86    5.75   6
  -2   7   0  128.79    5.76   5
   7  -5   0  121.02    8.60   4
  -5  -2   0  134.37    5.74   5
   6   1   0   20.59    1.57  13
   1  -7   0   21.89    1.16  10
  -7   6   0   22.64    1.24   5
   6   1   0   22.97    1.16  11
   6   1   0   22.44    1.57  12
  -7   6   0   22.92    1.33   2
  -7   6   0   20.25    1.23   7
   7  -6   0   22.72    5.51   4
  -1   7   0   16.92    1.03   8
   7  -6   0   20.41    1.32  13
  -6  -1   0   17.59    1.30   6
  -1   7   0   20.70    1.19   5
  -6  -1   0   23.15    1.13   5
   7   0   0   13.76    1.59  12
  -7   7   0   14.87    0.93   5
  -7   7   0   15.19    1.09   2
   7   0   0   14.29    0.94  11
  -7   7   0   14.92    0.98   7
   7   0   0   12.97    1.43  13
   0   7   0   14.20    0.95   5
  -7   0   0   13.95    0.91   5
  -7   0   0   13.79    0.90   6
   7  -7   0   13.30    0.85  10
   7  -7   0   12.96    1.36  13
   0   7   0   13.11    0.75   8
  -8   1   0   18.35    1.06   6
   7  -8   0   17.62    1.82  13
   1   7   0   17.73    0.94   8
  -8   1   0   18.63    1.20   5
   7  -8   0   17.18    1.00  10
   8  -1   0   18.49    1.71  13
  -7   8   0   19.53    1.21   2
  -7   8   0   18.45    1.12   7
  -1  -7   0   20.19    1.17   2
  -7   8   0   19.66    1.13   5
   8  -1   0   18.77    1.83  12
   6  -8   0   13.99    0.82  10
   2   6   0   15.15    0.99  11
  -8   2   0   14.08    0.96   5
   2   6   0   14.45    1.88  12
  -8   2   0   13.54    0.90   6
   6  -8   0   12.17    1.72  13
   8  -2   0   12.37    1.66  12
  -6   8   0   16.47    0.94   2
  -6   8   0   14.27    0.97   7
  -6   8   0   14.05    1.03   5
   8  -2   0   13.74    1.36  13
  -2  -6   0   15.77    1.05   2
  -8   3   0    2.54    0.47   6
   3   5   0    3.54    0.53  11
   3   5   0    2.71    1.38  13
   3   5   0    3.91    0.85  12
   5  -8   0    3.50    0.44  10
   5  -8   0    2.14    1.10  13
  -8   3   0    4.04    0.55   5
   3   5   0   11.50   11.60   4
   8  -3   0    2.22    1.11  12
  -5   8   0    2.28    0.45   7
  -5   8   0    2.88    0.47   2
  -3  -5   0    3.98    0.58   5
  -5   8   0    3.43    0.57   5
  -3  -5   0    2.40    0.73   6
   8  -3   0    3.23    0.71  13
   4   4   0   20.57    1.82  12
   4  -8   0   22.56    1.12  10
  -8   4   0   20.38    1.37   6
  -8   4   0   24.09    1.29   7
   4  -8   0   18.15   14.00   4
   4   4   0   32.32   10.65   4
   4  -8   0   20.13    2.39  13
  -8   4   0   22.52    1.29   5
   4   4   0   24.32    1.99  13
   4   4   0   21.19    1.18  11
   8  -4   0   22.52    1.39  13
   8  -4   0   21.62    2.06  12
  -4   8   0   22.77    1.26   2
  -4   8   0   24.44    1.33   5
  -4  -4   0   21.86    1.20   5
  -4  -4   0   22.44    1.24   6
  -4   8   0   21.29    1.40   7
  -8   5   0   11.22    0.98   7
   5   3   0   13.69    1.36  12
  -8   5   0   11.91    0.88   5
   5   3   0   10.48    1.82  13
   3  -8   0   10.88    0.75  10
   3  -8   0    9.19    2.28  13
   5   3   0   12.62    0.78  11
   8  -5   0   10.84    3.61   4
  -5  -3   0   12.77    0.83   5
  -3   8   0   13.32    0.79   2
   8  -5   0   10.49    1.23  13
  -5  -3   0   12.21    0.88   6
  -3   8   0   12.22    0.93   5
  -3   8   0   11.37    0.89   7
   2  -8   0    3.94    0.65  10
   6   2   0    4.08    1.00  12
  -8   6   0    6.96    0.63   5
   6   2   0    5.03    0.55  11
  -8   6   0    3.79    0.66   7
   6   2   0    2.97    1.16  13
   8  -6   0    3.92    0.84  13
  -6  -2   0    3.53    0.64   6
  -6  -2   0    6.60    0.59   5
  -2   8   0    5.37    0.68   5
  -8   7   0   20.58    1.20   7
   7   1   0   21.24    1.15  11
  -8   7   0   21.50    1.23   5
   7   1   0   21.56    1.85  12
   7   1   0   20.33    1.85  13
  -8   7   0   22.76    1.38   2
  -7  -1   0   18.95    1.40   5
  -1   8   0   19.97    1.35   5
   8  -7   0   19.89    1.73  13
  -7  -1   0   20.47    1.15   6
  -8   8   0   16.23    1.01   2
   8   0   0   15.33    1.96  12
   0  -8   0   14.89    1.00   2
  -8   8   0   15.59    1.03   7
  -8   8   0   15.02    0.96   5
   8   0   0   15.02    1.89  13
   8   0   0   15.15    1.07  11
  -8   0   0   14.27    0.88   5
  -8   0   0   14.39    0.94   6
   0   8   0   13.82    0.97   5
   8  -8   0   14.19    1.83  13
   8  -8   0   11.53    1.24  10
   0   8   0   14.78    0.75   8
   8  -9   0   11.54    2.45  13
  -9   1   0   11.21    0.87   6
   1   8   0   13.16    0.84   5
   1   8   0   12.23    0.68   8
   8  -9   0   11.85    0.85  10
  -9   1   0   12.27    0.81   5
  -8   9   0   10.40    0.90   7
  -8   9   0   12.55    0.95   2
   9  -1   0   12.55    0.94  11
   9  -1   0   14.20    2.21  12
  -8   9   0   12.74    0.89   5
  -1  -8   0   13.27    0.95   2
   9  -1   0   11.77    2.22  13
  -9   2   0    1.06    0.43   6
   2   7   0    1.10    0.26   8
   7  -9   0    1.29    0.36  10
  -9   2   0    1.76    0.35   5
   7  -9   0    1.92    1.57  13
  -7   9   0    1.90    0.51   5
  -7   9   0    1.71    0.38   7
   9  -2   0   -0.65    1.40  12
  -2  -7   0    2.00    0.48   2
   9  -2   0    1.24    1.07  13
  -7   9   0    1.61    0.49   2
   6  -9   0   11.43    2.97  13
  -9   3   0   11.94    0.94   6
  -9   3   0   12.20    0.92   5
   3   6   0   13.64    1.14  11
   3   6   0   13.38    2.28  12
  -6   9   0   18.30    1.00   7
   9  -3   0   12.21    1.68  13
  -6   9   0   16.51    0.99   2
  -6   9   0   16.03    1.07   5
  -3  -6   0   12.46    1.05   6
   9  -3   0   12.70    1.90  12
  -9   4   0    2.90    0.51   5
   5  -9   0    2.35    0.39  10
   4   5   0    3.40    1.66  13
   4   5   0    3.37    1.12  12
  -9   4   0    1.96    0.55   6
  -4  -5   0    2.98    0.55   6
  -4  -5   0    3.17    0.48   5
   9  -4   0    3.20    0.95  13
  -5   9   0    3.60    0.51   2
  -5   9   0    3.25    0.57   5
  -5   9   0    2.38    0.45   7
   5   4   0  126.88    6.30  13
   5   4   0  128.68    5.93  12
   4  -9   0  125.88    6.73  13
  -9   5   0  128.74    5.51   7
   5   4   0  111.15    5.50  11
  -9   5   0  128.09    5.49   5
  -4   9   0  120.52    5.35   5
  -5  -4   0  122.11    5.33   6
  -5  -4   0  120.72    5.31   5
  -4   9   0  119.45    5.29   2
  -4   9   0  126.08    5.35   7
   9  -5   0  116.38    5.48  13
  -9   6   0    4.88    0.58   5
  -9   6   0    4.56    0.62   7
   6   3   0    4.87    1.17  12
   6   3   0    4.37    0.53  11
   6   3   0    3.96    2.26  13
   3  -9   0    3.77    0.55  10
  -3   9   0    3.43    0.57   5
   9  -6   0    3.28    1.04  13
  -6  -3   0    4.53    0.60   6
  -6  -3   0    4.18    0.60   5
  -9   7   0   15.49    1.03   7
   7   2   0   15.98    2.12  12
   7   2   0   18.80    2.29  13
  -9   7   0   17.13    1.08   5
   7   2   0   16.72    0.98  11
   9  -7   0   16.18    1.78  13
  -7  -2   0   16.62    0.99   5
  -7  -2   0   15.74    1.05   6
  -2   9   0   17.44    1.02   5
   8   1   0    2.41    1.19  12
  -9   8   0    1.08    0.38   7
   8   1   0    1.19    1.38  13
  -9   8   0    2.02    0.65   2
   8   1   0    1.45    0.42  11
   1  -9   0    1.59    0.40   2
  -9   8   0    1.54    0.38   5
  -8  -1   0    1.76    0.38   5
   9  -8   0    1.92    1.21  13
  -8  -1   0    1.52    0.44   6
   9  -8   0    1.20    0.55  10
  -1   9   0    1.45    0.44   5
   9   0   0   81.29    4.69  12
  -9   9   0   88.14    3.67   2
   9   0   0   82.87    3.66  11
  -9   9   0   77.95    3.69   7
   9   0   0   82.24    4.83  13
  -9   9   0   78.96    3.65   5
   0  -9   0   80.35    3.65   2
   9  -9   0   82.70    3.46  10
  -9   0   0   76.53    3.55   6
   0   9   0   77.07    3.55   5
   9  -9   0   76.53    4.63  13
  -9   0   0   76.75    3.51   5
 -10   1   0    9.57    0.79   6
   9 -10   0   10.77    0.83  10
   1   9   0   11.01    0.78   5
 -10   1   0   10.45    0.75   5
  10  -1   0   10.53    0.86  11
  -1  -9   0   10.95    0.82   2
  -9  10   0    9.60    0.81   7
 -10   2   0   25.91    1.35   5
   8 -10   0   21.72    4.07  13
 -10   2   0   25.02    1.42   6
   2   8   0   28.11    1.28   8
   2   8   0   27.29    1.40   5
   8 -10   0   27.28    1.36  10
  -8  10   0   28.34    1.47   5
  10  -2   0   29.60    1.58  11
  -8  10   0   27.74    1.42   2
  -2  -8   0   28.37    1.51   2
  10  -2   0   30.95    4.35  12
  10  -2   0   24.82    2.90  13
 -10   3   0    8.56    0.87   6
   7 -10   0    8.57    0.74  10
 -10   3   0   10.35    0.70   5
   3   7   0    9.35    0.62   8
  -7  10   0   11.00    0.75   2
  -7  10   0    9.52    0.81   7
  10  -3   0   10.26    2.31  13
  -7  10   0   10.09    0.83   5
   6 -10   0   19.95    1.07  10
 -10   4   0   19.32    1.12   5
 -10   4   0   15.42    1.19   6
   6 -10   0   25.90    3.73  13
   4   6   0   19.26    3.25  12
   4   6   0   19.25    1.21  11
  -6  10   0   18.89    1.14   5
  -6  10   0   18.82    1.12   7
  -4  -6   0   18.69    1.25   6
  10  -4   0   17.01    2.21  13
 -10   5   0   29.66    1.52   5
   5   5   0   32.46    4.43  13
   5 -10   0   28.20    4.63  13
   5 -10   0   29.73    1.49  10
   5   5   0   29.15    2.95  12
   5   5   0   28.70    1.53  11
  -5  10   0   30.35    1.50   7
  -5  10   0   28.29    1.52   5
  -5  -5   0   29.71    1.52   6
  10  -5   0   25.97    2.38  13
 -10   6   0   26.24    1.37   5
   6   4   0   28.68    2.65  12
 -10   6   0   23.78    1.46   7
   4 -10   0   25.31    1.41  10
   6   4   0   29.16    3.64  13
   6   4   0   27.33    1.39  11
  10  -6   0   22.73    2.27  13
  -4  10   0   24.12    1.36   5
  -4  10   0   24.90    1.47   7
  -6  -4   0   26.21    1.41   6
  -6  -4   0   27.32    1.37   5
   7   3   0   48.52    3.37  12
   7   3   0   45.69    2.27  11
 -10   7   0   48.61    2.32   7
   7   3   0   50.84    3.84  13
 -10   7   0   48.49    2.31   5
  -3  10   0   45.13    2.20   5
  -7  -3   0   46.16    2.20   6
  -7  -3   0   46.69    2.16   5
  10  -7   0   41.46    3.25  13
   8   2   0   37.27    1.78  11
   8   2   0   35.02    3.74  13
   8   2   0   35.34    3.26  12
   2 -10   0   38.36    1.77   2
 -10   8   0   35.71    1.75   5
 -10   8   0   32.67    1.78   7
  -8  -2   0   34.29    1.73   5
  10  -8   0   38.44    1.84  10
  -2  10   0   36.14    1.76   5
  10  -8   0   29.67    3.08  13
  -8  -2   0   34.06    1.74   6
   1 -10   0    5.59    0.53   2
 -10   9   0    4.02    0.57   7
   9   1   0    5.91    0.65  11
  -9  -1   0    6.13    0.64   6
  10  -9   0    5.25    0.85  10
  -1  10   0    5.37    0.62   5
  -9  -1   0    5.39    0.59   5
   0 -10   0   16.78    0.94   2
 -10  10   0   16.57    0.93   5
  10   0   0   17.00    1.03  11
 -10  10   0   16.29    0.95   7
 -10   0   0   16.27    0.95   5
  10 -10   0   19.23    1.09  10
 -10   0   0   15.46    0.97   6
   0  10   0   16.99    0.99   5
 -11   1   0    6.15    0.51   5
   1  10   0    5.93    0.53   5
 -11   1   0    5.46    0.57   6
  10 -11   0    5.50    0.74  10
  11  -1   0    6.92    0.83  11
 -10  11   0    5.04    0.55   7
 -11   2   0   11.53    0.83   6
   2   9   0   13.56    0.82   5
   9 -11   0   13.52    0.93  10
 -11   2   0   12.65    0.75   5
  11  -2   0   12.96    1.02  11
  -9  11   0   12.79    0.79   5
  -9  11   0   12.96    0.78   7
   3   8   0   30.09    1.68   5
   3   8   0   30.21    1.47   8
 -11   3   0   29.69    1.48   5
 -11   3   0   30.33    1.57   6
   8 -11   0   32.76    1.53  10
  -8  11   0   30.56    1.52   5
  -8  11   0   31.44    1.56   7
   7 -11   0    0.87    0.46  10
 -11   4   0   -0.10    0.50   6
   4   7   0    0.18    0.22   8
  -7  11   0    0.78    0.32   5
  -7  11   0    0.17    0.31   7
   6 -11   0    6.84    0.77  10
 -11   5   0    6.12    0.58   5
   5   6   0    6.70    0.51   8
   5   6   0    7.87    0.98  11
  -6  11   0    6.17    0.60   7
  -5  -6   0    6.31    0.65   6
  -6  11   0    6.34    0.60   5
   5 -11   0   10.63    0.98  10
   6   5   0    8.70    0.83  11
 -11   6   0    8.41    0.73   5
  -5  11   0    8.52    0.67   5
  -6  -5   0    7.69    0.72   6
  -5  11   0    9.30    0.83   7
 -11   7   0   55.85    2.62   7
   7   4   0   58.72    2.66  11
 -11   7   0   56.75    2.61   5
  -7  -4   0   56.02    2.57   5
  -4  11   0   53.60    2.69   5
  -7  -4   0   56.63    2.60   6
 -11   8   0    3.79    0.56   5
 -11   8   0    2.42    0.41   7
   3 -11   0    3.08    0.52   2
   8   3   0    3.49    0.59  11
  -3  11   0    3.92    0.47   5
  -8  -3   0    3.59    0.52   5
  -8  -3   0    2.92    0.56   6
   9   2   0   36.29    1.77  11
   2 -11   0   36.83    1.70   2
 -11   9   0   34.79    1.68   5
 -11   9   0   35.06    1.74   7
  -9  -2   0   36.98    1.80   6
  11  -9   0   38.64    1.90  10
  -2  11   0   36.47    1.79   5
  -9  -2   0   36.02    1.75   5
  10   1   0   22.28    1.22  11
 -11  10   0   20.86    1.11   7
   1 -11   0   22.20    1.10   2
 -10  -1   0   21.35    1.10   6
 -10  -1   0   21.14    1.07   5
  11 -10   0   21.79    1.29  10
  -1  11   0   20.65    1.12   5
 -11  11   0   -0.07    0.25   7
   0 -11   0    0.95    0.44   2
 -11   0   0    0.81    0.28   5
   0  11   0    0.83    0.30   5
 -11   0   0    0.44    0.26   6
   1  11   0    0.66    0.24   5
 -11  12   0   -0.21    0.20   7
   2  10   0   16.27    0.85   5
 -12   2   0   15.22    0.80   5
  10 -12   0   16.73    0.96   2
 -12   2   0   15.65    0.92   6
 -10  12   0   15.61    0.85   7
 -12   3   0    8.32    0.56   5
   9 -12   0    8.42    0.87  10
 -12   3   0    8.87    0.80   6
   3   9   0    8.59    0.61   5
  -9  12   0    7.77    0.55   7
 -12   4   0   14.81    0.86   5
   8 -12   0   17.49    1.12  10
   4   8   0   15.83    0.90   5
  -8  12   0   17.00    0.92   7
  -8  12   0   16.68    0.93   5
   5   7   0    4.04    0.47   5
   5   7   0    4.05    0.32   8
 -12   5   0    2.47    0.40   5
   7 -12   0    2.67    0.69  10
  -7  12   0    4.24    0.53   5
  -7  12   0    2.86    0.48   7
   6   6   0    8.68    0.52   8
 -12   6   0    8.04    0.63   5
  -6  12   0    8.14    0.64   5
  -6  -6   0    6.49    0.94   6
 -12   7   0    5.96    0.51   5
   7   5   0    7.87    0.99  11
   5 -12   0    6.50    0.55   2
   7   5   0    6.36    0.46   8
  -5  12   0    6.91    0.55   5
  -7  -5   0    7.02    0.63   6
 -12   8   0    0.64    0.35   5
   8   4   0    0.81    0.59  11
   4 -12   0    0.22    0.25   2
  -4  12   0    0.68    0.31   5
  -8  -4   0    0.25    0.33   6
   3 -12   0    2.53    0.41   2
 -12   9   0    3.13    0.47   7
   9   3   0    3.79    0.71  11
  -9  -3   0    2.70    0.44   6
  -3  12   0    2.66    0.39   5
   2 -12   0    0.41    0.41   2
 -12  10   0   -0.04    0.26   7
  -2  12   0    0.87    0.46   5
 -10  -2   0    0.77    0.24   6
 -12  11   0    1.69    0.41   7
  -1  12   0    2.09    0.33   5
 -11  -1   0    3.17    0.39   6
   3  10   0    2.38    0.29   5
   9 -13   0    8.27    0.50   2
   4   9   0    8.07    0.47   5
   5   8   0    1.31    0.28   5
   8 -13   0    1.47    0.28   2
   6   7   0    2.84    0.39   8
   6   7   0    2.45    0.35   5
   7 -13   0    2.21    0.33   2
   6 -13   0    3.94    0.36   2
   7   6   0    4.32    0.37   5
   7   6   0    4.55    0.31   8
   8   5   0    0.91    0.26   5
   5 -13   0    1.22    0.33   2
   8   5   0    0.94    0.18   8
   9   4   0   40.35    1.70   8
   4 -13   0   36.29    1.70   2
  10   3   0   10.92    0.55   8
  10   3   0    9.80    0.56   5
   1  -1  -1  304.68   12.33  13
   1  -1  -1  314.45   12.33  13
  -1   0  -1  277.53   12.68   4
  -1   0  -1  292.20   12.83   9
   0   1  -1  291.68   12.34  12
   1  -1  -1  266.74   13.58   4
  -1   0  -1  324.43   12.43   1
  -1   0  -1  329.92   12.46  14
   0   1  -1  264.34   12.51   9
   0   1  -1  263.12   13.38   4
   0   1  -1  284.62   12.38  13
   1  -1  -1  283.87   12.59   9
  -1   0  -1  337.26   12.36  12
   0   1  -1  259.44   13.30   4
  -1   1   1  284.54   13.71   4
   1   0   1  309.72   12.58   9
  -1   1   1  262.40   12.65   4
  -1   1   1  336.66   12.34   1
  -1   1   1  287.38   12.39   9
   0  -1   1  258.46   13.14   4
   1   0   1  278.15   12.59   4
   0  -1   1  306.81   12.19  13
   0  -1   1  258.26   13.15   4
   0  -1   1  293.60   12.23  14
  -1   1  -1 1241.92   52.40   1
   1   0  -1 1332.20   51.70  13
  -1   1  -1 1114.97   53.11   4
   1   0  -1 1313.21   51.68  13
   0  -1  -1 1290.57   51.71  12
   0  -1  -1 1308.40   52.35  14
   1   0  -1 1136.49   55.12   4
   0  -1  -1 1184.35   52.51   9
  -1   1  -1 1280.62   51.69  12
   0  -1  -1 1362.60   51.96  13
  -1   1  -1 1083.06   53.08   4
   1   0  -1 1117.20   55.08   4
   0   1   1 1244.56   47.80   1
   0   1   1 1087.20   52.25   4
   0   1   1 1213.60   47.54  13
  -1   0   1 1244.69   48.07  14
   1  -1   1 1033.85   49.50   4
   1  -1   1 1000.46   49.53   4
  -1   0   1 1098.26   50.25   4
   0   1   1 1159.31   48.29   9
   1  -1   1 1049.92   47.84   9
   0   1   1 1143.29   52.75   4
  -1  -1  -1  561.42   25.58   9
  -1  -1  -1  654.18   25.02  12
  -1  -1  -1  628.20   25.18  14
  -1   2  -1  629.29   24.97  12
  -1   2  -1  621.16   25.29   1
  -1   2  -1  552.63   25.03   9
  -1   2  -1  571.41   26.52   4
   2  -1  -1  591.58   25.61   9
   2  -1  -1  546.60   26.43   4
  -2   1   1  629.73   25.29  14
  -2   1   1  621.54   24.95  12
   1   1   1  629.81   25.04  13
   1  -2   1  546.84   26.49   4
   1  -2   1  517.91   26.37   4
   1   1   1  576.09   26.70   4
   1  -2   1  536.56   24.98   9
   1  -2   1  624.58   24.99  13
   1   1   1  588.13   25.58   9
  -2   1   1  627.17   25.23   1
   1  -2   1  636.09   25.11  14
  -1   3  -1 1882.88   75.54  13
   3  -2  -1 1742.40   81.13   4
  -1   3  -1 1836.81   75.47  12
  -1   3  -1 1724.48   78.46   4
  -2  -1  -1 1789.50   79.99   4
  -1   3  -1 1785.97   75.77   9
  -1   3  -1 1717.51   81.39   4
  -1   3  -1 1795.25   76.46   1
  -2  -1  -1 1886.16   75.97  14
  -2  -1  -1 1844.81   75.73  12
   3  -2  -1 1780.68   76.31   9
  -3   2   1 1767.14   76.26   1
   1  -3   1 1823.16   75.84  14
  -3   2   1 1816.43   76.32  14
   1  -3   1 1668.19   82.67   4
   1  -3   1 1826.01   75.60  13
   2   1   1 1715.20   82.22   4
   1  -3   1 1665.39   79.03   4
   2   1   1 1901.75   76.39   9
   2   1   1 1818.77   80.36   4
   2   1   1 1913.72   75.52  13
   2  -2  -1  264.01   11.37  13
   0   2  -1  278.20   13.66   4
   0   2  -1  279.97   11.47  13
   2  -2  -1  293.01   11.37  13
  -2   0  -1  273.91   11.61  14
   2  -2  -1  257.41   11.82   9
   0   2  -1  256.40   13.37   4
   2  -2  -1  247.21   12.49   4
  -2   0  -1  274.56   11.58   1
   0   2  -1  281.49   11.40  12
   0   2  -1  267.08   11.82   9
  -2   2   1  260.48   11.11   1
   0  -2   1  256.70   12.91   4
  -2   2   1  254.90   11.20   9
   2   0   1  254.98   11.85   4
   2   0   1  256.95   11.61   9
   0  -2   1  270.65   11.07  14
  -2   2   1  260.60   11.66   4
   0  -2   1  265.23   13.01   4
  -2   2   1  246.22   11.56   4
   2   0   1  225.79   11.66   4
   1  -2  -1  284.77   12.44   9
  -2   1  -1  296.27   12.43   1
   1   1  -1  277.14   13.74   4
   1   1  -1  299.37   12.22  13
   1  -2  -1  307.72   12.37  14
  -2   1  -1  304.27   12.35  14
   1   1  -1  283.69   12.78   9
  -2   1  -1  293.87   12.18  12
   1   1  -1  283.23   13.90   4
   1  -2  -1  253.52   13.68   4
   1  -2  -1  317.08   12.23  13
   1  -2  -1  268.69   13.67   4
  -1  -1   1  281.12   13.55   4
   2  -1   1  279.64   12.57   9
  -1   2   1  280.28   12.27   9
  -1   2   1  275.89   13.47   4
  -1   2   1  291.51   12.25   1
  -1  -1   1  299.46   12.17  14
   0  -2  -1   83.96    3.45  13
   0  -2  -1   75.56    5.20   4
  -2   2  -1   74.63    3.52   4
   0  -2  -1   69.39    5.01   4
  -2   2  -1   76.44    3.74   1
   2   0  -1   74.79    4.10   9
   2   0  -1   82.80    3.31  13
  -2   2  -1   77.27    3.32  12
   0  -2  -1   81.40    3.60  14
   2   0  -1   80.30    4.54   4
  -2   2  -1   76.05    3.65   4
   0  -2  -1   72.09    3.82   9
   2   0  -1   72.74    4.48   4
   2   0  -1   92.98    3.33  13
  -2   0   1   81.17    3.24  12
  -2   0   1   82.53    3.46  14
   0   2   1   74.16    4.94   4
   2  -2   1   74.72    3.52   9
   2  -2   1   65.10    4.05   4
   2  -2   1   65.60    4.05   4
   0   2   1   76.71    5.15   4
   0   2   1   74.38    3.28  13
   0   2   1   75.83    3.70   9
   3  -1  -1   36.96    2.54   4
  -1  -2  -1   37.19    2.07  14
  -2   3  -1   39.46    3.18   4
  -1  -2  -1   32.49    2.54   9
   3  -1  -1   38.29    2.66   9
  -2   3  -1   38.60    1.62  12
  -1  -2  -1   39.28    1.92  13
  -1  -2  -1   35.49    3.65   4
  -1  -2  -1   35.22    1.74  12
  -2   3  -1   38.30    2.26   1
  -2   3  -1   42.94    3.24   4
  -3   1   1   43.83    2.06  14
   2  -3   1   40.19    2.06  14
   1   2   1   36.41    1.76  13
   2  -3   1   31.83    3.29   4
   1   2   1   35.37    4.01   4
   1   2   1   34.24    3.72   4
   1   2   1   34.11    2.51   9
  -3   1   1   39.39    2.19   1
   2  -3   1   38.22    1.71  13
   2  -3   1   38.42    1.77   9
   2  -3   1   32.81    3.07   4
  -2  -2  -1  239.36   10.16  14
  -2   4  -1  234.21   12.61   4
   4  -2  -1  222.90   10.97   4
   4  -2  -1  218.63   10.95   9
  -2  -2  -1  235.41   12.79   4
  -2   4  -1  226.63   10.30   1
   2  -4   1  235.07    9.58  10
   2   2   1  236.50   13.37   4
   2  -4   1  234.93    9.77  13
   2  -4   1  211.46   12.96   4
   2   2   1  232.14    9.74  13
   2   2   1  245.29    9.62  11
  -4   2   1  230.54   10.06  14
  -4   2   1  220.21   10.20   1
   2   2   1  227.46   11.06   9
   2   2   1  217.45   12.80   4
   2  -4   1  227.69    9.98  14
   2  -4   1  208.36   12.75   4
  -2   5  -1  105.72   10.34   4
  -3  -2  -1  120.28   10.94   4
   5  -3  -1  125.10    7.02   9
  -3  -2  -1  108.27    5.45  14
   5  -3  -1  105.62    6.37   4
   5  -3  -1  111.31    6.59   9
  -5   3   1  103.08    5.57   1
   3   2   1  112.85    9.26   4
   3   2   1  116.51    4.68  11
   2  -5   1  107.06    5.24  14
   3   2   1  107.01    4.84  13
   3   2   1  106.00    8.47   4
   2  -5   1  111.20    4.95  13
   2  -5   1  110.21    9.68   4
   2  -5   1  105.99    8.91   4
  -5   3   1  109.18    5.34  14
  -3  -1  -1  107.36    5.17  14
   4  -3  -1  103.41    5.79   9
  -1   4  -1  120.01    5.28   9
  -1   4  -1  121.28    8.92   4
  -1   4  -1  109.93    4.73  12
  -3  -1  -1  110.88    6.49   4
   4  -3  -1   98.50    6.15   4
  -1   4  -1  113.28    4.97  13
  -1   4  -1  110.51    7.73   4
  -3  -1  -1  108.14    4.82  12
  -4   3   1  106.78    5.29   1
   1  -4   1  110.04    8.11   4
   1  -4   1  114.56    4.81  13
   1  -4   1  103.14    8.00   4
   1  -4   1  110.06    5.02  14
   3   1   1  105.48    6.27   9
   3   1   1   95.95    7.06   4
   3   1   1  106.54    4.64  13
   3   1   1  105.71    7.50   4
   3  -3  -1  187.82    9.04   9
  -3   0  -1  210.55    8.72   1
  -3   0  -1  196.60    8.72  14
   3  -3  -1  199.58    8.39  13
   3  -3  -1  184.67    8.39  13
  -3   0  -1  187.48    8.44  12
   0   3  -1  193.35    8.66  13
   3  -3  -1  166.42    9.92   4
   0   3  -1  203.92   11.50   4
   0   3  -1  209.21    9.13   9
   0   3  -1  219.63    8.41  12
   0   3  -1  214.40   12.16   4
   3   0   1  183.07    9.82   4
   0  -3   1  211.90    8.34  13
   0  -3   1  202.27    8.49  14
   3   0   1  213.00    8.12  13
   3   0   1  201.38    9.50   9
   0  -3   1  171.24   12.68   4
  -3   3   1  180.88    8.68   1
   3   0   1  221.37    8.15  13
   0  -3   1  185.12   11.41   4
  -3   3   1  175.37    8.47   4
  -3   3   1  181.51    8.49   4
   3   0   1  180.41    9.85   4
   1   2  -1   64.35    5.34   4
   2  -3  -1   61.67    3.65   9
   1   2  -1   61.98    5.14   4
   2  -3  -1   70.17    3.28  14
  -3   1  -1   71.89    3.24  14
   2  -3  -1   59.31    4.69   4
  -3   1  -1   70.90    3.35   1
  -3   1  -1   65.02    2.93  12
   1   2  -1   69.01    3.72   9
   1   2  -1   68.64    3.01  13
   2  -3  -1   69.25    2.96  13
  -1  -2   1   65.56    4.96   4
  -1  -2   1   67.54    3.16  14
  -2   3   1   62.82    4.48   4
   3  -1   1   56.39    3.31   4
   3  -1   1   65.12    3.81   9
  -2   3   1   64.42    3.31   1
   3  -1   1   67.09    3.87   9
  -1  -2   1   74.26    3.02  13
  -2   3   1   64.03    3.15   9
   3  -1   1   60.14    3.44   4
  -1  -2   1   65.70    4.96   4
  -2   3   1   63.47    4.59   4
   1  -3  -1  647.26   31.48   4
   2   1  -1  693.19   28.64  13
  -3   2  -1  709.79   28.60  12
   2   1  -1  634.11   30.88   4
   2   1  -1  698.99   31.31   4
   1  -3  -1  650.80   28.99   9
  -3   2  -1  682.66   28.87  14
   1  -3  -1  641.05   31.49   4
   1  -3  -1  707.60   28.88  14
  -3   2  -1  646.76   28.97   1
   2   1  -1  709.09   29.75   9
   1  -3  -1  742.39   28.72  13
   3  -2   1  609.49   29.11   4
  -2  -1   1  690.15   30.38   4
  -2  -1   1  677.10   30.35   4
  -1   3   1  703.51   28.07  12
  -1   3   1  686.18   28.67   9
  -1   3   1  660.10   30.83   4
  -1   3   1  718.85   28.20  13
   3  -2   1  661.31   28.88   9
  -1   3   1  703.29   28.49   1
  -2  -1   1  705.47   28.40  14
  -1   3   1  663.96   31.06   4
   3  -2   1  671.14   28.97   9
   3  -2   1  542.86   28.77   4
  -3   3  -1  891.19   34.62  12
   0  -3  -1  783.15   35.36   9
  -3   3  -1  782.58   35.15   1
   0  -3  -1  770.58   37.91   4
   0  -3  -1  922.15   34.86  13
   0  -3  -1  835.60   34.97  14
   3   0  -1  782.94   36.72   4
   3   0  -1  902.78   34.68  13
   3   0  -1  805.10   35.97   9
   3   0  -1  730.42   36.54   4
   3   0  -1  834.97   36.02   9
   3   0  -1  853.68   34.64  13
   3  -3   1  845.91   33.88  13
   0   3   1  833.15   37.85   4
  -3   0   1  808.55   34.24  14
   0   3   1  747.87   37.92   4
   3  -3   1  732.07   35.68   4
   0   3   1  847.38   34.03  13
   3  -3   1  832.24   34.50   9
   3  -3   1  843.51   33.89  13
   0   3   1  841.49   34.76   9
   3  -3   1  823.83   34.52   9
   3  -3   1  721.83   35.55   4
  -1  -3  -1  130.97    6.12  14
  -3   4  -1  128.44    7.39   4
  -1  -3  -1  150.65    5.98  13
  -3   4  -1  130.81    6.39   1
   4  -1  -1  129.57    7.15   9
   4  -1  -1  120.29    7.16   4
   4  -1  -1  132.94    7.21   9
  -1  -3  -1  138.59    9.12   4
   1   3   1  140.98    6.96   9
   1   3   1  128.68    9.08   4
  -4   1   1  136.42    6.28   1
   1   3   1  139.11    9.97   4
   3  -4   1  136.79    5.92   9
   3  -4   1  133.02    5.78  13
   3  -4   1  122.26    8.36   4
   3  -4   1  114.81    8.19   4
   1   3   1  139.97    5.88  13
  -4   1   1  136.27    6.18  14
   3  -4   1  135.06    5.93   9
   3  -4   1  138.43    6.18  14
  -3   5  -1  142.56    9.96   4
   5  -2  -1  129.15    7.68   4
  -3   5  -1  143.61    6.79   1
  -2  -3  -1  106.10    9.42   4
   5  -2  -1  143.38    7.68   4
   5  -2  -1  149.92    7.88   9
   5  -2  -1  139.98    8.37   9
  -2  -3  -1  146.38    6.51  14
  -5   2   1  141.92    7.19   1
   3  -5   1  138.60    6.60  13
   3  -5   1  136.25   10.45   4
   3  -5   1  144.07    6.97  14
   3  -5   1  150.67    6.39  10
   2   3   1  154.54   10.87   4
   2   3   1  160.22    6.67  13
   2   3   1  164.49   12.12   4
  -5   2   1  146.86    7.09  14
   2   3   1  171.38    8.72   9
   6  -3  -1  283.81   14.27   9
   6  -3  -1  276.56   13.93   4
  -3  -3  -1  263.52   12.20  14
  -3  -3  -1  291.21   11.60   6
   6  -3  -1  246.47   14.49   4
   3  -6   1  271.13   12.57  14
   3  -6   1  278.91   18.10   4
   3   3   1  286.10   11.94  11
   3  -6   1  256.24   12.40  13
   3   3   1  270.04   12.27  13
  -6   3   1  290.68   13.07   1
   3   3   1  293.88   17.99   4
   3   3   1  300.91   14.69   9
   3  -6   1  287.95   11.88  10
  -6   3   1  281.56   13.03  14
   7  -4  -1  250.28   10.79  12
  -3   7  -1  271.91   10.71   7
   7  -4  -1  249.41   14.55   9
  -3   7  -1  262.27   10.69   2
   7  -4  -1  238.10   13.49   4
   7  -4  -1  226.09   12.94   4
  -4  -3  -1  261.27   10.71   6
  -4  -3  -1  244.78   10.68   5
   7  -4  -1  248.49   10.64  13
   4   3   1  253.09   10.88  11
  -7   4   1  250.22   10.95   5
   4   3   1  251.99   14.38   9
   3  -7   1  254.32   11.40  13
  -7   4   1  265.74   10.93   7
   3  -7   1  261.69   19.62   4
   4   3   1  253.18   17.89   4
   4   3   1  256.93   11.22  13
   3  -7   1  254.25   10.82  10
   6  -4  -1   52.91    2.57  13
  -4  -2  -1   59.64    2.58   6
   6  -4  -1   57.83    2.68  12
   6  -4  -1   61.21    6.04   9
   6  -4  -1   55.32    2.49  13
   6  -4  -1   51.92    4.31   4
   4   2   1   57.28    5.17   9
  -6   4   1   55.41    2.67   7
   2  -6   1   64.31    8.41   4
   2  -6   1   62.23    2.55  10
   2  -6   1   55.63    3.09  13
   4   2   1   56.19    2.84  13
   4   2   1   56.95    6.22   4
  -4  -1  -1  164.24    8.08   1
   5  -4  -1  180.66    9.04   9
   5  -4  -1  166.69    7.02  13
   5  -4  -1  141.80    9.19   4
  -1   5  -1  167.38   12.12   4
   5  -4  -1  162.68    8.57   9
  -4  -1  -1  157.43    7.63  14
  -1   5  -1  170.21    7.71   9
  -1   5  -1  159.25    7.03  12
   5  -4  -1  168.71    7.10  13
   5  -4  -1  161.83    7.03  12
  -1   5  -1  170.37    7.59   9
   4   1   1  148.85    7.06  13
   4   1   1  156.96    6.93  11
   4   1   1  157.88   10.63   4
   1  -5   1  163.35    7.55  14
   1  -5   1  159.28   12.28   4
   4   1   1  159.75    9.16   9
   1  -5   1  164.36    6.90  10
  -5   4   1  161.76    7.98   1
   1  -5   1  178.03    7.35  13
   4   1   1  178.74   11.97   4
   0   4  -1  280.15   16.51   4
  -4   0  -1  302.37   12.48   1
   0   4  -1  285.15   17.99   4
   4  -4  -1  278.58   12.99   9
   4  -4  -1  292.89   11.93  12
   4  -4  -1  279.22   12.57  14
  -4   0  -1  271.15   12.46  14
   4  -4  -1  251.96   14.50   4
  -4   0  -1  276.24   12.08  12
   0   4  -1  300.29   12.21  13
   4  -4  -1  273.66   12.09  13
   0   4  -1  282.98   13.24   9
   0   4  -1  295.73   11.99  11
   4  -4  -1  286.47   12.05  13
   0   4  -1  296.00   12.03  12
   4   0   1  282.50   12.06  13
   0  -4   1  283.15   16.85   4
   4   0   1  279.22   14.74   4
   0  -4   1  295.31   12.00  10
   0  -4   1  281.51   12.51  14
   4   0   1  287.95   12.13  13
   4   0   1  261.14   14.51   4
   0  -4   1  319.65   12.35  13
  -4   4   1  281.63   12.81   1
   0  -4   1  282.86   17.33   4
   4   0   1  278.68   13.87   9
   3  -4  -1  144.84    6.35  13
  -4   1  -1  135.97    6.75   1
   1   3  -1  152.95    7.39   9
   3  -4  -1  146.21    6.74  14
   1   3  -1  157.42    6.32  12
   1   3  -1  149.63   10.03   4
   3  -4  -1  129.51    8.90   4
  -4   1  -1  135.84    6.32  12
   1   3  -1  164.42    6.46  13
  -4   1  -1  136.04    6.66  14
   1   3  -1  154.22   10.55   4
   1   3  -1  159.63    6.26  11
   3  -4  -1  143.29    6.88   9
   4  -1   1  131.81    7.31   9
  -3   4   1  135.47    6.51   1
  -3   4   1  143.52    7.82   4
  -1  -3   1  158.25    6.12  13
   4  -1   1  129.20    7.29   9
  -1  -3   1  140.96    9.48   4
  -1  -3   1  143.21   10.28   4
   4  -1   1  119.08    7.01   4
  -1  -3   1  140.40    6.28  14
   4  -1   1  122.92    7.17   4
  -4   2  -1   12.19    1.47   1
   2  -4  -1   11.48    0.82  13
   2  -4  -1   10.75    0.59  10
   2   2  -1   11.24    0.64  11
  -4   2  -1   13.83    1.38  14
   2   2  -1   11.30    0.82  13
   2   2  -1   15.50    2.68   4
   2  -4  -1   10.95    2.64   4
   2   2  -1   10.66    2.64   4
   2  -4  -1   11.37    1.29  14
  -4   2  -1   11.97    0.81  12
   2   2  -1   14.09    1.99   9
   4  -2   1   15.32    1.89   9
  -2   4   1   11.70    1.50   1
   4  -2   1   11.73    1.85   9
   4  -2   1   14.27    1.13   4
  -2   4   1   13.60    1.14   9
  -2   4   1    9.91    3.32   4
  -2  -2   1   12.58    1.33  14
   1  -4  -1  337.91   15.43  14
   3   1  -1  364.42   18.30   4
   3   1  -1  365.91   16.73   9
   3   1  -1  366.52   18.51   4
   1  -4  -1  354.25   15.00  10
  -4   3  -1  349.27   15.71   1
   1  -4  -1  342.62   19.13   4
   1  -4  -1  377.29   15.26  13
   3   1  -1  361.65   16.64   9
  -4   3  -1  370.60   15.06  12
   1  -4  -1  331.75   15.64   9
   3   1  -1  357.95   15.13  13
  -1   4   1  351.92   14.82  13
  -1   4   1  336.55   19.03   4
  -1   4   1  331.45   18.45   4
  -1   4   1  351.15   14.63  12
  -1   4   1  350.40   15.45   9
   4  -3   1  363.65   15.85   9
  -3  -1   1  354.77   15.10  14
   4  -3   1  313.39   15.90   4
   4  -3   1  345.90   15.71   9
  -3  -1   1  373.93   17.16   4
   4   0  -1    1.29    1.11   4
   4   0  -1    2.92    0.84  13
   0  -4  -1    2.37    0.34  10
   4   0  -1    2.58    1.51   9
  -4   4  -1    2.62    1.08   1
   4   0  -1    1.68    0.42  13
   0  -4  -1    1.86    0.70  14
   0  -4  -1    4.37    2.89   4
   0  -4  -1    2.13    0.70  13
  -4   0   1    2.51    1.07   1
   0   4   1    2.49    0.62  13
   0   4   1    1.67    0.41  12
   0   4   1    2.11    0.38  11
   4  -4   1    1.98    0.44  13
   4  -4   1    1.02    1.09   4
  -4   0   1    1.54    0.62  14
   4  -4   1    2.14    0.55  13
   4  -4   1    4.64    1.39  14
   4  -4   1    3.85    1.46   9
   4  -4   1    1.79    0.99   9
   5  -1  -1   91.95    6.32   4
   5  -1  -1   91.87    6.76   4
  -1  -4  -1  110.29    9.36   4
   5  -1  -1   96.92    4.21  13
   5  -1  -1  109.31    4.45  13
   5  -1  -1   96.03    6.63   9
  -1  -4  -1   92.35    4.85  14
  -4   5  -1   92.09    5.22   1
   4  -5   1   91.48    4.40  13
  -5   1   1   91.95    4.92  14
   1   4   1  113.83   11.31   4
   4  -5   1   92.21    4.20  10
   1   4   1  107.28    4.59  13
   4  -5   1   92.39    4.91  14
   4  -5   1   86.37    7.73   4
   1   4   1  109.27    6.54   9
  -5   1   1  100.15    5.17   1
   1   4   1  102.24    4.27  11
   1   4   1   98.89    4.37  12
   1   4   1  102.76    9.20   4
   6  -2  -1   49.47    4.56   4
   6  -2  -1   55.56    2.45  13
   6  -2  -1   53.02    5.17   4
   6  -2  -1   51.75    5.50   9
   6  -2  -1   51.48    2.34  13
  -4   6  -1   53.81    2.41   7
   2   4   1   52.42    2.28  11
   4  -6   1   47.64    6.49   4
   2   4   1   54.01    4.85   9
   2   4   1   58.40    6.92   4
   2   4   1   51.70    2.66  13
   2   4   1   49.41    2.47  12
  -6   2   1   47.86    2.34   6
   4  -6   1   48.85    2.57  13
   4  -6   1   45.23    2.33  10
   7  -3  -1  111.54    4.95  12
   7  -3  -1  102.44    7.97   4
  -3  -4  -1  109.69    4.78   5
  -4   7  -1  118.91    4.81   7
   7  -3  -1   87.80    6.71   4
   7  -3  -1  113.44    4.75  13
  -4   7  -1  115.38    4.78   2
  -3  -4  -1  116.51    4.80   6
   7  -3  -1  105.16    8.97   9
   4  -7   1  108.66    4.89  10
   4  -7   1  105.44    5.36  13
   3   4   1  112.15    4.96  11
  -7   3   1  106.13    5.01   5
  -7   3   1  111.88    5.03   6
   3   4   1  121.68    9.02   9
   3   4   1  118.15    5.43  13
   4  -7   1  110.26   11.83   4
   3   4   1  117.16    5.17  12
   3   4   1  134.43   12.10   4
   8  -4  -1   45.01    4.77   4
  -4  -4  -1   59.73    2.63   6
   8  -4  -1   57.90    3.07  12
  -4  -4  -1   57.29    2.61   5
  -4   8  -1   59.77    2.69   5
  -4   8  -1   57.28    2.69   7
   8  -4  -1   56.69    2.74  13
  -4   8  -1   58.95    2.62   2
  -8   4   1   56.85    2.84   6
   4  -8   1   54.34    2.65  10
   4   4   1   56.83    2.72  11
   4  -8   1   57.37    3.51  13
   4  -8   1   62.37   14.04   4
   4   4   1   60.55    3.11  12
  -8   4   1   59.97    2.78   5
   4   4   1   73.78   11.82   4
   4   4   1   60.32    3.51  13
  -8   4   1   61.33    2.81   7
   9  -5  -1   34.44    2.18  13
  -5  -4  -1   37.36    1.96   6
  -5  -4  -1   38.78    1.88   5
  -4   9  -1   40.58    1.97   5
  -4   9  -1   38.63    1.94   7
  -4   9  -1   42.03    1.90   2
  -9   5   1   36.71    1.85   5
   5   4   1   41.65    3.05  13
   4  -9   1   32.65    3.24  13
   4  -9   1   32.05    2.03  10
   5   4   1   37.64    1.85  11
  -9   5   1   34.73    1.86   7
   5   4   1   42.06    2.54  12
  -3   8  -1   60.32    2.77   7
  -3   8  -1   60.36    2.72   2
   8  -5  -1   56.47    2.88  13
  -3   8  -1   58.99    2.78   5
  -5  -3  -1   59.68    2.74   6
  -5  -3  -1   58.94    2.72   5
  -8   5   1   61.34    2.78   5
   3  -8   1   57.94    2.64  10
   5   3   1   54.41    2.69  11
   3  -8   1   61.46    3.91  13
  -8   5   1   62.46    2.78   7
   5   3   1   59.90    3.24  13
   5   3   1   60.04    3.10  12
   7  -5  -1  132.36    8.98   4
  -5  -2  -1  142.12    6.01   6
  -5  -2  -1  142.20    6.00   5
  -2   7  -1  131.48    6.00   5
  -2   7  -1  141.87    6.00   7
   7  -5  -1  130.70    6.03  13
  -2   7  -1  144.04    5.99   2
  -7   5   1  149.00    6.33   7
   2  -7   1  147.91    6.97  13
   5   2   1  147.94   11.91   4
   5   2   1  144.66    6.27  11
  -7   5   1  139.38    6.33   5
   2  -7   1  145.23    6.22  10
   2  -7   1  163.16   16.30   4
   5   2   1  130.21    6.57  13
  -5  -1  -1    6.89    0.59   6
   6  -5  -1    8.78    3.08   9
   6  -5  -1    6.69    2.80   4
   6  -5  -1    7.72    0.83  13
   5   1   1    5.87    3.33   4
  -6   5   1    6.36    0.61   7
   5   1   1    5.71    3.10   9
   1  -6   1    8.18    0.58  10
   5   1   1    7.80    0.60  11
   5   1   1    7.67    0.79  13
   1  -6   1    7.01    1.78  13
   0   5  -1  105.91    5.43   9
  -5   0  -1   89.62    4.10   6
   5  -5  -1   94.23    5.51   9
   0   5  -1   93.88    4.16  12
   5  -5  -1   98.36    6.08   9
   0   5  -1   94.57    4.52  13
   0   5  -1  101.50    8.94   4
  -5   0  -1   96.47    5.02   1
   0   5  -1   93.96    4.06  11
   5  -5  -1   90.36    4.99  14
   0   5  -1   95.83    6.28   9
   5  -5  -1   88.42    4.17  13
  -5   0  -1   88.28    4.84  14
   5  -5  -1   76.69    8.12   4
   5   0   1   87.84    7.25   4
  -5   5   1   86.76    4.02   7
   5   0   1   87.55    8.04   4
   0  -5   1  109.63    9.35   4
  -5   5   1   82.78    5.37   1
   5   0   1   88.92    6.28   9
   5   0   1   85.57    4.03  13
   0  -5   1   88.67    4.72  14
   0  -5   1  103.49    4.60  13
   4  -5  -1  432.44   18.81  10
   4  -5  -1  392.62   22.70   4
  -5   1  -1  444.27   19.49  14
   1   4  -1  461.21   20.48   9
  -5   1  -1  444.19   19.52   1
   1   4  -1  459.71   18.96  12
   4  -5  -1  438.00   19.02  13
   1   4  -1  458.69   18.88  11
   1   4  -1  476.30   24.76   4
   4  -5  -1  434.42   19.49  14
   1   4  -1  472.88   19.16  13
   1   4  -1  459.39   26.00   4
   4  -5  -1  438.84   19.55   9
   1   4  -1  456.20   20.68   9
  -1  -4   1  431.42   19.08  14
   5  -1   1  396.54   20.72   4
   5  -1   1  418.37   18.45  13
  -4   5   1  454.86   20.90   4
  -4   5   1  434.95   19.44   1
   5  -1   1  464.00   18.47  13
  -1  -4   1  446.75   25.15   4
   5  -1   1  447.13   20.79   9
   5  -1   1  417.10   20.98   4
  -1  -4   1  479.76   18.92  13
   3  -5  -1   21.12    1.80  14
   2   3  -1   21.31    1.34  13
  -5   2  -1   21.52    1.88  14
   3  -5  -1   20.52    0.98  10
   3  -5  -1   19.55    1.26  13
  -5   2  -1   22.37    2.15   1
   2   3  -1   22.38    3.74   4
   3  -5  -1   21.71    3.17   4
   2   3  -1   22.12    1.20  12
   2   3  -1   20.19    2.78   9
   5  -2   1   23.28    4.11   9
   5  -2   1   22.41    2.80   9
   5  -2   1   21.13    2.06   4
  -3   5   1   19.71    2.07   1
  -2  -3   1   20.13    1.84  14
   5  -2   1   21.79    2.14   4
  -2  -3   1   29.18    4.07   4
   2  -5  -1  155.88   11.18   4
   2  -5  -1  154.26    7.35  14
   3   2  -1  174.61   11.89   4
  -5   3  -1  155.03    7.42  14
   2  -5  -1  154.22    7.05  13
   3   2  -1  170.79    6.80  11
   3   2  -1  153.48    6.97  13
  -5   3  -1  156.64    7.71   1
   3   2  -1  160.17   10.61   4
   3   2  -1  159.91    8.82   9
  -3  -2   1  155.34    7.30  14
  -2   5   1  154.27    7.45   1
  -3  -2   1  169.32   10.63   4
   5  -3   1  165.74    8.68   9
   5  -3   1  153.06    8.30   9
  -2   5   1  161.15    7.02   9
   5  -3   1  140.27    7.77   4
   1  -5  -1  325.06   13.05  13
   1  -5  -1  306.29   12.65  10
   4   1  -1  301.55   12.68  11
   1  -5  -1  302.15   18.45   4
   4   1  -1  285.00   12.80  13
   4   1  -1  305.23   17.07   4
   4   1  -1  288.14   16.66   4
   1  -5  -1  298.81   13.29  14
  -5   4  -1  288.79   13.61   1
   4   1  -1  299.74   14.95   9
   5  -4   1  305.11   14.21   9
  -1   5   1  309.79   13.79   9
  -1   5   1  309.13   12.69  12
   5  -4   1  297.87   12.63  13
   5  -4   1  261.02   14.78   4
   5  -4   1  294.32   14.09   9
  -4  -1   1  286.31   13.28  14
   5  -4   1  292.02   12.63  13
  -1   5   1  317.75   18.21   4
  -1   5   1  307.13   13.21  13
  -4  -1   1  319.55   13.25   1
  -5   5  -1  191.75    8.21   7
   5   0  -1  178.39    8.24  13
   0  -5  -1  207.88   14.52   4
   5   0  -1  202.86   12.95   4
   0  -5  -1  182.17    8.88  14
  -5   5  -1  182.03    9.42   1
   5   0  -1  172.55   12.55   4
   5   0  -1  192.83   10.77   9
   0  -5  -1  210.93    8.68  13
   0  -5  -1  196.28    8.12  10
   0   5   1  215.22   14.06   4
  -5   0   1  189.56    8.23   6
   5  -5   1  175.00    8.25  13
   0   5   1  206.35   10.36   9
   5  -5   1  184.57    8.95  14
   5  -5   1  171.63   11.99   4
  -5   0   1  200.59    9.02   1
   0   5   1  204.26    8.57  13
   0   5   1  196.78    8.26  12
  -5   0   1  175.27    8.90  14
   5  -5   1  193.96   10.22   9
   5  -5   1  193.83    9.33   9
   6  -1  -1   44.95    5.69   4
   6  -1  -1   39.98    2.03  13
   6  -1  -1   40.03    4.93   9
  -5   6  -1   43.19    1.99   7
   6  -1  -1   41.82    4.90   4
  -6   1   1   39.61    1.98   6
   5  -6   1   36.94    6.00   4
   1   5   1   44.71    2.59  13
   1   5   1   40.95    2.12  12
   1   5   1   49.35    6.70   4
   5  -6   1   40.26    1.84  10
   1   5   1   42.16    1.92  11
   5  -6   1   38.97    2.16  13
  -2  -5  -1   79.41    3.57   5
   7  -2  -1   76.55    3.80  12
  -5   7  -1   81.83    3.58   2
  -5   7  -1   73.75    3.60   5
  -5   7  -1   80.88    3.59   7
  -2  -5  -1   77.56    3.58   6
   7  -2  -1   84.75    6.37   4
   7  -2  -1   92.63   11.16   9
   7  -2  -1   75.91    3.62  13
   2   5   1   87.54    7.95   9
   5  -7   1   75.69    3.54  10
   2   5   1   84.27    4.24  13
   2   5   1   81.10    3.83  12
   2   5   1   79.34    3.62  11
   2   5   1  104.64   11.45   4
   5  -7   1   70.50    3.96  13
  -7   2   1   80.46    3.65   6
  -7   2   1   76.83    3.66   5
   5  -7   1   82.62    9.10   4
  -3  -5  -1   27.39    1.99   6
   8  -3  -1   29.93    2.21  12
  -5   8  -1   31.88    1.55   2
  -5   8  -1   30.39    1.55   7
  -5   8  -1   30.97    1.65   5
   8  -3  -1   30.68    1.80  13
  -3  -5  -1   31.72    1.58   5
  -8   3   1   31.81    1.59   5
   5  -8   1   30.80    2.35  13
   3   5   1   33.52    2.77  13
  -8   3   1   30.09    1.59   6
   3   5   1   32.81    2.01  12
   5  -8   1   31.12    1.48  10
   3   5   1   31.30    1.57  11
  -5   9  -1   27.99    1.48   2
   9  -4  -1   28.40    1.96  13
  -5   9  -1   29.04    1.59   5
  -4  -5  -1   27.77    1.51   5
  -5   9  -1   29.01    1.51   7
  -4  -5  -1   29.86    1.54   6
   5  -9   1   26.31    1.42  10
   4   5   1   31.87    3.29  13
   4   5   1   32.68    2.28  12
   4   5   1   24.94    1.68  11
  -9   4   1   29.32    1.56   6
  -9   4   1   29.88    1.52   5
  -5  10  -1   10.98    0.82   5
  -5  -5  -1   10.46    0.87   6
  10  -5  -1    9.48    1.99  13
  -5  10  -1   10.92    0.82   7
   5   5   1   12.61    0.85  11
   5 -10   1   11.17    2.92  13
   5   5   1   11.64    2.74  13
 -10   5   1   11.30    0.88   5
   5   5   1   10.96    1.91  12
   5 -10   1   10.31    0.83  10
  -5  11  -1    1.01    0.38   5
  -5  11  -1    1.04    0.39   7
  -6  -5  -1    0.44    0.34   6
 -11   6   1    0.54    0.32   5
   5 -11   1    0.56    0.58  10
   6   5   1    1.09    0.42  11
  10  -6  -1   61.05    3.56  13
  -6  -4  -1   61.96    2.92   6
  -4  10  -1   65.50    2.94   7
  -6  -4  -1   61.55    2.90   5
  -4  10  -1   64.10    2.91   5
   6   4   1   64.04    3.00  11
   6   4   1   66.56    4.65  13
   6   4   1   68.36    3.91  12
 -10   6   1   65.95    3.06   7
 -10   6   1   64.09    2.99   5
   4 -10   1   64.92    2.96  10
  -6  -3  -1   14.97    0.97   5
  -6  -3  -1   14.95    1.02   6
   9  -6  -1   14.61    1.77  13
  -3   9  -1   15.07    0.99   5
  -9   6   1   16.47    1.05   7
  -9   6   1   16.43    0.99   5
   6   3   1   13.77    3.38  13
   3  -9   1   15.84    0.97  10
   6   3   1   14.95    0.96  11
   6   3   1   14.98    1.94  12
  -2   8  -1   95.32    4.25   5
   8  -6  -1   93.88    4.46  13
  -6  -2  -1   97.63    4.21   5
  -6  -2  -1   92.63    4.23   6
   6   2   1   99.13    4.26  11
  -8   6   1   97.10    4.33   7
   6   2   1   98.04    4.62  12
   2  -8   1   95.61    4.21  10
  -8   6   1   97.04    4.30   5
   6   2   1   93.95    4.73  13
  -6  -1  -1   40.21    1.80   5
   7  -6  -1   35.88    2.07  13
  -1   7  -1   33.30    1.70   8
   7  -6  -1   42.89    4.61   4
  -1   7  -1   36.11    1.84   5
  -6  -1  -1   35.08    1.95   6
   1  -7   1   39.77    1.87  10
  -7   6   1   39.07    1.98   7
   6   1   1   41.93    6.33   4
   6   1   1   41.47    1.90  11
   6   1   1   37.64    2.27  13
  -7   6   1   39.99    1.99   5
  -7   6   1   44.43    2.04   2
   6  -6  -1   17.07    4.36   4
  -6   0  -1   16.79    0.94   5
  -6   0  -1   16.11    0.94   6
   0   6  -1   16.37    1.03   8
   6  -6  -1   15.34    1.20  13
   6  -6  -1   15.85    0.90  10
   0   6  -1   14.09    1.44  12
   6   0   1   20.46    4.47   4
  -6   6   1   16.74    0.97   7
   6   0   1   15.33    1.15  13
   6   0   1   13.52    5.26   9
   1   5  -1  318.30   15.63   9
   1   5  -1  322.30   13.50  11
   1   5  -1  332.34   13.91  13
  -6   1  -1  321.54   13.53   6
   5  -6  -1  295.20   13.69  13
   1   5  -1  324.70   20.98   4
   5  -6  -1  322.74   13.42  10
   1   5  -1  330.14   13.61  12
   5  -6  -1  298.88   18.43   4
   6  -1   1  306.32   13.24  13
   6  -1   1  307.76   16.51   9
   6  -1   1  303.13   16.97   4
  -5   6   1  338.57   13.27   7
   6  -1   1  302.71   16.37   4
   4  -6  -1   17.74    1.32  13
   2   4  -1   19.93    1.02  11
   4  -6  -1   22.96    5.45   4
  -6   2  -1   16.98    1.12   6
   2   4  -1   29.14    3.70   9
   4  -6  -1   18.65    0.96  10
   2   4  -1   18.97    1.61  13
   2   4  -1   20.72    1.30  12
   6  -2   1   20.32    4.35   9
   6  -2   1   18.39    3.58   4
  -4   6   1   18.70    1.09   7
   6  -2   1   18.87    2.57   4
   3  -6  -1   57.87    6.73   4
   3   3  -1   62.16    5.40   9
  -6   3  -1   57.72    3.57  14
   3  -6  -1   54.80    3.48  14
   3  -6  -1   57.00    2.53  10
   3   3  -1   61.53    7.17   4
   3  -6  -1   54.61    2.91  13
  -6   3  -1   59.02    3.80   1
   3   3  -1   55.13    2.90  12
   3   3  -1   59.59    2.58  11
   3   3  -1   58.51    2.89  13
  -3   6   1   54.51    3.66   1
  -3  -3   1   56.20    2.47   6
  -3  -3   1   44.66    2.86  14
   6  -3   1   52.58    3.63   4
   6  -3   1   53.64    3.91   4
   6  -3   1   60.12    5.14   9
   4   2  -1  146.90    5.99  11
  -6   4  -1  131.59    6.05   7
   2  -6  -1  143.34   11.98   4
   2  -6  -1  135.51    5.94  10
   4   2  -1  136.86    6.24  13
   4   2  -1  143.83   11.03   4
   2  -6  -1  139.79    6.39  13
   4   2  -1  139.44    8.57   9
   6  -4   1  134.09    7.84   9
   6  -4   1  117.67    7.41   4
  -4  -2   1  140.04    5.68   6
   5   1  -1   58.54    3.01  13
   1  -6  -1   70.04   10.90   4
  -6   5  -1   63.61    2.88   7
   1  -6  -1   63.33    2.75  10
   5   1  -1   55.11    5.89   9
   5   1  -1   66.57    2.81  11
   1  -6  -1   64.45    3.57  13
   5   1  -1   62.47    6.92   4
   6  -5   1   60.00    2.75  13
   6  -5   1   62.25    5.25   9
   6  -5   1   53.42    5.53   4
  -5  -1   1   62.85    2.72   6
   6   0  -1   28.06    1.68  13
   6   0  -1   27.88    5.19   9
   6   0  -1   30.08    1.47  11
  -6   6  -1   29.17    1.50   7
   6   0  -1   29.20    4.00   4
  -6   0   1   30.34    1.46   6
   6  -6   1   27.65    5.93   4
   0   6   1   32.37    1.92  12
   6  -6   1   26.38    1.62  13
  -6   0   1   28.30    1.44   5
   0   6   1   28.09    1.43   8
  -6   7  -1   14.41    0.97   2
  -6   7  -1   14.91    0.96   5
   7  -1  -1   13.76    1.23  13
  -6   7  -1   14.22    0.91   7
  -1  -6  -1   15.25    0.97   2
   7  -1  -1   14.35    1.35  12
   6  -7   1   19.89    5.40   4
   1   6   1   14.51    0.98  11
   1   6   1   11.11    1.61  12
   6  -7   1   13.95    0.80  10
  -7   1   1   12.83    0.88   6
   1   6   1   13.66    0.77   8
   6  -7   1   11.15    1.35  13
  -7   1   1   14.69    0.95   5
  -2  -6  -1    7.78    0.91   2
  -6   8  -1    7.93    0.74   7
  -6   8  -1    9.44    0.72   2
  -6   8  -1    8.69    0.85   5
   8  -2  -1    8.78    1.26  13
   8  -2  -1    7.85    1.30  12
   2   6   1    8.87    0.80  11
  -8   2   1    8.16    0.71   6
   6  -8   1    8.28    0.61  10
   6  -8   1    6.00    1.17  13
   2   6   1    7.74    1.05  12
  -8   2   1    8.48    0.69   5
  -3  -6  -1   32.32    1.80   6
   9  -3  -1   31.25    2.42  13
   9  -3  -1   34.40    2.94  12
  -6   9  -1   34.24    1.76   5
  -6   9  -1   33.73    1.70   2
  -6   9  -1   35.01    1.72   7
   3   6   1   33.60    1.73  11
   3   6   1   31.68    2.70  12
   6  -9   1   32.10    3.03  13
  -9   3   1   32.75    1.64   5
   6  -9   1   31.55    1.57  10
  -9   3   1   32.79    1.70   6
  -4  -6  -1   57.37    2.56   6
  -6  10  -1   52.15    2.53   5
  -6  10  -1   53.38    2.50   2
  -6  10  -1   55.24    2.55   7
  10  -4  -1   50.12    3.29  13
 -10   4   1   52.85    2.55   5
   4   6   1   53.84    4.26  12
 -10   4   1   52.12    2.60   6
   6 -10   1   52.10    2.46  10
   6 -10   1   55.76    4.25  13
   4   6   1   58.62    2.59  11
  -6  11  -1    5.44    0.63   7
  -6  11  -1    5.02    0.56   5
  -5  -6  -1    5.23    0.71   6
   6 -11   1    5.87    0.75  10
 -11   5   1    5.44    0.55   5
   5   6   1    5.06    0.48   8
   5   6   1    6.74    0.97  11
  -6  -6  -1    6.13    1.01   6
  -6  12  -1    5.83    0.59   5
  -6  12  -1    5.32    0.84   7
 -12   6   1    5.77    0.53   5
   6   6   1    5.39    0.41   8
   6 -13   1    0.18    0.21   2
   7   6   1    0.75    0.23   5
   7   6   1    0.53    0.16   8
  -7  -5  -1    5.27    0.56   6
  -5  12  -1    6.04    0.51   5
   7   5   1    5.45    0.45   8
   5 -12   1    6.36    0.52   2
   7   5   1    6.18    0.91  11
 -12   7   1    5.82    0.49   5
  -7  -4  -1    4.06    0.58   6
   7   4   1    4.82    0.66  11
 -11   7   1    4.60    0.71   7
 -11   7   1    5.35    0.63   5
  -3  10  -1   13.64    0.95   5
  -7  -3  -1   12.93    0.83   5
  10  -7  -1   11.48    2.17  13
  -7  -3  -1   12.60    0.88   6
   7   3   1   11.72    1.78  12
   7   3   1   12.80    0.86  11
 -10   7   1   11.66    0.88   7
 -10   7   1   12.91    0.90   5
   7   3   1   12.87    3.11  13
  -2   9  -1    6.06    0.60   5
  -7  -2  -1    5.23    0.58   5
  -7  -2  -1    4.24    0.68   6
   9  -7  -1    4.69    1.11  13
   7   2   1    4.66    1.29  13
   7   2   1    3.67    1.54  12
   7   2   1    4.84    0.59  11
  -9   7   1    5.01    0.70   5
  -9   7   1    4.54    0.60   7
  -7  -1  -1   17.96    1.07   6
   8  -7  -1   20.12    1.20  10
   8  -7  -1   18.91    1.65  13
  -1   8  -1   17.12    1.16   5
   7   1   1   19.29    1.09  11
  -8   7   1   21.63    1.22   2
  -8   7   1   19.33    1.19   7
   7   1   1   18.89    1.78  12
   7   1   1   17.22    1.94  13
  -8   7   1   18.90    1.12   5
   0   7  -1  114.97    5.11   8
   0   7  -1  121.40    5.25   5
  -7   0  -1  122.35    5.24   6
   7  -7  -1  109.87    5.50  13
   7  -7  -1  120.50    5.10  10
  -7   0  -1  124.84    5.23   5
  -7   7   1  125.97    5.45   7
   7   0   1  119.52    5.70  12
   7   0   1  127.72    5.38  11
  -7   7   1  133.06    5.45   2
  -7   7   1  120.18    5.42   5
   7   0   1  117.17    5.65  13
   1   6  -1   52.95    2.84  12
   6  -7  -1   47.52    2.72  13
   6  -7  -1   51.99    2.29  10
   1   6  -1   52.52    2.42  11
   6  -7  -1   52.11    7.24   4
  -7   1  -1   52.87    2.41   5
  -7   1  -1   51.43    2.43   6
   7  -1   1   55.21    4.84   4
  -1  -6   1   52.18    2.50   2
  -6   7   1   56.66    2.53   2
  -6   7   1   53.91    2.52   5
   7  -1   1   49.77    2.68  13
  -6   7   1   56.43    2.53   7
  -7   2  -1   63.36    2.89   6
   5  -7  -1   71.29    7.65   4
   2   5  -1   62.88    2.84  11
   2   5  -1   59.63    8.11   9
   5  -7  -1   61.18    2.77  10
   2   5  -1   66.80    3.64  13
   2   5  -1   65.38    3.12  12
   5  -7  -1   56.59    3.19  13
  -7   2  -1   61.88    2.90   5
   7  -2   1   57.40    8.56   9
  -2  -5   1   63.02    2.87   6
  -5   7   1   60.53    2.89   5
  -5   7   1   66.06    2.82   2
   7  -2   1   61.43    2.82  13
   7  -2   1   59.35    7.44   4
   7  -2   1   60.64    5.28   4
  -2  -5   1   62.16    2.83   5
  -5   7   1   63.05    2.82   7
   4  -7  -1   18.50    6.55   4
   4  -7  -1   16.07    0.88  10
   3   4  -1   18.13    1.35  12
   3   4  -1   17.82    0.94  11
   3   4  -1   19.02    1.64  13
  -7   3  -1   15.11    1.03   6
   4  -7  -1   12.97    1.65  13
   3   4  -1   28.79    5.27   9
  -4   7   1   17.15    1.03   2
  -4   7   1   15.60    1.00   7
  -4   7   1   16.76    1.15   5
   7  -3   1   16.58    3.23   4
   7  -3   1   22.83    2.37   4
  -3  -4   1   18.12    1.03   5
  -3  -4   1   17.64    1.02   6
   7  -3   1   14.16    4.46   9
   4   3  -1   71.40    3.42  12
   4   3  -1   69.68    9.69   4
   4   3  -1   71.07    7.93   9
   3  -7  -1   68.33    3.75  13
   4   3  -1   69.58    3.18  11
   4   3  -1   70.25    3.57  13
  -7   4  -1   69.51    3.25   7
   3  -7  -1   89.38   10.11   4
   3  -7  -1   66.02    3.11  10
   7  -4   1   66.13    4.33   4
  -4  -3   1   69.18    3.02   5
  -3   7   1   67.97    3.04   7
  -4  -3   1   72.10    3.04   6
   7  -4   1   60.88    4.94   4
   7  -4   1   70.10    7.22   9
  -3   7   1   63.00    3.06   5
   2  -7  -1   65.42    3.01  10
  -7   5  -1   61.33    3.14   5
  -7   5  -1   67.98    3.12   7
   5   2  -1   62.12    3.43  13
   2  -7  -1   87.51   13.21   4
   5   2  -1   67.96    3.06  11
   5   2  -1   65.15    3.37  12
   2  -7  -1   69.59    3.98  13
   5   2  -1   76.50    8.94   4
  -2   7   1   70.54    3.02   7
  -2   7   1   62.77    2.99   5
  -5  -2   1   67.07    2.97   5
  -5  -2   1   67.16    2.97   6
   7  -5   1   58.58    5.95   4
   7  -5   1   62.40    2.98  13
  -2   7   1   69.05    2.95   2
  -7   6  -1  105.11    4.44   2
   6   1  -1   97.42    9.85   4
   6   1  -1  102.04    4.35  11
   1  -7  -1   99.96    4.29  10
  -7   6  -1   99.41    4.39   5
  -7   6  -1  101.61    4.39   7
   6   1  -1   95.21    4.65  12
   6   1  -1   92.87    4.65  13
  -1   7   1   88.23    4.00   8
  -6  -1   1   89.57    4.22   6
  -1   7   1   91.67    4.14   5
  -6  -1   1   99.82    4.13   5
   7  -6   1   90.70    4.24  13
   7  -6   1   96.23    7.70   4
  -7   7  -1    4.71    0.69   2
   7   0  -1    3.43    0.76  12
   7   0  -1    3.15    0.63  11
  -7   7  -1    3.33    0.54   7
  -7   7  -1    4.57    0.63   5
   7   0  -1    2.30    0.95  13
   7  -7   1    3.69    0.60  10
   7  -7   1    3.24    0.82  13
   0   7   1    4.38    0.61   5
  -7   0   1    3.65    0.55   5
   0   7   1    3.89    0.39   8
  -7   0   1    3.42    0.62   6
  -7   8  -1   40.18    1.95   5
  -7   8  -1   40.74    2.16   2
  -7   8  -1   38.56    1.98   7
   8  -1  -1   38.35    2.61  12
   8  -1  -1   40.04    2.44  13
   8  -1  -1   37.54    1.97  11
  -1  -7  -1   42.90    1.94   2
   7  -8   1   38.32    2.56  13
   7  -8   1   40.27    1.79  10
  -8   1   1   37.13    2.19   5
  -8   1   1   37.94    1.89   6
   1   7   1   37.98    1.78   8
   9  -2  -1    4.14    1.21  13
  -2  -7  -1    4.33    0.70   2
  -7   9  -1    5.61    0.68   2
   9  -2  -1    4.97    1.35  12
  -7   9  -1    4.67    0.69   5
  -7   9  -1    5.83    0.57   7
   2   7   1    4.51    0.45   8
   7  -9   1    4.72    0.63  10
   7  -9   1    4.12    1.47  13
  -9   2   1    4.68    0.71   6
  -9   2   1    4.31    0.53   5
  10  -3  -1   92.83    5.16  13
  -7  10  -1  105.49    4.53   7
  -7  10  -1  102.93    4.48   2
  -7  10  -1  102.97    4.49   5
   3   7   1  100.28    4.46   8
   7 -10   1   97.76    6.47  13
 -10   3   1  105.96    4.57   6
   7 -10   1  104.30    4.46  10
 -10   3   1  103.05    4.53   5
  -7  11  -1    1.83    0.39   5
  -7  11  -1    1.50    0.40   7
 -11   4   1    1.95    0.48   5
   4   7   1    1.57    0.29   8
   7 -11   1    2.10    0.44  10
 -11   4   1    1.36    0.59   6
  -7  12  -1   18.39    1.03   7
  -7  12  -1   19.10    1.05   5
   5   7   1   17.53    0.87   8
 -12   5   1   16.22    0.91   5
   7 -12   1   19.97    1.25  10
   5   7   1   17.86    0.96   5
   6   7   1    6.88    0.49   5
   7 -13   1    6.53    0.49   2
   6   7   1    7.24    0.45   8
   8   5   1    2.23    0.37   5
   8   5   1    2.55    0.27   8
   5 -13   1    2.68    0.45   2
  -4  12  -1    7.01    0.61   5
  -8  -4  -1    6.31    0.59   6
   8   4   1    5.96    0.82  11
   4 -12   1    6.26    0.53   2
   8   4   1    7.00    0.47   8
 -12   8   1    6.12    0.54   5
  -8  -3  -1    0.35    0.31   6
  -3  11  -1    1.20    0.33   5
  -8  -3  -1    0.91    0.37   5
 -11   8   1    0.24    0.33   7
   3 -11   1    1.16    0.36   2
   8   3   1    1.15    0.44  11
 -11   8   1    0.92    0.36   5
  -2  10  -1  100.39    4.37   5
  -8  -2  -1   95.47    4.33   5
  -8  -2  -1   97.39    4.36   6
  10  -8  -1   85.78    5.21  13
  10  -8  -1  109.10    4.33  10
 -10   8   1   97.62    4.41   7
   2 -10   1  101.85    4.39   2
 -10   8   1   99.32    4.37   5
   8   2   1   97.31    5.30  12
   8   2   1  101.94    4.40  11
   8   2   1   96.02    5.61  13
   9  -8  -1   21.96    1.24  10
  -1   9  -1   20.32    1.22   5
   9  -8  -1   21.51    2.22  13
  -8  -1  -1   19.95    1.14   5
  -8  -1  -1   20.45    1.24   6
   1  -9   1   22.21    1.20   2
  -9   8   1   20.75    1.23   7
   8   1   1   26.39    2.48  13
  -9   8   1   20.87    1.19   5
   8   1   1   21.82    1.20  11
   8   1   1   20.33    2.32  12
   0   8  -1   26.54    1.22   8
  -8   0  -1   27.39    1.38   5
   8  -8  -1   24.65    2.28  13
   8  -8  -1   26.94    1.40  10
  -8   0  -1   24.88    1.43   6
   0   8  -1   26.80    1.45   5
   8   0   1   24.76    1.66  11
   8   0   1   27.63    2.30  12
  -8   8   1   30.10    1.55   2
  -8   8   1   27.12    1.45   5
  -8   8   1   26.90    1.52   7
   0  -8   1   29.85    1.48   2
   8   0   1   28.28    2.21  13
  -8   1  -1   30.62    1.60   5
   7  -8  -1   30.30    1.45  10
  -8   1  -1   29.28    1.55   6
   7  -8  -1   29.53    2.27  13
   1   7  -1   29.68    1.42   8
  -7   8   1   31.13    1.61   5
   8  -1   1   33.22    2.21  12
  -7   8   1   29.71    1.59   7
  -7   8   1   33.08    1.65   2
   8  -1   1   29.34    2.15  13
  -1  -7   1   31.54    1.66   2
  -8   2  -1  121.19    5.30   5
   6  -8  -1  116.17    5.17  10
   6  -8  -1  111.58    5.76  13
  -8   2  -1  116.64    5.29   6
   2   6  -1  125.42    5.29  11
   2   6  -1  132.81    5.72  12
  -6   8   1  119.58    5.27   7
  -6   8   1  125.16    5.26   2
  -6   8   1  120.54    5.29   5
   8  -2   1  113.03    5.40  13
   8  -2   1  114.03    5.54  12
  -2  -6   1  125.67    5.26   2
   5  -8  -1   26.61    1.32  10
   3   5  -1   29.92    1.97  12
   3   5  -1   30.48    2.73  13
   3   5  -1   26.92   13.92   4
  -8   3  -1   26.31    1.50   6
   3   5  -1   28.21    1.53   3
   5  -8  -1   27.53    2.22  13
  -8   3  -1   28.80    1.50   5
   3   5  -1   25.94    1.41  11
  -5   8   1   26.75    1.49   5
  -5   8   1   27.14    1.43   7
  -3  -5   1   26.83    1.43   5
   8  -3   1   26.72    1.60  13
   8  -3   1   26.80    2.07  12
  -3  -5   1   25.25    1.77   6
  -5   8   1   28.84    1.43   2
   4   4  -1    4.91    0.50  11
   4   4  -1    1.71    5.62   4
   4   4  -1    4.64    1.09  13
   4  -8  -1    4.70    0.46  10
   4  -8  -1    8.70    1.38  13
  -8   4  -1    3.99    0.72   5
  -8   4  -1    4.15    0.57   7
  -8   4  -1    3.93    0.78   6
   4   4  -1    4.78    0.94  12
  -4  -4   1    4.21    0.52   5
  -4   8   1    5.41    0.72   5
  -4   8   1    3.91    0.63   7
   8  -4   1    4.42    0.91  13
  -4  -4   1    3.73    0.63   6
  -4   8   1    5.44    0.59   2
   8  -4   1    4.12    1.20  12
  -8   5  -1  169.58    6.97   7
  -8   5  -1  163.87    6.96   5
   3  -8  -1  164.22    7.81  13
   5   3  -1  153.85    6.91  11
   3  -8  -1  151.64    6.84  10
   3  -8  -1  157.54   20.97   4
   5   3  -1  161.98    7.40  13
   5   3  -1  160.82    7.22  12
  -5  -3   1  158.77    6.88   5
   8  -5   1  152.55    6.93  13
  -3   8   1  154.69    6.91   5
  -5  -3   1  161.36    6.91   6
  -3   8   1  159.34    6.87   2
  -3   8   1  166.30    6.90   7
   2  -8  -1  116.07    4.87  10
   6   2  -1  109.50    4.92  11
  -8   6  -1  115.33    4.98   7
  -8   6  -1  113.64    4.96   5
   6   2  -1  110.17    5.27  12
   6   2  -1  110.92    5.40  13
  -2   8   1  107.67    4.81   5
  -6  -2   1  109.81    4.82   6
  -6  -2   1  110.30    4.79   5
   8  -6   1  105.64    4.94  13
  -8   7  -1    3.74    0.67   5
   7   1  -1    3.32    0.54  11
   7   1  -1    2.98    0.83  12
   7   1  -1    3.04    1.01  13
  -8   7  -1    3.62    0.67   2
  -8   7  -1    2.60    0.44   7
   8  -7   1    1.99    0.84  13
  -7  -1   1    2.45    0.44   6
  -7  -1   1    4.08    0.60   5
   8   0  -1    1.25    1.01  13
  -8   8  -1    1.45    0.38   5
  -8   8  -1    1.39    0.32   7
  -8   8  -1    1.36    0.43   2
   0  -8  -1    0.47    0.42   2
   8   0  -1    1.01    1.06  12
   8   0  -1    0.41    0.37  11
  -8   0   1    1.33    0.33   5
   8  -8   1    0.88    0.67  10
   8  -8   1    0.85    1.04  13
   0   8   1    0.30    0.39   5
   0   8   1    0.72    0.24   8
  -8   0   1    0.79    0.30   6
  -8   9  -1   30.26    1.49   2
   9  -1  -1   27.42    2.71  12
   9  -1  -1   27.16    1.45  11
  -1  -8  -1   27.31    1.47   2
   9  -1  -1   25.72    2.64  13
  -8   9  -1   26.74    1.44   5
  -8   9  -1   25.64    1.51   7
   8  -9   1   25.32    1.30  10
  -9   1   1   25.50    1.34   5
   8  -9   1   26.15    2.75  13
   1   8   1   24.91    1.20   8
   1   8   1   25.29    1.37   5
  -9   1   1   24.69    1.41   6
  -2  -8  -1   57.91    2.58   2
  10  -2  -1   48.35    3.68  13
  -8  10  -1   56.65    2.56   2
  10  -2  -1   56.37    4.51  12
  -8  10  -1   53.87    2.55   5
  10  -2  -1   57.95    2.63  11
   2   8   1   50.55    2.45   5
   2   8   1   52.93    2.34   8
   8 -10   1   54.29    2.40  10
 -10   2   1   52.31    2.47   6
   8 -10   1   52.52    4.32  13
 -10   2   1   52.14    2.44   5
  -8  11  -1    4.93    0.53   5
  -8  11  -1    3.80    0.54   7
 -11   3   1    4.32    0.45   5
   3   8   1    5.71    0.80   5
 -11   3   1    3.80    0.59   6
   3   8   1    4.29    0.57   8
   8 -11   1    4.06    0.66  10
  -8  12  -1    4.87    0.54   7
   8 -12   1    5.55    0.78  10
 -12   4   1    5.19    0.49   5
   4   8   1    5.09    0.46   5
   4   8   1    5.42    0.35   8
   8 -13   1    2.52    0.38   2
   5   8   1    2.29    0.34   5
   4 -13   1   13.50    0.71   2
   9   4   1   14.48    0.70   8
   9   4   1   13.76    0.72   5
  -9  -3  -1    0.29    0.27   6
  -3  12  -1    0.29    0.27   5
 -12   9   1    0.35    0.37   7
   3 -12   1    0.51    0.30   2
   9   3   1    0.52    0.49  11
  -9  -2  -1   19.05    1.02   5
  -2  11  -1   19.19    1.06   5
  -9  -2  -1   18.14    1.04   6
  11  -9  -1   18.35    1.25  10
   2 -11   1   17.92    0.97   2
 -11   9   1   17.26    0.96   5
   9   2   1   18.88    1.05  11
 -11   9   1   17.19    0.98   7
  -9  -1  -1    2.84    0.51   5
  -9  -1  -1    3.46    0.58   6
  -1  10  -1    2.75    0.49   5
  10  -9  -1    2.90    0.55  10
   1 -10   1    3.80    0.49   2
 -10   9   1    1.85    0.39   7
   9   1   1    3.67    0.61  11
 -10   9   1    3.12    0.54   5
   0   9  -1   15.26    1.02   5
   9  -9  -1   15.74    3.15  13
  -9   0  -1   16.73    1.01   6
  -9   0  -1   15.97    0.95   5
   9  -9  -1   14.50    1.01  10
  -9   9   1   16.86    1.00   2
  -9   9   1   15.22    0.98   5
   9   0   1   16.95    2.89  12
   9   0   1   14.74    0.98  11
  -9   9   1   13.79    0.97   7
   0  -9   1   15.07    0.93   2
   9   0   1   13.89    2.75  13
   8  -9  -1   33.00    1.60  10
  -9   1  -1   33.46    1.64   5
   1   8  -1   32.78    1.67   5
  -9   1  -1   32.77    1.69   6
   1   8  -1   34.18    1.52   8
   8  -9  -1   31.59    3.12  13
  -8   9   1   37.30    1.78   2
  -8   9   1   33.35    1.78   7
   9  -1   1   32.60    2.69  13
  -8   9   1   33.60    1.77   5
  -1  -8   1   37.53    1.78   2
   9  -1   1   36.71    1.80  11
   9  -1   1   34.11    2.92  12
  -9   2  -1   57.27    2.67   6
   7  -9  -1   58.44    3.72  13
   2   7  -1   56.97    2.57   8
   7  -9  -1   54.75    2.56  10
  -9   2  -1   57.54    2.64   5
   9  -2   1   58.72    3.92  12
  -7   9   1   56.77    2.76   5
  -7   9   1   59.76    2.80   7
   9  -2   1   58.38    3.27  13
  -2  -7   1   60.47    2.75   2
  -7   9   1   60.06    2.75   2
  -9   3  -1   35.66    1.78   6
   6  -9  -1   34.41    1.66  10
   3   6  -1   35.56    2.16  11
   6  -9  -1   32.35    4.45  13
  -9   3  -1   35.28    1.78   5
   3   6  -1   36.28    3.06  12
  -6   9   1   35.08    1.81   7
   9  -3   1   35.55    2.30  13
  -6   9   1   34.81    1.82   5
  -6   9   1   35.25    1.75   2
   9  -3   1   33.46    3.19  12
  -3  -6   1   37.23    1.83   6
  -9   4  -1   19.06    1.14   5
   5  -9  -1   16.46    0.99  10
   5  -9  -1   18.62    2.66  13
   4   5  -1   19.73    1.99  12
  -9   4  -1   15.77    1.25   6
   4   5  -1   20.35    2.88  13
  -4  -5   1   18.15    1.15   6
  -4  -5   1   18.00    1.08   5
   9  -4   1   16.85    1.61  13
  -5   9   1   17.29    1.15   5
  -5   9   1   17.85    1.14   7
  -5   9   1   17.52    1.02   2
   4  -9  -1  156.13    8.00  13
   5   4  -1  164.27    7.67  13
   5   4  -1  168.40    7.33  12
  -9   5  -1  159.84    6.93   5
   5   4  -1  147.63    6.94  11
  -9   5  -1  162.17    6.95   7
  -5  -4   1  155.94    6.65   5
  -4   9   1  150.17    6.68   5
   9  -5   1  144.08    6.77  13
  -5  -4   1  155.21    6.65   6
  -4   9   1  158.10    6.66   7
   6   3  -1    9.23    0.68  11
  -9   6  -1    8.76    0.79   7
  -9   6  -1   10.13    0.76   5
   6   3  -1   10.10    1.69  12
   3  -9  -1    8.88    0.96  10
   6   3  -1    9.13    2.47  13
  -6  -3   1    8.88    0.73   6
  -3   9   1    8.61    0.74   5
   9  -6   1    8.85    1.46  13
  -6  -3   1    9.52    0.76   5
   7   2  -1   20.65    2.37  13
   7   2  -1   19.72    2.06  12
  -9   7  -1   18.98    1.15   5
  -9   7  -1   16.83    1.14   7
   7   2  -1   19.22    1.08  11
  -7  -2   1   18.44    1.10   6
  -7  -2   1   19.76    1.07   5
   9  -7   1   15.50    2.06  13
  -2   9   1   20.54    1.12   5
  -9   8  -1    2.96    0.61   2
   8   1  -1    2.24    0.46  11
   8   1  -1    2.71    1.35  13
  -9   8  -1    1.33    0.40   7
  -9   8  -1    2.01    0.46   5
   8   1  -1    2.38    1.18  12
   1  -9  -1    2.26    0.43   2
   9  -8   1    2.01    1.27  13
  -8  -1   1    1.76    0.39   5
   9  -8   1    1.98    0.60  10
  -1   9   1    1.83    0.47   5
  -8  -1   1    1.73    0.44   6
   9   0  -1   11.55    2.58  13
  -9   9  -1   13.86    0.87   5
   0  -9  -1   12.44    0.86   2
   9   0  -1   12.41    0.91  11
  -9   9  -1   13.25    0.89   7
   9   0  -1   14.19    2.73  12
  -9   9  -1   14.36    0.99   2
   0   9   1   13.88    0.91   5
   9  -9   1   10.60    1.96  13
  -9   0   1   13.14    0.87   5
  -9   0   1   13.38    0.93   6
   9  -9   1   12.48    0.93  10
  10  -1  -1    0.10    0.48  11
  -1  -9  -1    0.14    0.52   2
  -9  10  -1    0.21    0.31   7
  -9  10  -1   -0.27    0.38   5
 -10   1   1   -0.05    0.33   6
   1   9   1    0.31    0.35   5
   9 -10   1   -0.14    0.39  10
 -10   1   1    0.04    0.32   5
  11  -2  -1    0.16    0.54  11
  -9  11  -1    0.16    0.26   7
  -9  11  -1    0.71    0.36   5
   2   9   1    0.60    0.34   5
 -11   2   1    0.19    0.29   6
   9 -11   1   -0.36    0.40  10
 -11   2   1    0.56    0.27   5
  -9  12  -1   16.02    0.88   7
 -12   3   1   13.33    0.76   5
   9 -12   1   15.78    1.02  10
 -12   3   1   15.49    0.99   6
   3   9   1   14.64    0.84   5
   4   9   1    4.85    0.35   5
   9 -13   1    5.26    0.41   2
  10   3   1    0.93    0.34   5
  10   3   1    0.23    0.17   8
 -10  -2  -1    4.02    0.38   6
  -2  12  -1    4.09    0.40   5
 -12  10   1    3.80    0.49   7
   2 -12   1    3.98    0.45   2
 -10  -1  -1   18.07    0.97   5
  11 -10  -1   19.24    1.21  10
  -1  11  -1   18.68    1.03   5
 -10  -1  -1   18.48    1.02   6
  10   1   1   19.68    1.11  11
 -11  10   1   17.00    0.96   7
   1 -11   1   18.77    0.96   2
 -11  10   1   17.43    0.96   5
   0  10  -1    1.76    0.40   5
  10 -10  -1    1.57    0.52  10
 -10   0  -1    1.64    0.35   6
 -10   0  -1    1.87    0.36   5
 -10  10   1    1.58    0.37   5
 -10  10   1    1.37    0.33   7
  10   0   1    1.67    0.53  11
   0 -10   1    1.66    0.38   2
 -10   1  -1   14.90    0.99   6
   9 -10  -1   16.18    0.98  10
 -10   1  -1   14.52    0.89   5
   1   9  -1   15.81    0.93   5
  -1  -9   1   15.12    0.96   2
  -9  10   1   14.51    0.97   7
  10  -1   1   16.23    1.04  11
  -9  10   1   15.39    1.02   5
 -10   2  -1   29.90    1.61   6
   2   8  -1   31.53    1.44   8
 -10   2  -1   31.26    1.52   5
   8 -10  -1   24.12    3.10  13
   2   8  -1   30.51    1.56   5
   8 -10  -1   32.60    1.53  10
  10  -2   1   36.91    4.27  12
  -2  -8   1   35.77    1.91   2
  10  -2   1   31.07    2.96  13
  -8  10   1   32.88    1.69   5
   7 -10  -1    0.48    2.07  13
 -10   3  -1   -0.54    0.44   6
   7 -10  -1    0.40    0.35  10
 -10   3  -1    0.52    0.35   5
   3   7  -1    0.46    0.25   8
  -7  10   1    0.61    0.40   5
  10  -3   1    0.33    1.38  13
  -7  10   1   -0.42    0.31   7
   6 -10  -1   12.21    2.31  13
   4   6  -1   11.92    2.33  12
   4   6  -1   11.51    0.97  11
 -10   4  -1    8.59    0.91   6
   6 -10  -1   12.88    0.79  10
 -10   4  -1   11.22    0.81   5
  -6  10   1    9.98    0.82   7
  -4  -6   1   11.26    0.97   6
  10  -4   1   14.84    2.07  13
  -6  10   1   11.35    0.87   5
   5   5  -1    1.58    2.44  13
   5   5  -1    0.32    0.43  11
   5 -10  -1    1.38    2.67  13
 -10   5  -1    0.15    0.36   5
   5   5  -1   -0.58    1.59  12
  -5  10   1    0.92    0.40   5
  -5  10   1    0.36    0.41   7
  -5  -5   1    0.04    0.35   6
  10  -5   1   -0.27    1.27  13
  -5  -5   1    0.37    0.34   5
   6   4  -1   71.34    4.00  12
   6   4  -1   73.34    5.06  13
   4 -10  -1   72.15    3.19  10
 -10   6  -1   70.61    3.22   5
   6   4  -1   69.02    3.22  11
 -10   6  -1   70.70    3.24   7
  -6  -4   1   67.33    3.10   5
  -4  10   1   65.95    3.11   5
  10  -6   1   65.85    3.58  13
  -4  10   1   70.54    3.11   7
  -6  -4   1   68.47    3.13   6
   7   3  -1   19.94    1.13  11
   7   3  -1   22.86    2.59  12
 -10   7  -1   20.78    1.19   5
   7   3  -1   19.35    3.53  13
 -10   7  -1   19.96    1.23   7
  -7  -3   1   18.99    1.18   6
  -3  10   1   19.29    1.17   5
  10  -7   1   19.86    2.23  13
  -7  -3   1   19.95    1.11   5
 -10   8  -1    6.82    0.69   5
 -10   8  -1    5.88    0.75   7
   8   2  -1    4.50    1.99  13
   8   2  -1    6.12    2.08  12
   8   2  -1    6.13    0.65  11
   2 -10  -1    6.91    0.67   2
  -2  10   1    6.09    0.60   5
  10  -8   1    6.12    1.65  13
  -8  -2   1    5.77    0.61   6
  -8  -2   1    6.44    0.65   5
   1 -10  -1   20.27    1.06   2
 -10   9  -1   18.11    1.06   5
   9   1  -1   19.68    1.08  11
 -10   9  -1   18.31    1.13   7
  -9  -1   1   19.49    1.10   6
  -9  -1   1   18.58    1.08   5
  -1  10   1   19.11    1.14   5
  10  -9   1   20.92    1.22  10
   0 -10  -1    7.40    0.60   2
 -10  10  -1    7.17    0.60   7
  10   0  -1    8.63    0.72  11
 -10  10  -1    6.65    0.60   5
 -10   0   1    7.54    0.71   6
  10 -10   1    8.12    0.83  10
 -10   0   1    7.73    0.60   5
   0  10   1    7.74    0.64   5
 -10  11  -1    3.88    0.46   7
  -1 -10  -1    4.52    0.63   2
  11  -1  -1    3.87    0.77  11
 -11   1   1    4.17    0.46   5
   1  10   1    4.00    0.46   5
 -11   1   1    3.79    0.48   6
  10 -11   1    4.00    0.52  10
 -10  12  -1    5.06    0.41   7
  10 -12   1    4.45    0.55   2
 -12   2   1    5.88    0.62   6
   2  10   1    5.41    0.45   5
 -12   2   1    4.97    0.47   5
   3  10   1    0.29    0.20   5
 -11  -1  -1    1.19    0.29   6
  -1  12  -1    1.45    0.28   5
 -12  11   1    1.17    0.36   7
 -11   0  -1    3.97    0.41   6
 -11   0  -1    4.58    0.44   5
   0  11  -1    4.62    0.46   5
 -11  11   1    4.19    0.46   7
   1  10  -1    6.24    0.53   5
  10 -11  -1    5.68    0.78  10
 -11   1  -1    6.61    0.58   6
 -11   1  -1    5.62    0.50   5
 -10  11   1    5.48    0.54   7
 -10  11   1    5.66    0.53   5
  11  -1   1    6.92    0.82  11
 -11   2  -1   54.57    2.53   6
   2   9  -1   53.14    2.51   5
   9 -11  -1   59.70    2.51  10
 -11   2  -1   51.53    2.46   5
  11  -2   1   56.65    2.63  11
  -9  11   1   54.57    2.55   7
  -9  11   1   54.95    2.51   5
 -11   3  -1   11.81    0.73   5
   3   8  -1   12.32    0.68   8
 -11   3  -1   11.17    0.88   6
   8 -11  -1   12.49    0.89  10
   3   8  -1   13.00    0.91   5
  -8  11   1   12.11    0.79   5
  -8  11   1   12.02    0.78   7
   7 -11  -1    0.96    0.48  10
   4   7  -1    1.06    0.24   8
 -11   4  -1    0.17    0.46   6
 -11   4  -1    1.32    0.46   5
  -7  11   1    1.22    0.32   7
  -7  11   1    1.00    0.42   5
   5   6  -1    2.04    0.64  11
 -11   5  -1    0.66    0.33   5
   5   6  -1    1.25    0.24   8
   6 -11  -1    1.23    0.45  10
  -6  11   1    1.10    0.33   5
  -5  -6   1    0.68    0.39   6
  -6  11   1    0.85    0.31   7
 -11   6  -1    6.25    0.90   5
   6   5  -1    7.47    0.77  11
   5 -11  -1    6.06    0.97  10
  -5  11   1    7.62    0.82   7
  -5  11   1    5.51    0.59   5
  -6  -5   1    6.52    0.72   6
 -11   7  -1   30.44    1.56   7
 -11   7  -1   30.77    1.52   5
   7   4  -1   31.48    1.58  11
  -7  -4   1   31.99    1.61   6
  -4  11   1   31.44    1.62   5
  -7  -4   1   30.24    1.57   5
   3 -11  -1   21.67    1.20   2
 -11   8  -1   21.28    1.19   5
 -11   8  -1   21.81    1.23   7
   8   3  -1   22.18    1.24  11
  -3  11   1   21.25    1.16   5
  -8  -3   1   21.58    1.21   6
  -8  -3   1   22.15    1.21   5
   2 -11  -1    2.51    0.42   2
 -11   9  -1    1.81    0.46   5
   9   2  -1    1.57    0.39  11
 -11   9  -1    0.85    0.43   7
  11  -9   1    1.34    0.72  10
  -9  -2   1    2.11    0.38   5
  -2  11   1    1.60    0.39   5
  -9  -2   1    1.60    0.36   6
   1 -11  -1   28.70    1.40   2
 -11  10  -1   28.68    1.44   7
  10   1  -1   30.40    1.51  11
 -10  -1   1   28.00    1.42   6
  -1  11   1   29.12    1.44   5
  11 -10   1   31.51    1.58  10
 -10  -1   1   28.54    1.39   5
   0 -11  -1    5.34    0.60   2
 -11  11  -1    4.52    0.40   7
   0  11   1    4.98    0.46   5
 -11   0   1    4.80    0.49   6
 -11   0   1    4.82    0.41   5
 -11  12  -1    4.67    0.37   7
 -12   1   1    5.21    0.42   5
   1  11   1    5.77    0.41   5
   1  11  -1    0.40    0.23   5
   2  10  -1   11.59    0.66   5
 -12   2  -1   10.40    0.60   5
 -12   2  -1   10.15    0.69   6
 -10  12   1   11.46    0.69   7
   3   9  -1    1.14    0.33   5
   9 -12  -1    0.71    0.56  10
 -12   3  -1    0.96    0.32   5
   9 -12  -1    1.25    0.32   2
  -9  12   1    0.69    0.23   7
  -9  12   1    0.69    0.42   5
   4   8  -1    8.25    0.61   5
 -12   4  -1    8.21    0.57   5
   8 -12  -1    7.97    0.89  10
  -8  12   1    8.98    0.61   7
  -8  12   1    9.23    0.62   5
   5   7  -1   32.64    1.61   5
   5   7  -1   33.69    1.51   8
 -12   5  -1   31.57    1.54   5
   7 -12  -1   34.62    1.78  10
  -7  12   1   32.84    1.55   7
  -7  12   1   32.57    1.55   5
   6 -12  -1    5.04    0.47   2
 -12   6  -1    4.81    0.56   5
   6   6  -1    5.31    0.41   8
  -6  12   1    4.92    0.53   5
  -6  -6   1    4.57    0.85   6
 -12   7  -1   14.07    0.85   5
   7   5  -1   14.90    0.78   8
   7   5  -1   18.07    1.25  11
   5 -12  -1   13.86    0.85   2
  -5  12   1   13.93    0.82   5
  -7  -5   1   15.25    0.91   6
   8   4  -1   12.84    0.99  11
   4 -12  -1   10.28    0.68   2
  -8  -4   1   11.34    0.74   6
  -4  12   1   11.34    0.72   5
   3 -12  -1   -0.01    0.27   2
   9   3  -1    0.46    0.48  11
  -3  12   1    0.41    0.27   5
  -9  -3   1    0.30    0.29   6
 -12  10  -1   -0.24    0.26   7
   2 -12  -1    1.00    0.38   2
  -2  12   1    0.63    0.27   5
 -10  -2   1    0.91    0.26   6
 -12  11  -1    2.89    0.51   7
  -1  12   1    4.35    0.36   5
 -11  -1   1    3.73    0.42   6
   3  10  -1   -0.10    0.21   5
   4   9  -1    2.35    0.28   5
   9 -13  -1    3.51    0.38   2
   8 -13  -1    7.39    0.48   2
   5   8  -1    7.68    0.50   5
   7 -13  -1    8.08    0.50   2
   6   7  -1    7.95    0.54   5
   6 -13  -1    6.32    0.43   2
   7   6  -1    6.34    0.38   8
   7   6  -1    6.41    0.44   5
  -6  13   1    7.02    0.59   5
   8   5  -1    1.29    0.27   5
   5 -13  -1    1.36    0.38   2
   8   5  -1    1.00    0.19   8
  -5  13   1    0.69    0.30   5
   9   4  -1    3.91    0.29   8
   4 -13  -1    2.84    0.32   2
  10   3  -1    4.10    0.32   8
  -1   0  -2  264.29   12.10   4
   1  -1  -2  278.48   12.09   9
  -1   0  -2  290.22   11.83   1
  -1   0  -2  292.52   11.78  12
   0   1  -2  272.43   12.95   4
   0   1  -2  287.71   11.76  12
   0   1  -2  268.17   12.88   4
   0   1  -2  288.34   11.80  13
   1  -1  -2  316.49   11.82  13
  -1   0  -2  297.20   11.86  14
   0   1  -2  258.06   11.94   9
   1  -1  -2  278.43   11.74  12
  -1   0  -2  244.22   12.35   9
   1  -1  -2  258.00   12.54   4
  -1   1   2  265.67   11.79   9
   0  -1   2  263.76   12.61   4
   1   0   2  250.08   11.98   4
   0  -1   2  290.78   11.56  14
  -1   1   2  272.81   12.31   4
   0  -1   2  298.93   11.53  13
   1   0   2  258.29   11.87   9
   0  -1   2  270.32   12.64   4
   0  -1  -2  349.71   13.62  13
  -1   1  -2  300.82   13.72   9
   1   0  -2  310.54   14.43   4
   1   0  -2  285.89   14.30   4
   0  -1  -2  304.90   13.88   9
   0  -1  -2  294.51   14.62   4
  -1   1  -2  336.90   13.57  12
  -1   1  -2  316.77   14.31   4
   0  -1  -2  341.77   13.57  12
  -1   1  -2  333.76   13.77   1
   1   0  -2  359.56   13.58  13
  -1   1  -2  272.08   13.89   4
   0  -1  -2  339.60   13.70  14
   1   0  -2  349.51   13.59  13
   1  -1   2  272.55   13.43   4
   0   1   2  301.60   14.00   4
   1  -1   2  272.89   13.46   4
   0   1   2  327.07   12.90  13
  -1   0   2  334.54   12.99  14
   0   1   2  317.07   12.94   1
   1  -1   2  291.24   13.02   9
   0   1   2  310.08   13.22   9
  -1   0   2  311.05   13.69   4
  -1  -1  -2 2118.65   81.70  12
  -1  -1  -2 2038.79   82.19  14
  -1   2  -2 2083.03   81.50  12
   2  -1  -2 1809.19   86.87   4
  -1   2  -2 1960.05   82.53   1
  -1  -1  -2 1835.37   83.31   9
  -1   2  -2 1916.77   89.14   4
   2  -1  -2 1760.33   81.94   9
   1  -2   2 1792.98   86.90   4
   1  -2   2 2118.68   79.84  14
   1   1   2 2021.21   79.40  13
   1   1   2 1744.78   86.44   4
  -2   1   2 2058.21   80.17  14
   1   1   2 1948.37   80.36   9
  -2   1   2 1707.45   80.32   4
  -2   1   2 1917.40   80.23   9
   1   1   2 1806.48   85.36   4
  -2   1   2 1656.64   80.15   4
   1  -2   2 1757.81   85.25   4
   1  -2   2 2082.39   79.49  13
  -2  -1  -2  994.88   42.90   4
  -1   3  -2  955.20   40.92   9
   3  -2  -2  934.97   45.34   4
  -1   3  -2 1016.18   40.98   9
  -2  -1  -2 1004.99   40.84  12
  -2  -1  -2 1027.37   41.09  14
   3  -2  -2  954.14   41.67   9
  -1   3  -2 1017.65   43.99   4
  -1   3  -2  805.33   40.85  13
  -1   3  -2  939.93   43.56   4
  -1   3  -2 1035.96   40.78  12
   2   1   2  997.71   43.42   4
   1  -3   2  898.42   43.47   4
   2   1   2  869.65   43.59   4
   2   1   2  962.90   41.83   9
   2   1   2  971.15   40.78  13
   1  -3   2  998.47   40.91  14
   1  -3   2 1042.34   40.80  13
   1  -3   2  979.73   43.87   4
  -3   2   2  971.52   41.13   1
  -3   2   2  996.15   41.24  14
   2  -2  -2  883.65   37.23   9
   0   2  -2  827.80   40.00   4
   2  -2  -2  796.13   40.38   4
   0   2  -2  870.85   39.61   4
  -2   0  -2  927.36   36.72  12
   2  -2  -2  872.38   36.69  13
   0   2  -2  875.27   36.69  12
   0   2  -2  927.55   36.77  13
   2  -2  -2  722.37   36.84  13
   2  -2  -2  896.14   36.65  12
  -2   0  -2  939.42   37.09  14
  -2   0  -2  947.35   36.86   1
   0   2  -2  871.42   37.09   9
  -2   2   2  852.49   39.47   4
  -2   2   2  875.19   36.35   1
   0  -2   2  958.63   36.10  13
   0  -2   2  871.19   36.17  14
  -2   2   2  836.12   36.50   9
   2   0   2  916.48   36.91   9
   0  -2   2  820.67   38.24   4
  -2   2   2  804.60   37.05   4
   2   0   2  812.65   37.37   4
   0  -2   2  823.47   38.28   4
  -2   1  -2  148.12    6.21  14
  -2   1  -2  143.99    6.05  12
   1   1  -2  132.48    7.57   4
   1  -2  -2  129.60    7.51   4
   1  -2  -2  152.00    6.27  14
   1   1  -2  145.80    6.09  13
   1  -2  -2  141.68    6.41   9
   1  -2  -2  159.98    6.11  13
  -2   1  -2  143.95    6.32   1
   1   1  -2  140.18    7.72   4
   1   1  -2  131.03    6.59   9
  -1  -1   2  136.21    7.48   4
  -1   2   2  142.13    6.33   9
  -1   2   2  143.71    7.48   4
   2  -1   2  126.59    6.44   9
  -1   2   2  145.20    6.17   1
  -1  -1   2  141.56    6.09  14
   0  -2  -2  801.73   35.41   9
  -2   2  -2  846.24   35.22   1
   2   0  -2  784.87   37.56   4
  -2   2  -2  887.63   34.86  12
   2   0  -2  753.55   37.74   4
   2   0  -2  743.25   34.94  13
   0  -2  -2  929.06   34.98  13
   0  -2  -2  770.51   37.07   4
   2   0  -2  925.40   34.90  13
   2   0  -2  797.44   35.69   9
   0  -2  -2  897.03   34.87  12
  -2   0   2  786.80   35.17   4
   0   2   2  822.41   34.51   9
   0   2   2  831.29   33.97  13
   2  -2   2  804.16   34.24   9
   0   2   2  829.13   36.35   4
   0   2   2  880.06   34.09   1
   2  -2   2  761.39   35.34   4
  -2   0   2  873.76   34.21  14
   0   2   2  742.41   35.97   4
   2  -2   2  737.71   36.03   4
   2  -2   2  813.58   34.22   9
  -2   3  -2  432.51   21.29   4
  -1  -2  -2  468.02   19.88  14
   3  -1  -2  435.18   20.81   4
  -1  -2  -2  487.54   19.62  12
  -1  -2  -2  445.49   20.47   9
  -1  -2  -2  465.03   22.42   4
  -2   3  -2  444.56   21.33   4
   3  -1  -2  454.77   20.62   9
  -2   3  -2  468.65   20.04   1
  -2   3  -2  499.62   19.54  12
  -1  -2  -2  515.74   19.70  13
   2  -3   2  423.97   21.32   4
   2  -3   2  423.31   21.38   4
   1   2   2  476.43   22.37   4
  -3   1   2  471.27   19.41  14
  -3   1   2  458.41   19.50   1
   1   2   2  451.56   20.12   9
   2  -3   2  469.31   19.36  14
   2  -3   2  463.22   19.15  13
   1   2   2  469.76   19.20  13
   1   2   2  432.44   21.75   4
  -2   4  -2    8.54    1.40   1
  -2   4  -2    9.28    1.98   4
   4  -2  -2    7.30    1.31   4
  -2  -2  -2    6.91    1.14  14
   4  -2  -2    5.55    1.48   9
  -2   4  -2    4.64    0.53  12
   2   2   2    3.21    1.31   9
   2  -4   2    6.27    1.11  14
   2  -4   2    3.97    2.80   4
  -4   2   2    6.15    1.33   1
   2  -4   2    3.47    1.80   4
   2   2   2    3.53    2.87   4
  -4   2   2    6.86    1.14  14
   2  -4   2    3.31    0.63  13
  -3  -2  -2  100.04    6.94   4
  -2   5  -2   83.95    3.77  12
  -3  -2  -2   80.64    4.37  14
   5  -3  -2   94.78    6.10   9
   5  -3  -2   78.91    5.55   4
   5  -3  -2   83.22    5.44   9
   2  -5   2   85.18    9.47   4
   3   2   2   88.72    3.67  11
  -5   3   2   83.11    4.36  14
   2  -5   2   82.88    4.27  14
   3   2   2   82.04    7.16   4
   3   2   2   92.76    7.98   4
   3   2   2   80.96    3.83  13
  -5   3   2   81.33    4.63   1
   2  -5   2   83.92    3.95  13
   2  -5   2   87.02    7.72   4
  -1   4  -2  447.34   21.37  12
  -1   4  -2  507.61   25.28   4
  -1   4  -2  516.37   21.72   9
  -1   4  -2  504.38   21.64   9
   4  -3  -2  465.15   23.22   4
  -3  -1  -2  517.01   23.35   4
   4  -3  -2  518.89   21.29  13
  -3  -1  -2  513.82   21.77  14
   4  -3  -2  510.61   22.52   9
  -3  -1  -2  534.35   21.42  12
  -3  -1  -2  561.29   21.56   1
  -1   4  -2  459.15   25.33   4
  -1   4  -2  531.82   21.51  13
   1  -4   2  553.88   22.05  13
   3   1   2  527.00   23.66   9
   3   1   2  548.09   25.48   4
   1  -4   2  503.30   26.15   4
   3   1   2  491.89   24.76   4
   1  -4   2  505.42   26.31   4
   3   1   2  532.86   21.90  13
   1  -4   2  524.77   22.21  14
  -4   3   2  479.04   22.43   1
   0   3  -2  279.10   11.69  13
   3  -3  -2  288.30   11.54  13
  -3   0  -2  281.45   11.81   1
  -3   0  -2  264.68   11.57  12
   0   3  -2  274.33   14.75   4
   3  -3  -2  274.84   11.47  12
  -3   0  -2  268.65   11.84  14
   0   3  -2  281.92   12.17   9
   0   3  -2  271.67   12.13   9
   3  -3  -2  232.91   13.18   4
   0   3  -2  277.99   15.07   4
   3  -3  -2  277.21   12.32   9
   3  -3  -2  265.50   11.55  13
   0   3  -2  278.94   11.53  12
  -3   3   2  267.90   12.26   9
   0  -3   2  303.69   11.69  13
   3   0   2  291.47   11.47  13
  -3   3   2  267.91   12.03   1
   0  -3   2  275.99   14.86   4
   3   0   2  255.79   13.17   4
  -3   3   2  264.25   12.41   4
  -3   3   2  271.91   12.49   4
   0  -3   2  280.88   11.82  14
   3   0   2  239.62   12.99   4
   3   0   2  296.85   11.46  13
   0  -3   2  255.60   15.24   4
   3   0   2  268.63   12.86   9
   1   2  -2   18.34    2.85   4
   1   2  -2   20.92    1.05  12
   1   2  -2   20.17    1.77   9
   2  -3  -2   21.76    1.60   9
   2  -3  -2   23.61    1.60  14
  -3   1  -2   20.10    1.06  12
   1   2  -2   19.26    1.83   9
  -3   1  -2   21.14    1.53   1
   1   2  -2   21.33    1.13  13
   1   2  -2   21.82    2.90   4
   2  -3  -2   18.43    2.58   4
   2  -3  -2   21.79    1.07  13
  -3   1  -2   22.24    1.38  14
  -2   3   2   21.06    1.61   1
  -2   3   2   22.76    1.50   9
  -1  -2   2   21.90    2.78   4
  -1  -2   2   23.38    1.32  13
   3  -1   2   19.59    2.01   9
  -2   3   2   21.33    2.79   4
  -1  -2   2   21.29    2.32   4
  -1  -2   2   21.75    1.42  14
   3  -1   2   19.96    1.41   4
  -2   3   2   22.71    2.66   4
  -3   2  -2  754.60   35.23  12
  -3   2  -2  847.90   35.65   1
   2   1  -2  855.42   35.26  13
   2   1  -2  877.15   36.37   9
  -3   2  -2  846.07   35.47  14
   1  -3  -2  810.72   35.70   9
   2   1  -2  859.78   36.30   9
   1  -3  -2  914.91   35.32  13
   2   1  -2  820.60   37.81   4
   2   1  -2  846.50   38.01   4
   1  -3  -2  763.46   37.97   4
   1  -3  -2  860.47   35.50  14
  -1   3   2  832.63   35.04   9
  -1   3   2  855.45   34.73   1
   3  -2   2  736.12   34.83   4
  -1   3   2  850.98   34.32  12
  -2  -1   2  845.69   36.76   4
   3  -2   2  812.63   35.12   9
  -1   3   2  759.16   37.10   4
   3  -2   2  836.91   35.23   9
  -2  -1   2  866.80   34.66  14
  -1   3   2  868.18   34.45  13
  -2  -1   2  836.37   36.84   4
  -1   3   2  826.17   37.46   4
   3  -2   2  706.46   35.17   4
   3   0  -2  120.98    4.75  13
   0  -3  -2  100.61    5.42   9
   0  -3  -2   93.01    5.13  13
   3   0  -2  113.73    6.65   4
   0  -3  -2  109.64    7.35   4
   3   0  -2  114.29    5.93   9
  -3   3  -2  112.47    4.63  12
   3   0  -2  107.45    5.91   9
   0  -3  -2  110.84    5.03  14
   3   0  -2  101.60    6.46   4
   3   0  -2  111.28    4.66  13
  -3   3  -2  105.39    5.22   1
   0   3   2   93.51    8.53   4
   3  -3   2   93.17    5.99   4
   3  -3   2  108.19    5.03   9
   0   3   2  112.05    5.42   9
   0   3   2  113.12    4.68  13
   3  -3   2  109.65    4.47  13
   0   3   2  112.88    7.69   4
   3  -3   2  109.84    4.47  13
  -3   0   2  112.43    4.91  14
   3  -3   2   99.80    5.08   9
   3  -3   2   98.30    6.03   4
  -3   4  -2  343.87   15.34   1
  -1  -3  -2  408.06   14.92  13
  -1  -3  -2  357.63   18.71   4
  -3   4  -2  359.50   16.48   4
   4  -1  -2  319.72   16.47   4
   4  -1  -2  350.73   16.83   4
  -3   4  -2  326.21   14.58  12
  -1  -3  -2  360.61   15.11  14
   4  -1  -2  349.85   16.25   9
   4  -1  -2  365.76   16.44   9
   4  -1  -2  369.49   14.61  13
   4  -1  -2  258.60   14.64  13
   1   3   2  377.44   16.47   9
  -4   1   2  355.06   15.58   1
   1   3   2  352.37   19.03   4
   3  -4   2  358.79   15.12  13
  -4   1   2  359.74   15.49  14
   3  -4   2  358.39   15.42  14
   1   3   2  372.15   15.20  13
   3  -4   2  324.17   17.96   4
   3  -4   2  329.82   18.09   4
   1   3   2  379.01   19.90   4
   5  -2  -2  294.75   14.78   4
   5  -2  -2  318.85   15.83   9
   5  -2  -2  296.42   14.64   9
  -3   5  -2  302.87   13.49   1
  -3   5  -2  294.95   15.90   4
  -2  -3  -2  289.54   13.19  14
   5  -2  -2  295.27   14.86   4
   2   3   2  274.98   14.40   9
   3  -5   2  295.78   12.59  13
  -5   2   2  297.43   13.20   1
   2   3   2  300.38   17.18   4
  -5   2   2  290.79   12.99  14
   3  -5   2  274.70   16.66   4
   2   3   2  300.50   12.59  13
   2   3   2  311.96   18.25   4
   3  -5   2  303.94   12.34  10
   3  -5   2  284.29   17.13   4
   3  -5   2  288.83   12.86  14
   6  -3  -2  380.01   15.82  13
   6  -3  -2  359.64   18.66   4
   6  -3  -2  342.72   18.51   4
   6  -3  -2  378.93   18.51   9
  -3   6  -2  427.62   15.98   7
  -3  -3  -2  395.73   15.91   6
   6  -3  -2  378.54   15.96  12
   6  -3  -2  339.72   15.80  13
   3  -6   2  398.55   16.89  10
   3   3   2  418.46   23.22   4
   3  -6   2  372.15   23.05   4
   3   3   2  415.28   16.95  11
  -4  -3  -2   53.16    2.46   5
   7  -4  -2   58.49    5.58   4
   7  -4  -2   51.26    2.49  13
  -3   7  -2   53.96    2.45   2
   7  -4  -2   49.70    7.08   9
  -3   7  -2   53.81    2.51   7
   7  -4  -2   50.47    4.98   4
  -4  -3  -2   54.38    2.49   6
   7  -4  -2   52.65    2.82  12
   3  -7   2   50.75    3.16  13
  -7   4   2   55.45    2.61   7
   4   3   2   54.99    2.50  11
   4   3   2   53.77    2.92  13
   4   3   2   59.11    8.95   4
   3  -7   2   52.42    2.45  10
   4   3   2   58.00    6.86   9
  -7   4   2   49.97    2.57   5
   3  -7   2   67.77    9.73   4
   6  -4  -2   18.02    1.55  13
   6  -4  -2   17.37    0.97  13
   6  -4  -2   16.62    3.70   9
   6  -4  -2   16.78    3.01   4
   6  -4  -2   16.87    1.33  12
  -4  -2  -2   13.31    0.93   6
   2  -6   2   16.54    0.82  10
  -6   4   2   15.88    1.03   7
   4   2   2   13.86    0.99  11
   2  -6   2   19.95    7.02   4
   4   2   2   14.91    1.17  13
   4   2   2   18.34    3.94   9
   4   2   2   15.67    4.18   4
  -1   5  -2  777.02   32.84   9
   5  -4  -2  778.92   32.37  12
  -1   5  -2  795.61   38.60   4
   5  -4  -2  762.74   33.97   9
  -4  -1  -2  747.75   32.96  14
   5  -4  -2  777.40   32.42  13
   5  -4  -2  687.77   35.15   4
   5  -4  -2  757.64   32.44  13
  -1   5  -2  798.65   32.40  12
  -4  -1  -2  815.80   32.68   1
   1  -5   2  807.46   32.45  10
   4   1   2  747.66   36.63   4
   1  -5   2  780.21   40.44   4
   4   1   2  774.77   37.29   4
   1  -5   2  816.10   32.82  13
   4   1   2  748.99   32.60  13
   1  -5   2  758.25   38.80   4
   4   1   2  780.88   32.47  11
   1  -5   2  756.71   33.01  14
  -5   4   2  756.30   33.41   1
   0   4  -2   29.67    5.05   4
  -4   0  -2   25.63    2.12   1
   4  -4  -2   27.05    2.09  14
   0   4  -2   34.55    4.67   4
   0   4  -2   25.53    1.25  11
   4  -4  -2   27.00    1.34  13
   4  -4  -2   22.21    1.72  13
   0   4  -2   26.72    2.26   9
  -4   0  -2   26.69    1.39  12
   4  -4  -2   21.01    1.18  12
   0   4  -2   26.03    1.35  12
   4  -4  -2   26.54    3.03   4
   4  -4  -2   24.48    2.36   9
   0   4  -2   25.06    1.70  13
   4   0   2   24.12    3.18   4
  -4   4   2   24.81    2.26   1
   4   0   2   25.83    1.37  13
   0  -4   2   28.49    1.76  13
   0  -4   2   33.14    2.00  14
   0  -4   2   25.02    1.20  10
   4   0   2   24.18    1.26  13
   4   0   2   25.61    3.16   4
   1   3  -2  204.23    9.82   9
   3  -4  -2  185.31   11.52   4
   1   3  -2  216.53    8.68  11
  -4   1  -2  209.79    8.76  12
   1   3  -2  199.91   12.41   4
   3  -4  -2  201.04    9.44   9
   3  -4  -2  207.19    8.79  13
   1   3  -2  210.19    8.86  13
   3  -4  -2  199.00    9.18  14
   1   3  -2  203.48   12.84   4
   1   3  -2  208.36    8.74  12
  -4   1  -2  211.98    9.20   1
  -4   1  -2  211.29    9.14  14
   1   3  -2  199.11    9.79   9
  -3   4   2  203.80   11.02   4
   4  -1   2  193.07    9.87   4
  -1  -3   2  186.55   12.40   4
   4  -1   2  178.35    9.64   4
  -1  -3   2  203.56   12.31   4
  -3   4   2  211.67    9.17   9
  -1  -3   2  227.35    8.79  13
   4  -1   2  204.21   10.17   9
   4  -1   2  199.72   10.05   9
  -1  -3   2  198.73    8.92  14
  -3   4   2  200.24    9.18   1
   2  -4  -2   12.86    0.87  13
   2  -4  -2   13.07    1.30   9
   2   2  -2   12.45    0.87  13
   2  -4  -2   12.61    0.64  10
  -4   2  -2   13.04    1.60   1
   2   2  -2   18.38    2.19   9
   2  -4  -2   12.91    1.36  14
  -4   2  -2   11.87    0.82  12
   2   2  -2   12.36    2.41   4
   2   2  -2   13.40    1.89   9
   2   2  -2   13.99    0.69  11
  -4   2  -2   13.25    1.39  14
   2  -4  -2   10.63    2.93   4
   4  -2   2   11.55    0.92   4
   4  -2   2   12.53    1.77   9
   4  -2   2   17.56    2.11   9
  -2  -2   2   12.87    1.35  14
  -2   4   2   10.79    3.51   4
  -2   4   2   13.36    1.41   1
  -2   4   2   16.81    1.28   9
   3   1  -2   11.75    0.86  13
   3   1  -2   10.23    2.10   9
   1  -4  -2   15.17    1.10  13
  -4   3  -2   13.45    1.80   1
   1  -4  -2   13.44    3.34   4
   1  -4  -2   13.42    0.69  10
   3   1  -2   10.73    2.54   4
   1  -4  -2   14.12    1.50   9
  -4   3  -2   12.73    0.85  12
   3   1  -2   17.58    2.91   4
   3   1  -2   13.47    2.46   9
   1  -4  -2   15.76    1.44  14
   4  -3   2   14.72    1.87   9
   4  -3   2   11.46    1.46   4
  -1   4   2   12.80    1.22  13
   4  -3   2   10.56    1.87   4
  -1   4   2   10.86    0.75  12
  -3  -1   2   13.03    1.35  14
  -1   4   2   16.93    1.55   1
   4   0  -2   17.17    2.42   9
   0  -4  -2   19.91    1.51  13
   4   0  -2   17.31    1.02  13
   0  -4  -2   18.37    0.93  10
  -4   4  -2   18.40    1.05  12
   0  -4  -2   18.55    1.66  14
  -4   4  -2   18.62    1.93   1
   0  -4  -2   19.50    2.15   9
   0  -4  -2   23.58    4.05   4
   4   0  -2   18.66    2.60   4
   4   0  -2   19.69    1.76  13
   4   0  -2   22.25    2.70   4
   0   4   2   18.55    1.33  13
   4  -4   2   15.30    2.69   4
   0   4   2   18.39    0.94  11
   4  -4   2   17.50    1.90   9
   4  -4   2   17.66    1.15  13
  -4   0   2   17.50    1.71  14
   0   4   2   22.92    2.27   9
   0   4   2   18.43    4.11   4
   4  -4   2   21.67    3.26   4
   4  -4   2   18.07    0.96  13
   4  -4   2   18.37    1.87  14
   0   4   2   17.50    1.06  12
   0   4   2   21.55    3.95   4
   5  -1  -2   36.23    1.92  13
  -4   5  -2   34.27    2.77   1
  -1  -4  -2   33.19    2.40  14
   5  -1  -2   36.19    4.14   4
   5  -1  -2   33.34    3.52   4
   5  -1  -2   33.79    3.68   9
  -1  -4  -2   41.28    6.10   4
   5  -1  -2   33.19    1.64  13
   1   4   2   41.77    7.94   4
   4  -5   2   33.37    1.55  10
   1   4   2   34.67    1.99  13
  -5   1   2   34.27    2.66   1
   1   4   2   34.24    1.60  11
   1   4   2   34.99    5.77   4
   4  -5   2   32.24    1.74  13
   4  -5   2   33.80    2.42  14
   1   4   2   41.60    4.59   9
   4  -5   2   29.92    4.33   4
  -5   1   2   35.09    2.39  14
   6  -2  -2   63.08    5.37   4
   6  -2  -2   67.74    5.87   4
   6  -2  -2   65.64    5.95   9
   6  -2  -2   62.89    2.88  13
   2   4   2   66.84    3.23  13
   4  -6   2   62.09    3.10  13
   4  -6   2   60.35    2.84  10
   4  -6   2   57.09    7.00   4
   2   4   2   75.30    8.06   4
   2   4   2   65.88    2.84  11
  -6   2   2   62.30    2.92   6
  -3  -4  -2  117.67    5.28   5
  -3  -4  -2  123.80    5.30   6
   7  -3  -2  121.02    5.45  12
  -4   7  -2  126.46    5.30   2
   7  -3  -2  117.51    8.89   4
   7  -3  -2  117.30    9.85   9
   7  -3  -2  115.22    8.33   4
   7  -3  -2  120.74    5.30  13
  -4   7  -2  130.94    5.31   7
  -7   3   2  120.61    5.31   6
   4  -7   2  129.16   12.88   4
  -7   3   2  114.29    5.30   5
   3   4   2  124.10    5.69  13
   3   4   2  136.43   11.84   4
   3   4   2  122.16    5.48  12
   3   4   2  122.57    9.48   9
   4  -7   2  118.19    5.72  13
   4  -7   2  117.14    5.20  10
   3   4   2  116.56    5.27  11
  -7   3   2  117.67    5.56   7
   8  -4  -2   56.68    7.50   4
   8  -4  -2   62.04    3.04  13
  -4  -4  -2   62.31    2.87   5
  -4  -4  -2   64.51    2.90   6
   8  -4  -2   65.80    3.42  12
  -4   8  -2   63.93    2.95   5
  -4   8  -2   62.74    2.88   2
  -4   8  -2   66.17    2.89   7
  -8   4   2   65.60    2.94   5
  -8   4   2   61.26    2.95   6
   4  -8   2   61.96    2.81  10
   4   4   2   70.85   13.30   4
   4  -8   2   61.66   15.28   4
  -8   4   2   66.63    2.98   7
   4   4   2   60.25    2.88  11
   4   4   2   64.01    3.22  12
   4   4   2   62.87    3.48  13
  -4   9  -2  199.51    8.22   7
  -4   9  -2  193.01    8.25   5
  -5  -4  -2  188.88    8.21   5
   9  -5  -2  178.88    8.35  13
  -4   9  -2  185.07    8.21   2
  -5  -4  -2  196.65    8.24   6
   5   4   2  201.16    8.96  13
   4  -9   2  198.51    9.37  13
  -9   5   2  198.36    8.28   7
   4  -9   2  176.29    8.21  10
  -9   5   2  190.37    8.28   5
   5   4   2  177.69    8.26  11
   5   4   2  200.40    8.64  12
  -3   8  -2   43.26    2.09   7
  -5  -3  -2   40.43    2.03   6
   8  -5  -2   39.37    2.20  13
  -3   8  -2   45.85    2.05   2
  -3   8  -2   42.67    2.10   5
  -5  -3  -2   43.14    2.04   5
  -8   5   2   43.23    2.06   7
   5   3   2   42.67    2.54  12
   3  -8   2   58.78   14.57   4
   3  -8   2   41.24    1.95  10
  -8   5   2   41.74    2.07   5
   5   3   2   40.38    1.99  11
   5   3   2   40.95    2.63  13
   3  -8   2   38.16    3.08  13
  -2   7  -2  276.56   10.97   2
   7  -5  -2  258.89   17.95   9
  -2   7  -2  268.11   10.96   7
  -5  -2  -2  262.36   10.97   6
  -2   7  -2  244.95   10.96   5
   7  -5  -2  231.74   14.37   4
  -5  -2  -2  267.65   10.96   5
   7  -5  -2  242.06   11.01  13
   5   2   2  263.88   18.67   4
  -7   5   2  260.21   11.32   5
  -7   5   2  267.94   11.31   7
   2  -7   2  271.98   11.89  13
   5   2   2  264.83   11.26  11
   2  -7   2  280.35   21.30   4
   5   2   2  258.19   11.57  13
   2  -7   2  252.98   11.20  10
   6  -5  -2   57.00    5.18   9
   6  -5  -2   52.15    2.55  13
   6  -5  -2   49.33    5.24   4
  -5  -1  -2   53.56    2.43   6
  -6   5   2   54.96    2.54   7
   1  -6   2   54.48    2.42  10
   5   1   2   55.96    2.47  11
   5   1   2   48.68    6.20   4
   5   1   2   51.58    5.37   9
   5   1   2   48.99    2.65  13
   1  -6   2   71.70    8.70   4
   1  -6   2   55.40    3.25  13
  -5   0  -2   38.63    3.16   1
   5  -5  -2   33.94    1.81  13
   5  -5  -2   35.71    3.38   9
   0   5  -2   45.05    5.80   4
   0   5  -2   36.23    2.41  13
   0   5  -2   37.78    4.17   9
  -5   0  -2   32.75    2.66  14
   0   5  -2   43.60    3.41   9
   5  -5  -2   26.69    6.42   4
   5  -5  -2   32.86    2.91  14
   0   5  -2   34.61    1.87  12
   0   5  -2   35.49    1.69  11
  -5   0  -2   30.80    1.69   6
   5   0   2   27.22    5.14   4
   0  -5   2   36.54    2.42  13
  -5   5   2   30.77    3.62   1
   0  -5   2   32.38    2.40  14
   0  -5   2   26.09    1.49  10
   5   0   2   30.71    1.56  13
   5   0   2   33.88    5.06   4
  -5   5   2   31.38    1.53   7
   5   0   2   31.74    4.27   9
   4  -5  -2  114.89    6.02   9
   1   4  -2  120.71    6.70   9
   1   4  -2  128.27    9.98   4
   4  -5  -2  105.37    5.20  13
  -5   1  -2  112.51    5.19  12
   1   4  -2  122.36    5.08  11
  -5   1  -2  122.65    5.91   1
  -5   1  -2  114.63    5.74  14
   4  -5  -2  110.85    5.79  14
   1   4  -2  123.68    5.39  13
   1   4  -2  119.02    5.17  12
   4  -5  -2  116.50    5.01  10
   4  -5  -2  105.07    8.61   4
   1   4  -2  130.22    7.05   9
   1   4  -2  126.33   24.07   4
  -1  -4   2  126.14    5.48  13
  -1  -4   2  118.25   11.97   4
   5  -1   2  105.02    6.99   4
  -4   5   2  108.73    5.85   1
  -1  -4   2  117.41    5.55  14
   5  -1   2  110.19    7.07   9
  -4   5   2  117.89    6.86   4
   5  -1   2  103.35    6.70   4
   3  -5  -2   11.79    0.93  13
   2   3  -2   11.54    2.42   9
   3  -5  -2   10.69    0.63  10
   2   3  -2   20.19    4.15   9
   2   3  -2   11.83    3.36   4
   3  -5  -2   13.53    3.28   4
  -5   2  -2   13.51    1.46  14
   2   3  -2   12.38    0.87  12
   2   3  -2   12.47    1.05  13
   3  -5  -2   11.74    1.47   9
  -5   2  -2   12.18    0.89  12
  -5   2  -2   12.60    2.03   1
   3  -5  -2   11.91    1.50  14
   5  -2   2   11.86    2.34   9
   5  -2   2    9.96    1.67   4
   5  -2   2   12.24    1.50   4
   5  -2   2   13.46    4.48   9
  -2  -3   2   10.91    1.58  14
  -3   5   2    9.15    1.89   1
   2  -5  -2  380.10   17.10  14
  -5   3  -2  391.99   17.15  14
   3   2  -2  398.31   21.83   4
   2  -5  -2  366.94   21.39   4
   2  -5  -2  404.74   16.81  13
  -5   3  -2  401.92   16.63  12
   2  -5  -2  389.40   17.17   9
   3   2  -2  385.65   16.75  13
  -5   3  -2  384.35   17.38   1
   3   2  -2  399.80   18.59   9
   3   2  -2  416.25   16.57  11
   3   2  -2  392.38   21.18   4
   5  -3   2  396.56   18.03   9
  -2   5   2  411.60   17.02   9
  -2   5   2  406.95   17.16   1
  -3  -2   2  380.39   16.96  14
  -3  -2   2  385.38   20.45   4
   5  -3   2  331.50   17.27   4
   5  -3   2  403.32   18.40   9
  -2   5   2  392.31   21.08   4
   1  -5  -2  402.75   16.81  10
   1  -5  -2  439.04   17.22  13
   4   1  -2  407.15   16.84  11
  -5   4  -2  391.36   17.76   1
   1  -5  -2  394.03   17.46  14
   1  -5  -2  397.47   22.47   4
   4   1  -2  378.56   16.98  13
   4   1  -2  388.55   19.03   9
   4   1  -2  414.91   21.87   4
   4   1  -2  380.12   20.95   4
  -1   5   2  401.25   16.72  12
  -1   5   2  408.48   17.03  13
   5  -4   2  419.05   18.32   9
  -4  -1   2  377.57   17.31  14
  -1   5   2  400.50   18.07   9
   5  -4   2  396.18   18.05   9
   5  -4   2  371.57   18.96   4
   0  -5  -2    5.41    1.25  13
   5   0  -2    3.93    0.71  13
   5   0  -2    4.87    2.20   9
  -5   5  -2    3.87    1.52   1
   0  -5  -2    7.31    1.71  14
   0  -5  -2    5.40    0.52  10
  -5   5  -2    3.89    0.63   7
   5  -5   2    7.13    1.94  14
  -5   0   2    4.04    0.49   6
   0   5   2    4.33    0.62  12
  -5   0   2    3.37    1.04  14
  -5   0   2    4.56    1.49   1
   0   5   2    7.30    1.70  13
   5  -5   2    2.57    2.43   4
   5  -5   2    3.96    0.61  13
  -5   6  -2   26.61    1.33   7
   6  -1  -2   25.50    5.77   4
   6  -1  -2   24.59    3.23   4
   6  -1  -2   26.81    4.57   9
   6  -1  -2   26.88    1.44  13
   1   5   2   28.46    1.29  11
   5  -6   2   23.02    5.24   4
   5  -6   2   24.87    1.52  13
   5  -6   2   25.89    1.21  10
  -6   1   2   26.15    1.36   6
   1   5   2   27.19    1.59  12
   1   5   2   24.44    1.99  13
   7  -2  -2   12.19    3.78   4
  -2  -5  -2    8.73    1.02   6
   7  -2  -2   11.61    1.00  13
  -2  -5  -2   14.28    1.19   2
  -5   7  -2   12.32    0.84   2
   7  -2  -2   10.04    1.25  12
  -5   7  -2   11.73    0.83   7
  -5   7  -2   12.73    1.18   5
   5  -7   2   11.50    1.25  13
  -7   2   2   10.88    0.78   5
   5  -7   2   10.41    0.66  10
   2   5   2   12.24    2.02  13
   2   5   2   12.03    0.72  11
  -7   2   2   10.96    0.76   6
   2   5   2   10.33    1.26  12
   2   5   2   10.82    5.12   9
  -5   8  -2   22.62    1.34   5
   8  -3  -2   22.97    1.55  13
  -5   8  -2   23.51    1.24   7
   8  -3  -2   21.61    1.98  12
  -3  -5  -2   21.66    1.23   5
  -3  -5  -2   21.02    1.38   2
  -3  -5  -2   19.33    1.68   6
  -5   8  -2   22.66    1.19   2
   5  -8   2   22.45    2.01  13
   3   5   2   21.20    1.18  11
   3   5   2   21.29    2.32  13
  -8   3   2   21.94    1.25   6
  -8   3   2   22.96    1.20   5
   3   5   2   23.53    1.71  12
   5  -8   2   21.51    1.12  10
  -5   9  -2   23.87    1.35   5
  -4  -5  -2   21.80    1.24   5
   9  -4  -2   21.76    1.88  13
  -5   9  -2   21.73    1.28   7
  -4  -5  -2   23.57    1.29   6
  -5   9  -2   21.69    1.26   2
  -9   4   2   19.52    1.31   6
   4   5   2   25.49    2.14  12
   4   5   2   25.28    2.97  13
   5  -9   2   20.13    2.95  13
  -9   4   2   23.12    1.24   5
   4   5   2   21.69    1.35  11
   5  -9   2   21.22    1.14  10
  10  -5  -2   68.87    4.00  13
  -5  -5  -2   76.90    3.41   6
  -5  10  -2   73.80    3.38   5
  -5  10  -2   78.08    3.40   7
   5 -10   2   79.14    5.77  13
   5   5   2   79.97    5.46  13
 -10   5   2   75.14    3.51   5
   5 -10   2   75.61    3.43  10
   5   5   2   76.37    3.50  11
   5   5   2   80.77    4.42  12
  -6  -5  -2    1.95    0.38   6
  -5  11  -2    2.61    0.47   5
  -5  11  -2    1.66    0.43   7
 -11   6   2    2.45    0.42   5
   5 -11   2    3.30    0.61  10
   6   5   2    3.16    0.67  11
  -4  10  -2   27.49    1.42   5
  10  -6  -2   23.39    2.41  13
  -6  -4  -2   26.73    1.45   6
  -4  10  -2   27.18    1.45   7
  -6  -4  -2   26.46    1.41   5
   6   4   2   28.53    3.53  13
   6   4   2   27.40    2.46  12
   4 -10   2   26.95    1.43  10
 -10   6   2   25.71    1.48   7
 -10   6   2   26.06    1.40   5
   6   4   2   27.28    1.42  11
  -3   9  -2   25.33    1.38   5
  -3   9  -2   26.05    1.59   7
  -6  -3  -2   25.60    1.42   6
   9  -6  -2   22.28    2.92  13
  -6  -3  -2   25.66    1.37   5
   3  -9   2   25.50    1.31  10
  -9   6   2   24.65    1.43   7
  -9   6   2   25.66    1.34   5
   6   3   2   23.58    2.06  12
   6   3   2   22.41    2.68  13
   6   3   2   25.17    1.31  11
  -6  -2  -2   36.58    1.72   5
   8  -6  -2   35.89    2.14  13
  -6  -2  -2   32.62    1.73   6
  -2   8  -2   35.01    1.80   5
  -8   6   2   35.94    1.74   5
   6   2   2   33.88    1.69  11
   2  -8   2   34.07    1.65  10
   6   2   2   36.00    2.20  12
   6   2   2   32.93    2.33  13
  -8   6   2   34.98    1.78   7
   7  -6  -2   34.79    5.95   4
  -6  -1  -2   36.15    1.61   5
  -1   7  -2   27.36    1.51   8
   7  -6  -2   33.26    1.91  13
  -1   7  -2   31.68    1.65   5
  -6  -1  -2   33.06    1.72   6
   1  -7   2   35.50    1.69  10
   6   1   2   34.64    1.69  11
   6   1   2   40.47    7.31   4
  -7   6   2   36.60    1.81   5
   6   1   2   32.06    2.12  13
  -7   6   2   35.73    1.76   7
   6  -6  -2   97.23    4.00  10
   6  -6  -2   86.13    8.60   4
   6  -6  -2   91.48    4.30  13
  -6   0  -2   93.67    4.14   5
  -6   0  -2   94.20    4.13   6
   0   6  -2   96.98    4.27  12
   0   6  -2   91.84    4.09   8
  -6   6   2  101.55    4.01   7
   6   0   2   87.17    7.60   9
   6   0   2   87.53    4.08  13
   6   0   2   90.05    8.34   4
   0  -6   2   81.40    4.05  10
   1   5  -2    2.62    0.46  11
   1   5  -2    1.79    0.60  12
  -6   1  -2    0.67    0.42   6
   1   5  -2    7.87    7.31   4
   5  -6  -2    1.51    0.52  13
   1   5  -2    3.56    2.62   9
   5  -6  -2    1.69    1.63   4
   1   5  -2    0.60    0.95  13
   5  -6  -2    1.30    0.31  10
   6  -1   2   -0.47    2.82   9
   6  -1   2    3.94    2.47   4
   4  -6  -2   88.11    3.82  10
   2   4  -2   88.90    6.52   9
   4  -6  -2   92.81    9.03   4
  -6   2  -2   89.37    3.94   6
   2   4  -2   88.70    3.88  11
   4  -6  -2   81.56    4.14  13
   2   4  -2   93.59    9.73   4
   2   4  -2   90.79    4.26  13
   2   4  -2   87.66    4.02  12
   6  -2   2   85.53    5.42   4
   6  -2   2   75.86    5.53   4
  -4   6   2   94.20    3.79   7
   6  -2   2   85.67    7.04   9
   3  -6  -2   12.48    5.64   4
   3   3  -2   13.52    4.40   4
   3   3  -2    9.77    1.05  13
   3  -6  -2    9.22    0.58  10
   3  -6  -2    7.33    1.04  13
   3   3  -2    9.54    3.36   9
   3   3  -2    9.41    0.61  11
   6  -3   2    9.83    3.43   9
  -3  -3   2    8.18    0.66   6
   6  -3   2    8.12    1.39   4
   6  -3   2    8.20    1.73   4
   4   2  -2  126.67   10.00   4
  -6   4  -2  110.19    5.32   7
   2  -6  -2  119.16    5.21  10
   4   2  -2  129.50    7.89   9
   2  -6  -2  120.74    5.69  13
   4   2  -2  129.25    5.27  11
   2  -6  -2  119.79   11.15   4
   4   2  -2  121.51    5.44  12
   4   2  -2  124.46    5.53  13
   6  -4   2   89.89    6.42   4
  -4  -2   2  120.48    4.68   6
   6  -4   2  110.03    6.99   9
  -6   5  -2  178.22    7.45   7
   5   1  -2  167.66    7.58  12
   1  -6  -2  176.51    7.35  10
   5   1  -2  171.98   12.45   4
   1  -6  -2  170.13   15.22   4
   5   1  -2  170.70   10.43   9
   1  -6  -2  188.63    8.00  13
   5   1  -2  161.16    7.59  13
   6  -5   2  155.02   10.37   4
   6  -5   2  164.59    7.16  13
  -5  -1   2  171.21    7.14   6
   6  -5   2  171.64    9.10   9
   6   0  -2   18.47    1.35  13
   6   0  -2   20.40    4.86   9
   6   0  -2   20.05    1.44  12
   6   0  -2   18.52    3.55   4
  -6   6  -2   20.49    1.11   7
   6   0  -2   20.51    1.12  11
   6  -6   2   17.33    4.65   4
   0   6   2   19.54    1.61  12
  -6   0   2   19.90    1.08   6
   6  -6   2   18.10    1.26  13
   0   6   2   18.42    0.96   8
  -6   0   2   20.19    1.07   5
   7  -1  -2   24.19    1.69  12
   7  -1  -2   23.57    1.62  13
  -6   7  -2   24.97    1.31   2
  -1  -6  -2   23.97    1.37   2
  -6   7  -2   24.32    1.35   5
   7  -1  -2   30.99    4.89   4
  -6   7  -2   22.89    1.35   7
   1   6   2   24.78    1.18   8
   6  -7   2   21.50    6.25   4
   6  -7   2   22.94    1.16  10
   1   6   2   26.81    1.32  11
   1   6   2   24.91    1.89  12
   6  -7   2   20.12    1.65  13
  -7   1   2   23.87    1.30   5
  -7   1   2   23.99    1.28   6
  -6   8  -2   50.43    2.23   2
   8  -2  -2   45.25    2.52  13
   8  -2  -2   43.92    2.90  12
  -2  -6  -2   48.11    2.27   2
  -6   8  -2   45.75    2.22   7
  -6   8  -2   46.69    2.25   5
  -8   2   2   44.48    2.19   6
   6  -8   2   44.18    2.88  13
   2   6   2   49.42    2.83  12
  -8   2   2   46.27    2.15   5
   2   6   2   46.20    2.19  11
   6  -8   2   43.50    2.06  10
  -6   9  -2   36.17    1.82   5
  -3  -6  -2   37.20    1.83   2
   9  -3  -2   35.51    2.90  12
  -6   9  -2   36.33    1.78   2
   9  -3  -2   28.91    3.22  13
  -6   9  -2   34.97    1.79   7
  -3  -6  -2   37.20    1.91   6
  -9   3   2   34.53    1.81   6
  -9   3   2   36.43    1.73   5
   3   6   2   36.31    1.78  11
   6  -9   2   30.72    3.94  13
   6  -9   2   33.90    1.66  10
   3   6   2   36.51    2.66  12
  10  -4  -2   99.63    5.43  13
  -6  10  -2  104.14    4.76   2
  -6  10  -2  107.81    4.78   5
  -4  -6  -2  114.43    4.79   6
  -6  10  -2  113.78    4.82   7
   4   6   2  116.70    4.93  11
   6 -10   2  107.57    4.80  10
   6 -10   2  112.98    6.45  13
   4   6   2  115.71    5.95  12
   4   6   2  109.03    4.83   8
 -10   4   2  106.86    4.89   5
 -10   4   2  106.98    4.91   6
  -6  11  -2    7.08    0.74   7
  -5  -6  -2    8.63    0.82   6
 -11   5   2    7.72    0.63   5
   5   6   2    6.86    0.58   8
   5   6   2    7.64    0.95  11
   6 -11   2    7.79    0.79  10
  -6  12  -2    1.05    0.46   7
  -6  -6  -2    2.05    0.95   6
  -6  12  -2    2.18    0.38   5
 -12   6   2    1.93    0.33   5
   6   6   2    1.45    0.28   8
   7   6   2    1.82    0.27   5
   6 -13   2    1.84    0.29   2
   7   6   2    1.59    0.26   8
  -5  12  -2    0.93    0.32   5
  -7  -5  -2    1.03    0.32   6
 -12   7   2    1.45    0.30   5
   7   5   2    2.68    0.74  11
   7   5   2    1.06    0.27   8
   5 -12   2    1.94    0.35   2
  -7  -4  -2   15.16    0.93   6
  -4  11  -2   14.48    1.07   5
   7   4   2   15.78    0.99  11
 -11   7   2   14.61    1.03   7
 -11   7   2   15.11    1.06   5
  10  -7  -2   10.95    2.15  13
  -3  10  -2   12.88    0.95   5
  -7  -3  -2   13.21    0.83   5
  -7  -3  -2   13.06    0.91   6
 -10   7   2   12.97    0.90   5
   7   3   2   12.36    2.26  13
   7   3   2   12.56    1.75  12
 -10   7   2   11.48    0.91   7
   7   3   2   12.78    0.86  11
  -7  -2  -2    0.88    0.41   6
  -2   9  -2    3.01    0.53   5
  -7  -2  -2    1.93    0.41   5
   9  -7  -2    1.91    1.03  13
  -9   7   2    1.76    0.47   5
   7   2   2    1.85    1.23  13
   7   2   2    1.88    0.41  11
   7   2   2    1.29    1.23  12
  -9   7   2    1.52    0.40   7
   8  -7  -2    1.83    0.52  10
  -7  -1  -2    1.53    0.40   6
   8  -7  -2    1.95    0.84  13
  -1   8  -2    2.45    0.49   5
  -8   7   2    0.66    0.39   7
  -8   7   2    3.44    0.56   5
   7   1   2    1.46    0.40  11
   7   1   2    1.22    1.02  13
   7   1   2    1.02    1.15  12
   7  -7  -2    5.11    1.34  13
   0   7  -2    5.56    0.52   8
   7  -7  -2    5.67    0.64  10
  -7   0  -2    6.58    0.60   6
  -7   0  -2    8.06    0.70   5
   0   7  -2    6.95    0.71   5
   7   0   2    6.09    0.75  11
   7   0   2    5.27    1.21  13
  -7   7   2    7.23    0.62   7
  -7   7   2    8.40    0.81   2
  -7   7   2    8.13    0.65   5
   1   6  -2    2.12    0.54  11
   6  -7  -2    1.83    0.70  13
  -7   1  -2    1.08    0.35   6
   1   6  -2    2.69    0.96  12
   6  -7  -2    1.65    0.33  10
  -7   1  -2    2.59    0.43   5
  -6   7   2    2.09    0.41   5
   7  -1   2    1.93    0.54  13
  -6   7   2    0.92    0.38   7
  -6   7   2    2.26    0.44   2
   2   5  -2   22.81    1.61  12
   2   5  -2   27.38    8.80   9
   2   5  -2   24.62    2.18  13
   5  -7  -2   21.35    1.64  13
   2   5  -2   23.33    1.21  11
   5  -7  -2   22.12    1.12  10
   5  -7  -2   29.83    7.21   4
  -7   2  -2   22.73    1.29   5
  -7   2  -2   22.51    1.24   6
  -5   7   2   23.76    1.38   5
  -2  -5   2   22.20    1.38   6
   7  -2   2   21.77    1.28  13
  -5   7   2   22.40    1.29   7
   7  -2   2   25.10    7.51   9
  -2  -5   2   22.82    1.30   5
   7  -2   2   26.21    3.61   4
  -5   7   2   25.21    1.26   2
   3   4  -2   22.68    1.16  11
   3   4  -2   24.05    1.51  12
   4  -7  -2   23.33    1.10  10
   3   4  -2   23.24    1.90  13
   3   4  -2   24.37    6.51   9
   4  -7  -2   22.84    1.77  13
  -7   3  -2   21.82    1.30   6
  -3  -4   2   22.72    1.28   5
   7  -3   2   24.90    2.35   4
  -4   7   2   21.18    1.36   5
  -4   7   2   22.16    1.30   7
  -3  -4   2   25.82    1.27   6
   7  -3   2   29.67    6.23   9
  -7   4  -2  193.37    8.21   7
   4   3  -2  198.56   15.40   4
   3  -7  -2  184.20    8.65  13
   4   3  -2  191.26    8.17  11
   4   3  -2  194.31   12.46   9
   3  -7  -2  180.66    8.10  10
   3  -7  -2  204.69   16.01   4
   4   3  -2  185.02    8.55  13
   4   3  -2  187.12    8.36  12
   7  -4   2  192.91   11.38   9
   7  -4   2  137.99    8.13   4
  -3   7   2  195.51    7.72   7
  -3   7   2  170.51    7.72   5
   7  -4   2  164.74    8.32   4
  -4  -3   2  188.26    7.71   6
  -3   7   2  196.26    7.71   2
  -4  -3   2  186.05    7.70   5
   2  -7  -2    4.76    1.26  13
   5   2  -2    4.60    1.08  13
   5   2  -2    4.31    0.49  11
   5   2  -2    3.62    0.75  12
   2  -7  -2    3.85    0.50  10
  -7   5  -2    5.83    0.62   7
  -2   7   2    2.90    0.75   7
   7  -5   2    5.86    0.70  13
  -5  -2   2    4.41    0.51   5
  -5  -2   2    3.68    0.56   6
  -2   7   2    5.15    0.64   5
  -7   6  -2    0.29    0.32   7
   1  -7  -2    1.24    0.44  10
  -7   6  -2    1.31    0.55   2
  -7   6  -2    1.77    0.46   5
   6   1  -2    1.75    0.32  11
   6   1  -2    0.57    0.84  13
   6   1  -2    1.04    0.76  12
  -6  -1   2    2.04    0.42   5
  -6  -1   2    0.51    0.33   6
  -1   7   2    0.84    0.31   8
  -1   7   2    2.59    0.44   5
   7  -6   2    0.98    0.57  13
   7   0  -2    8.84    0.76  11
  -7   7  -2   10.98    0.79   2
   7   0  -2    8.49    1.25  13
   7   0  -2    8.31    1.43  12
  -7   7  -2    8.58    0.67   7
  -7   7  -2    8.33    0.85   5
   7  -7   2    7.88    0.72  10
   0   7   2    7.50    0.66   5
  -7   0   2    8.03    0.65   6
  -7   0   2    8.03    0.66   5
   7  -7   2    7.90    1.18  13
   0   7   2    7.94    0.54   8
  -7   8  -2    9.91    0.79   5
  -7   8  -2    8.12    0.77   7
   8  -1  -2    9.37    1.78  12
   8  -1  -2    8.45    1.42  13
  -7   8  -2    7.88    1.25   2
  -1  -7  -2    9.43    0.75   2
   8  -1  -2    8.08    0.88  11
  -8   1   2    7.98    0.74   6
   7  -8   2    7.34    0.66  10
  -8   1   2    8.07    0.74   5
   1   7   2    7.80    0.60   8
   7  -8   2    8.06    1.54  13
   9  -2  -2   29.33    2.64  12
  -2  -7  -2   29.07    1.51   2
   9  -2  -2   28.48    2.36  13
  -7   9  -2   29.43    1.52   7
  -7   9  -2   28.62    1.51   5
  -7   9  -2   29.09    1.54   2
   2   7   2   28.00    1.36   8
   7  -9   2   26.80    1.37  10
  -9   2   2   27.53    1.43   5
  -9   2   2   27.05    1.48   6
   7  -9   2   30.06    2.71  13
  -7  10  -2   84.67    3.74   7
  -7  10  -2   82.10    3.68   2
  -7  10  -2   82.21    3.67   5
  10  -3  -2   78.90    4.38  13
   3   7   2   80.07    3.53   8
   7 -10   2   82.58    5.32  13
   7 -10   2   81.81    3.54  10
 -10   3   2   79.56    3.61   6
 -10   3   2   76.38    3.58   5
  -7  11  -2    0.33    0.31   7
  -7  11  -2    0.81    0.33   5
   4   7   2    0.67    0.37   5
 -11   4   2   -0.09    0.58   6
   7 -11   2    0.35    0.40  10
   4   7   2    0.20    0.26   8
 -11   4   2    0.71    0.32   5
  -7  12  -2    1.53    0.45   5
  -7  12  -2    3.10    0.56   7
   5   7   2    2.07    0.29   8
 -12   5   2    2.14    0.39   5
   5   7   2    2.00    0.35   5
   7 -12   2    1.99    0.59  10
   6   7   2   13.06    0.70   5
   7 -13   2   13.73    0.74   2
   6   7   2   13.79    0.65   8
 -13   6   2   11.34    0.70   5
   5 -13   2    5.15    0.52   2
   8   5   2    5.68    0.35   8
  -4  12  -2    8.22    0.66   5
  -8  -4  -2    7.74    0.60   6
   8   4   2    8.11    0.85  11
   8   4   2    7.95    0.51   8
 -12   8   2    7.59    0.59   5
   4 -12   2    7.22    0.58   2
  -8  -3  -2   13.45    0.85   5
  -3  11  -2   14.04    0.84   5
  11  -8  -2   13.93    1.27  10
  -8  -3  -2   12.68    0.85   6
   3 -11   2   13.64    0.84   2
   8   3   2   13.40    0.89  11
 -11   8   2   13.68    0.80   5
 -11   8   2   12.66    0.83   7
  -8  -2  -2   98.58    4.47   5
  10  -8  -2   96.99    5.25  13
  -8  -2  -2  102.15    4.53   6
  10  -8  -2  109.50    4.45  10
  -2  10  -2   98.51    4.49   5
   8   2   2   95.98    5.71  13
   8   2   2  101.68    4.39  11
   2 -10   2  101.32    4.39   2
 -10   8   2   98.05    4.38   5
 -10   8   2  100.19    4.41   7
   8   2   2   96.14    5.14  12
   9  -8  -2    9.01    1.97  13
  -8  -1  -2   10.29    0.70   5
  -1   9  -2    8.58    0.80   5
  -8  -1  -2    9.10    0.76   6
   9  -8  -2    9.97    0.88  10
   1  -9   2    9.83    0.76   2
  -9   8   2    8.68    0.78   7
   8   1   2    8.87    1.93  12
  -9   8   2    9.60    0.75   5
   8   1   2    9.90    0.79  11
   8   1   2    9.62    2.18  13
   8  -8  -2    7.23    0.74  10
   8  -8  -2    8.82    1.62  13
   0   8  -2    7.76    0.50   8
  -8   0  -2    7.42    0.65   5
  -8   0  -2    7.02    0.73   6
   0   8  -2    7.69    0.78   5
   8   0   2    6.42    1.03  11
   8   0   2    8.49    1.17  12
   8   0   2    8.16    1.66  13
  -8   8   2    9.83    0.92   2
  -8   8   2    6.75    0.68   5
   0  -8   2    8.98    0.72   2
  -8   8   2    6.25    0.69   7
   7  -8  -2   18.62    1.91  13
   1   7  -2   21.53    1.04   8
  -8   1  -2   19.92    1.22   6
  -8   1  -2   22.38    1.24   5
   7  -8  -2   20.13    1.08  10
  -1  -7   2   21.81    1.32   2
   8  -1   2   22.03    1.97  12
  -7   8   2   21.02    1.24   5
   8  -1   2   21.05    1.77  13
  -7   8   2   23.11    1.28   2
  -7   8   2   20.06    1.23   7
   6  -8  -2   11.91    0.75  10
  -8   2  -2   10.84    0.88   6
   2   6  -2   12.94    1.91  12
   6  -8  -2   11.61    1.70  13
  -8   2  -2   12.95    0.89   5
   2   6  -2   12.33    0.89  11
   8  -2   2   13.00    1.28  13
  -6   8   2   14.61    0.95   2
  -6   8   2   12.67    0.99   5
   8  -2   2   12.84    1.63  12
  -6   8   2   12.56    0.83   7
  -2  -6   2   12.86    0.97   2
   3   5  -2    4.31    0.55  11
  -8   3  -2    3.90    0.72   5
   3   5  -2    5.00    0.93  12
   3   5  -2    2.89    6.08   4
   3   5  -2    4.25    0.62   3
   3   5  -2    4.63    1.51  13
  -8   3  -2    3.87    0.57   6
  -3  -5   2    3.60    0.57   5
   8  -3   2    4.76    0.91  13
  -3  -5   2    2.73    0.80   6
   4  -8  -2   25.09    2.31  13
   4   4  -2   27.55    1.87  12
  -8   4  -2   24.72    1.50   7
   4  -8  -2   35.89   12.74   4
  -8   4  -2   22.24    1.46   6
   4   4  -2   33.17   11.94   4
   4   4  -2   25.91    2.24  13
   4   4  -2   23.70    1.29  11
   4  -8  -2   24.19    1.24  10
  -8   4  -2   25.47    1.41   5
   4   4  -2   22.75    1.44   3
  -4   8   2   24.43    1.27   2
  -4  -4   2   23.49    1.32   6
  -4  -4   2   23.99    1.29   5
   8  -4   2   23.42    2.10  12
  -4   8   2   26.08    1.39   5
   8  -4   2   24.32    1.35  13
  -4   8   2   22.11    1.37   7
   5   3  -2   50.82    2.49  11
  -8   5  -2   55.16    2.54   5
   5   3  -2   54.70    2.80  12
   3  -8  -2   56.64    3.97  13
  -8   5  -2   58.84    2.57   7
   3  -8  -2   51.36    2.43  10
   5   3  -2   54.17    3.12  13
   8  -5   2   48.84    2.49  13
  -5  -3   2   52.57    2.37   5
  -3   8   2   51.85    2.44   7
  -5  -3   2   50.73    2.39   6
  -3   8   2   50.60    2.43   5
   6   2  -2   20.05    1.04  11
  -8   6  -2   16.27    1.10   7
  -8   6  -2   18.65    1.13   5
   6   2  -2   19.84    1.85  13
   2  -8  -2   17.25    1.07  10
   6   2  -2   17.13    1.88  12
  -2   8   2   17.50    1.09   5
  -6  -2   2   20.11    1.10   5
   8  -6   2   18.06    1.39  13
  -6  -2   2   17.06    1.09   6
   7   1  -2   39.08    1.87  11
  -8   7  -2   41.97    1.94   2
  -8   7  -2   37.61    1.93   7
  -8   7  -2   38.03    1.95   5
   7   1  -2   37.18    2.52  13
   7   1  -2   39.02    2.42  12
  -7  -1   2   36.23    1.82   6
  -1   8   2   34.07    1.87   5
   8  -7   2   35.56    2.23  13
  -7  -1   2   36.85    1.78   5
  -8   8  -2    6.03    0.64   7
   8   0  -2    6.21    0.91  12
   0  -8  -2    5.00    0.72   2
   8   0  -2    6.63    1.70  13
   8   0  -2    4.91    0.65  11
  -8   8  -2    6.07    0.69   2
  -8   8  -2    6.66    0.65   5
   0   8   2    4.77    0.65   5
  -8   0   2    5.39    0.56   5
   0   8   2    5.87    0.45   8
   8  -8   2    4.29    1.16  13
  -8   0   2    5.02    0.59   6
   8  -8   2    4.49    0.86  10
  -8   9  -2   21.47    1.19   2
   9  -1  -2   18.60    1.16  11
  -8   9  -2   18.29    1.11   5
   9  -1  -2   20.88    2.64  12
   9  -1  -2   18.45    2.22  13
  -1  -8  -2   20.62    1.17   2
  -8   9  -2   18.97    1.15   7
   1   8   2   21.31    1.17   5
  -9   1   2   18.84    1.11   5
   8  -9   2   18.16    2.81  13
  -9   1   2   18.54    1.17   6
   8  -9   2   17.60    1.10  10
   1   8   2   20.55    0.99   8
  -2  -8  -2   13.58    0.90   2
  -8  10  -2   13.93    0.87   2
  10  -2  -2   10.66    2.73  13
  -8  10  -2   11.66    0.99   7
  10  -2  -2   13.05    1.05  11
  -8  10  -2   13.06    0.87   5
 -10   2   2   12.12    0.82   5
   2   8   2   13.05    0.72   8
   8 -10   2   11.98    0.90  10
 -10   2   2   12.34    0.85   6
   2   8   2   13.42    0.85   5
  -8  11  -2   14.43    0.90   7
  11  -3  -2   14.17    1.19  11
  -8  11  -2   12.54    0.81   5
 -11   3   2   12.25    0.78   5
 -11   3   2   13.32    0.86   6
   8 -11   2   15.07    0.91  10
   3   8   2   15.29    1.15   5
   3   8   2   12.55    0.89   8
  -8  12  -2   15.47    0.88   7
   4   8   2   16.09    0.73   8
   8 -12   2   15.56    1.07  10
 -12   4   2   14.69    0.84   5
   4   8   2   14.87    0.85   5
   8 -13   2   13.74    0.75   2
 -13   5   2   12.37    0.73   5
   5   8   2   14.54    0.74   5
   9   4   2    2.01    0.28   8
   4 -13   2    2.13    0.29   2
   9   4   2    2.64    0.34   5
  -9  -3  -2    0.27    0.24   6
  -3  12  -2    0.62    0.28   5
   3 -12   2    0.35    0.27   2
 -12   9   2    1.11    0.40   5
   9   3   2    1.46    0.55  11
 -12   9   2    0.18    0.44   7
  -9  -2  -2   12.40    0.79   6
  11  -9  -2   13.68    1.06  10
  -9  -2  -2   12.28    0.78   5
  -2  11  -2   13.26    0.82   5
 -11   9   2   11.74    0.74   7
   2 -11   2   12.54    0.76   2
   9   2   2   13.43    0.87  11
 -11   9   2   11.77    0.75   5
  10  -9  -2   11.81    0.93  10
  -9  -1  -2    8.93    0.80   6
  -1  10  -2   10.27    0.79   5
  -9  -1  -2    9.66    0.74   5
 -10   9   2   10.10    0.73   5
   1 -10   2   11.12    0.74   2
 -10   9   2    9.77    0.72   7
   9   1   2   10.45    0.80  11
   9  -9  -2   89.75    3.74  10
  -9   0  -2   82.18    3.84   6
   9  -9  -2   83.64    4.85  13
  -9   0  -2   82.76    3.78   5
   0   9  -2   85.36    3.83   5
   9   0   2   88.86    3.95  11
   0  -9   2   89.70    3.95   2
  -9   9   2   94.22    3.95   2
  -9   9   2   86.34    4.02   7
   9   0   2   89.83    4.83  12
  -9   9   2   86.65    3.98   5
   9   0   2   87.34    4.93  13
  -9   1  -2   26.30    1.46   6
   8  -9  -2   28.86    1.42  10
  -9   1  -2   28.06    1.43   5
   8  -9  -2   29.67    2.97  13
   1   8  -2   27.58    1.46   5
   1   8  -2   27.64    1.30   8
   9  -1   2   28.91    2.51  13
  -8   9   2   26.74    1.50   7
  -8   9   2   30.37    1.50   2
  -1  -8   2   29.19    1.49   2
   9  -1   2   26.98    3.08  12
  -8   9   2   26.88    1.51   5
   9  -1   2   29.47    1.52  11
  -9   2  -2   82.75    3.75   5
   7  -9  -2   83.12    3.68  10
   2   7  -2   83.30    3.69   8
   7  -9  -2   84.81    4.72  13
  -9   2  -2   84.93    3.78   6
  -7   9   2   85.27    3.89   7
   9  -2   2   88.16    4.60  12
  -7   9   2   81.99    3.86   5
  -7   9   2   88.94    3.85   2
   9  -2   2   82.89    4.25  13
  -2  -7   2   88.08    3.87   2
  -9   3  -2    5.75    0.68   5
   3   6  -2    5.80    1.60  12
   6  -9  -2    4.14    0.57  10
  -9   3  -2    3.77    0.68   6
   3   6  -2    5.61    1.01  11
   6  -9  -2    3.34    2.66  13
  -6   9   2    5.74    0.61   2
  -3  -6   2    4.36    0.88   6
   9  -3   2    4.86    1.01  13
  -6   9   2    4.99    0.75   5
   9  -3   2    4.33    1.36  12
  -6   9   2    3.71    0.65   7
   4   5  -2    2.41    0.69   3
   4   5  -2    3.02    1.08  12
  -9   4  -2    1.55    0.60   6
   4   5  -2    1.96    1.80  13
   5  -9  -2    1.82    0.37  10
   4   5  -2    1.41    0.65  11
   5  -9  -2   -0.98    2.01  13
  -9   4  -2    2.24    0.48   5
   9  -4   2    1.51    0.81  13
  -4  -5   2    2.19    0.45   5
  -5   9   2    1.21    0.42   7
  -4  -5   2    2.39    0.46   6
  -5   9   2    1.96    0.38   2
  -5   9   2    2.47    0.52   5
   5   4  -2   75.35    3.65  11
  -9   5  -2   83.46    3.67   5
   5   4  -2   87.48    4.20  12
   5   4  -2   84.94    4.70  13
   4  -9  -2   70.59    3.79  10
   4  -9  -2   86.06    5.24  13
  -9   5  -2   84.48    3.70   7
  -4   9   2   84.12    3.64   7
   9  -5   2   74.90    3.82  13
  -5  -4   2   81.07    3.64   6
  -5  -4   2   80.33    3.62   5
  -4   9   2   81.90    3.67   5
   6   3  -2   33.98    1.75  11
   3  -9  -2   35.48    1.91  10
   6   3  -2   33.29    3.58  13
  -9   6  -2   38.28    1.84   5
   6   3  -2   36.49    2.44  12
  -9   6  -2   39.19    1.86   7
   9  -6   2   34.75    2.18  13
  -6  -3   2   34.84    1.76   6
  -6  -3   2   35.47    1.76   5
  -3   9   2   34.92    1.77   5
  -9   7  -2   35.99    1.76   5
  -9   7  -2   33.75    1.79   7
   7   2  -2   35.52    2.39  12
   7   2  -2   34.34    1.73  11
   7   2  -2   35.28    2.87  13
  -7  -2   2   33.81    1.64   5
  -7  -2   2   31.62    1.67   6
   9  -7   2   33.38    2.26  13
  -2   9   2   32.32    1.68   5
   8   1  -2   22.20    2.47  12
  -9   8  -2   23.23    1.36   7
  -9   8  -2   25.83    1.32   2
   8   1  -2   23.68    1.28  11
   1  -9  -2   24.20    1.33   2
   8   1  -2   23.55    2.75  13
  -9   8  -2   23.93    1.35   5
   9  -8   2   22.61    2.28  13
   9  -8   2   25.95    1.41  10
  -8  -1   2   23.66    1.29   5
  -1   9   2   21.24    1.30   5
  -8  -1   2   24.03    1.32   6
  -9   9  -2   77.35    3.58   5
  -9   9  -2   77.83    3.65   7
  -9   9  -2   82.72    3.62   2
   9   0  -2   80.23    3.61  11
   0  -9  -2   80.37    3.60   2
   9   0  -2   81.38    4.71  12
   9   0  -2   82.80    4.73  13
   0   9   2   74.12    3.46   5
   9  -9   2   78.97    3.38  10
   9  -9   2   79.28    4.75  13
  -9   0   2   73.94    3.47   6
  -9   0   2   73.62    3.43   5
  10  -1  -2   11.47    0.86  11
  -9  10  -2   10.40    0.90   2
  -1  -9  -2    8.53    1.28   2
  -9  10  -2   10.73    0.73   7
  -9  10  -2    9.36    0.75   5
   9 -10   2   10.82    0.81  10
 -10   1   2    9.31    0.74   5
   1   9   2    9.89    0.78   5
 -10   1   2    9.91    0.73   6
  -9  11  -2    2.35    0.37   7
  11  -2  -2    2.80    0.60  11
 -11   2   2    2.54    0.45   6
   9 -11   2    2.96    0.48  10
   2   9   2    2.91    0.48   5
 -11   2   2    2.33    0.42   5
  -9  12  -2    1.68    0.34   7
   9 -12   2    1.58    0.57  10
 -12   3   2    1.64    0.27   5
 -12   3   2    0.65    0.52   6
   3   9   2    1.58    0.33   5
   9 -13   2    6.61    0.46   2
   4   9   2    5.49    0.39   5
  10   3   2   -0.12    0.16   8
 -10  -2  -2    3.72    0.41   6
  -2  12  -2    3.50    0.40   5
  10   2   2    3.14    0.39   8
   2 -12   2    3.52    0.45   2
 -12  10   2    3.44    0.52   7
 -10  -1  -2    0.66    0.30   5
 -10  -1  -2    0.05    0.28   6
  11 -10  -2    0.15    0.53  10
  -1  11  -2   -0.23    0.33   5
   1 -11   2    0.73    0.31   2
  10   1   2    0.95    0.47  11
 -11  10   2    0.06    0.32   5
 -11  10   2    0.12    0.25   7
   0  10  -2    6.85    0.61   5
 -10   0  -2    6.64    0.59   6
  10 -10  -2    7.61    0.79  10
 -10   0  -2    6.54    0.58   5
 -10  10   2    5.44    0.59   7
   0 -10   2    6.54    0.60   2
 -10  10   2    6.31    0.57   5
  10   0   2    6.64    0.73  11
 -10   1  -2   10.93    0.81   6
 -10   1  -2   11.88    0.76   5
   9 -10  -2   12.28    0.86  10
   1   9  -2   12.12    0.80   5
  -9  10   2   11.16    0.77   7
  -1  -9   2   11.22    0.83   2
  10  -1   2   11.40    0.89  11
  -9  10   2   11.55    0.81   5
   8 -10  -2   19.24    3.31  13
   8 -10  -2   20.71    1.14  10
 -10   2  -2   19.80    1.17   6
 -10   2  -2   20.45    1.11   5
   2   8  -2   20.17    1.16   5
   2   8  -2   21.48    1.04   8
  10  -2   2   18.41    2.79  13
  -8  10   2   21.04    1.20   5
  -8  10   2   21.90    1.41   7
  10  -2   2   22.48    2.87  12
   3   7  -2   20.27    1.07   8
   7 -10  -2   16.49    4.12  13
 -10   3  -2   19.46    1.19   6
 -10   3  -2   20.64    1.15   5
   7 -10  -2   20.90    1.11  10
  10  -3   2   16.77    4.01  12
  -7  10   2   19.82    1.14   5
  -7  10   2   18.24    1.14   7
  10  -3   2   18.43    2.34  13
   4   6  -2    8.60    0.89  11
   4   6  -2    8.92    2.16  12
   6 -10  -2    1.52    2.93  13
 -10   4  -2    5.27    0.87   6
   6 -10  -2    7.11    0.71  10
 -10   4  -2    7.82    0.67   5
  -6  10   2    6.95    0.73   5
  10  -4   2    7.74    2.06  13
  -6  10   2    6.03    0.72   7
  -4  -6   2    7.87    0.77   6
   5   5  -2   12.74    3.04  13
   5   5  -2   12.59    1.91  12
   5   5  -2   10.78    0.84  11
   5 -10  -2   12.80    2.77  13
   5 -10  -2   10.81    0.84  10
 -10   5  -2   11.40    0.79   5
  -5  -5   2   10.78    0.83   5
  10  -5   2    9.13    1.97  13
  -5  10   2   10.65    0.84   5
  -5  10   2    9.79    0.90   7
  -5  -5   2   11.09    0.87   6
   6   4  -2   19.22    1.09  11
   4 -10  -2   19.39    1.18  10
 -10   6  -2   19.96    1.17   5
   6   4  -2   18.30    3.63  13
   6   4  -2   18.48    2.72  12
 -10   6  -2   17.36    1.17   7
  -6  -4   2   19.98    1.11   5
  -4  10   2   19.95    1.13   5
  10  -6   2   16.01    2.07  13
  -4  10   2   18.16    1.16   7
  -6  -4   2   19.19    1.19   6
   7   3  -2    6.42    1.24  12
   7   3  -2    7.51    2.60  13
 -10   7  -2    6.86    0.81   7
 -10   7  -2    7.29    0.71   5
   7   3  -2    8.22    0.67  11
  -3  10   2    8.13    0.76   5
  -7  -3   2    6.04    0.75   6
  -7  -3   2    7.31    0.65   5
  10  -7   2    8.89    2.07  13
 -10   8  -2   24.29    1.31   7
   8   2  -2   20.86    2.65  12
   8   2  -2   19.50    2.95  13
   2 -10  -2   24.01    1.29   2
   8   2  -2   23.95    1.29  11
 -10   8  -2   23.93    1.31   5
  10  -8   2   23.28    2.74  13
  -2  10   2   23.36    1.27   5
  -8  -2   2   21.99    1.24   5
  -8  -2   2   22.92    1.30   6
   9   1  -2   12.21    0.83  11
 -10   9  -2   11.98    0.83   5
   1 -10  -2   11.72    0.77   2
 -10   9  -2   11.39    0.83   7
  -9  -1   2   10.81    0.77   6
  -9  -1   2   11.11    0.77   5
  10  -9   2   12.29    1.03  10
  -1  10   2   11.38    0.83   5
 -10  10  -2    7.49    0.65   7
  10   0  -2    8.45    0.78  11
   0 -10  -2    8.44    0.64   2
   0  10   2    8.16    0.67   5
 -10   0   2    7.90    0.66   6
  10 -10   2    8.20    0.82  10
 -10   0   2    8.19    0.60   5
 -10  11  -2    0.71    0.25   7
  11  -1  -2    1.06    0.45  11
  -1 -10  -2    0.27    0.42   2
   1  10   2    0.53    0.32   5
  10 -11   2   -0.46    0.50  10
 -11   1   2    0.35    0.25   6
 -11   1   2    0.45    0.29   5
 -10  12  -2    6.38    0.45   7
  10 -12   2    7.14    0.55   2
   2  10   2    7.43    0.52   5
 -12   2   2    7.02    0.66   6
 -12   2   2    7.01    0.56   5
   3  10   2    0.73    0.21   5
  -1  12  -2    5.87    0.57   5
 -11  -1  -2    5.03    0.43   6
 -11   0  -2   14.28    0.82   6
   0  11  -2   15.88    0.84   5
 -11   0  -2   14.78    0.82   5
 -11  11   2   14.74    0.84   7
 -11   1  -2   39.43    1.86   5
   1  10  -2   40.50    1.90   5
 -11   1  -2   39.45    1.90   6
  10 -11  -2   43.01    1.95  10
  11  -1   2   40.59    1.98  11
 -10  11   2   40.57    1.90   7
 -10  11   2   40.30    1.86   5
   9 -11  -2    1.98    0.45  10
 -11   2  -2    1.73    0.43   6
   2   9  -2    2.98    0.44   5
 -11   2  -2    1.96    0.36   5
  11  -2   2    2.28    0.72  11
  -9  11   2    1.54    0.36   7
  -9  11   2    2.83    0.50   5
 -11   3  -2    7.21    0.62   5
 -11   3  -2    5.92    0.71   6
   8 -11  -2    7.27    0.74  10
   3   8  -2    8.38    0.47   8
   3   8  -2    8.41    0.61   5
  -8  11   2    7.35    0.64   5
  -8  11   2    7.88    0.60   7
 -11   4  -2   14.40    0.89   5
   4   7  -2   15.51    0.83   8
   7 -11  -2   16.45    0.99  10
 -11   4  -2   15.09    0.99   6
  -7  11   2   13.85    1.23   5
  -7  11   2   16.29    0.91   7
   5   6  -2   11.75    1.12  11
   6 -11  -2   10.89    0.90  10
  -6  11   2   10.94    0.79   7
  -6  11   2    9.89    0.74   5
  -5  -6   2   10.64    0.81   6
 -11   6  -2    1.41    0.50   5
   6   5  -2    1.73    0.53  11
   5 -11  -2    0.72    0.65  10
  -6  -5   2    1.33    0.42   6
  -5  11   2    1.38    0.45   7
  -5  11   2    1.03    0.36   5
 -11   7  -2    5.84    0.57   5
   4 -11  -2    5.94    0.54   2
   7   4  -2    5.76    0.68  11
 -11   7  -2    4.36    0.66   7
  -7  -4   2    6.14    0.63   5
  -4  11   2    6.51    0.68   5
  -7  -4   2    6.09    0.61   6
 -11   8  -2   39.86    1.90   5
 -11   8  -2   39.12    1.95   7
   8   3  -2   42.33    1.96  11
   3 -11  -2   39.94    1.93   2
  -8  -3   2   39.59    1.90   6
  -3  11   2   38.22    1.88   5
  -8  -3   2   39.92    1.98   5
   9   2  -2   15.38    0.95  11
 -11   9  -2   12.44    0.86   7
   2 -11  -2   13.61    0.83   2
  -2  11   2   14.45    0.89   5
  -9  -2   2   14.69    0.83   5
  11  -9   2   14.54    1.27  10
  -9  -2   2   14.19    0.90   6
  10   1  -2    2.77    0.54  11
 -11  10  -2    2.20    0.40   7
   1 -11  -2    3.03    0.42   2
  11 -10   2    3.04    0.65  10
 -10  -1   2    3.51    0.38   5
  -1  11   2    2.73    0.45   5
 -10  -1   2    2.85    0.40   6
 -11  11  -2    4.42    0.41   7
   0 -11  -2    5.10    0.56   2
 -11   0   2    5.60    0.52   6
 -11   0   2    4.59    0.39   5
   0  11   2    4.91    0.46   5
 -11  12  -2   11.51    0.63   7
   1  11   2   11.56    0.63   5
 -12   1   2   11.14    0.63   5
   1  11  -2    0.89    0.25   5
 -11  12   2    0.60    0.26   7
 -12   2  -2    0.29    0.33   6
   2  10  -2    0.37    0.26   5
 -12   2  -2    0.87    0.30   5
 -10  12   2    0.64    0.27   7
 -12   3  -2    4.07    0.48   5
   9 -12  -2    3.89    0.45   2
   3   9  -2    3.76    0.46   5
   9 -12  -2    4.38    0.64  10
 -12   3  -2    1.63    0.45   6
  -9  12   2    4.06    0.61   5
  -9  12   2    3.96    0.46   7
   4   8  -2    0.70    0.33   5
 -12   4  -2    0.36    0.29   5
   8 -12  -2    0.58    0.60  10
   8 -12  -2    0.86    0.29   2
  -8  12   2    0.35    0.27   5
  -8  12   2    0.38    0.26   7
 -12   5  -2    1.50    0.40   5
   7 -12  -2    1.36    0.30   2
   7 -12  -2    1.24    0.72  10
   5   7  -2    1.33    0.36   5
   5   7  -2    1.87    0.27   8
  -7  12   2    0.90    0.37   7
  -7  12   2    1.58    0.32   5
   6   6  -2   15.49    0.81   8
 -12   6  -2   14.24    0.84   5
   6 -12  -2   15.33    0.85   2
  -6  -6   2   15.76    1.38   6
  -6  12   2   15.58    0.89   5
   7   5  -2    5.40    0.99  11
   5 -12  -2    2.54    0.47   2
   7   5  -2    3.28    0.34   8
  -7  -5   2    2.34    0.39   6
  -5  12   2    2.31    0.35   5
   8   4  -2   10.96    0.96  11
   4 -12  -2   10.22    0.64   2
  -8  -4   2   11.13    0.68   6
  -4  12   2   10.45    0.68   5
   3 -12  -2    2.07    0.34   2
   9   3  -2    2.83    0.54  11
 -12   9  -2    1.24    0.37   7
  -3  12   2    2.07    0.35   5
  -9  -3   2    2.17    0.39   6
 -12  10  -2    2.25    0.32   7
   2 -12  -2    3.55    0.45   2
 -10  -2   2    3.87    0.44   6
  -2  12   2    3.28    0.39   5
 -11  -1   2   23.19    1.17   6
  -1  12   2   25.01    1.13   5
   3  10  -2    0.87    0.26   5
   9 -13  -2    3.08    0.47   2
   4   9  -2    2.56    0.28   5
   8 -13  -2    1.35    0.25   2
   5   8  -2    1.48    0.29   5
   7 -13  -2    3.93    0.35   2
   6   7  -2    4.33    0.34   8
   6   7  -2    4.00    0.40   5
  -7  13   2    2.94    0.46   5
   6 -13  -2   12.84    0.68   2
   7   6  -2   12.44    0.69   5
   7   6  -2   12.76    0.62   8
  -6  13   2   13.17    0.76   5
   5 -13  -2    0.25    0.29   2
   8   5  -2    0.25    0.16   8
  -5  13   2   -0.17    0.27   5
   9   4  -2    4.59    0.32   8
   4 -13  -2    4.33    0.37   2
  -4  13   2    4.84    0.59   5
  10   3  -2    2.39    0.26   8
   0   0   3 1187.07   48.73   9
   0   0   3 1078.01   51.89   4
  -1   0  -3  898.89   37.15  14
   0   1  -3  770.65   37.15   9
  -1   0  -3  945.84   36.91  12
   0   1  -3  805.31   40.85   4
   1  -1  -3  984.00   37.12  13
   1  -1  -3  843.33   41.90   4
   0   1  -3  833.62   39.87   4
   0   1  -3  921.78   37.01  13
  -1   0  -3  806.19   37.25   9
   0   1  -3  913.02   36.97  12
   1  -1  -3  923.77   36.91  12
  -1   0  -3  809.12   38.62   4
   1   0   3  863.33   36.65   9
   0  -1   3  818.42   40.15   4
   0  -1   3  830.14   40.51   4
   0  -1   3  836.69   36.51   9
   0  -1   3  949.88   36.37  13
  -1   1   3  862.46   36.61   9
   0  -1   3  889.74   36.37  14
  -1   1   3  857.11   40.80   4
   1   0   3  787.71   38.18   4
   0  -1  -3  197.95    9.96   4
   1   0  -3  204.27    9.94   4
  -1   1  -3  187.51    9.31   4
  -1   1  -3  227.72    8.84  12
  -1   1  -3  189.88    9.01   9
   1   0  -3  190.06    9.76   4
   0  -1  -3  237.59    8.89  13
   0  -1  -3  177.88    9.41   9
  -1   1  -3  217.62    9.04   1
   1   0  -3  213.87    8.85  13
   0  -1  -3  226.60    8.98  14
  -1   1  -3  197.91    9.35   4
   1   0  -3  204.25    9.29   9
   1   0  -3  218.71    8.85  12
   0  -1  -3  230.60    8.83  12
   1  -1   3  179.04    9.03   4
  -1   0   3  192.24    9.39   4
   0   1   3  201.83    8.85   9
   1  -1   3  186.50    9.03   4
  -1   0   3  199.33    8.88   9
  -1   0   3  213.57    8.55  14
   0   1   3  220.83    8.46  13
   0   1   3  197.55    9.61   4
   1  -1   3  183.76    8.61   9
   0   1   3  208.15    8.51   1
   2  -1  -3 1562.69   71.48   9
  -1  -1  -3 1777.91   70.32  12
   2  -1  -3 1611.07   70.11  13
  -1  -1  -3 1666.56   70.80   9
   2  -1  -3 1555.59   76.07   4
  -1   2  -3 1588.97   75.95   4
   2  -1  -3 1697.51   70.23  12
   2  -1  -3 1675.96   70.15  13
  -1   2  -3 1764.84   70.24  12
  -1  -1  -3 1814.67   71.16  14
   1   1   3 1740.05   67.57  13
   1  -2   3 1464.23   73.05   4
  -2   1   3 1521.38   68.23  14
   1  -2   3 1515.64   72.38   4
   1   1   3 1629.72   67.75   9
   1  -2   3 1686.48   67.46  14
   1   1   3 1629.31   73.29   4
  -2   1   3 1542.78   70.36   4
  -2   1   3 1644.17   68.41   9
  -2  -1  -3   78.12    3.82  14
  -2  -1  -3   62.18    3.51   1
   3  -2  -3   83.26    3.51  12
   3  -2  -3   93.57    3.46  13
   3  -2  -3   86.64    4.41   9
   3  -2  -3   83.13    4.96   4
  -2  -1  -3   77.85    4.53   9
  -1   3  -3   79.74    5.67   4
  -1   3  -3   86.57    3.50  12
  -1   3  -3   90.27    6.13   4
  -2  -1  -3   78.25    5.09   4
   3  -2  -3   80.92    3.45  13
  -2  -1  -3   75.80    3.56  12
   2   1   3   72.26    5.42   4
  -3   2   3   81.65    4.02   1
  -3   2   3   83.15    4.43   9
   2   1   3   81.46    3.52  13
   2   1   3   75.55    4.55   9
   1  -3   3   84.52    3.77  14
   2   1   3   71.29    5.18   4
  -3   2   3   92.80    3.91  14
   1  -3   3   88.07    3.63  13
   1  -3   3   79.91    5.89   4
   1  -3   3   77.83    5.99   4
  -2   0  -3  210.00    8.73   1
   0   2  -3  208.72    8.58  12
  -2   0  -3  188.53    9.35   9
   2  -2  -3  204.82    8.54  12
   2  -2  -3  200.21    9.19   9
   0   2  -3  199.30   10.65   4
   0   2  -3  192.52    8.94   9
   2  -2  -3  181.01    9.94   4
   0   2  -3  209.60    8.66  13
   2  -2  -3  185.61    8.60  13
  -2   0  -3  203.39    8.60  12
  -2   0  -3  211.26    8.79  14
   2  -2  -3  215.04    8.60  13
   0   2  -3  214.40   11.01   4
   2   0   3  195.27    9.23   9
  -2   2   3  176.81    9.54   4
   0  -2   3  215.68    8.59  14
   0  -2   3  220.69    8.51  13
   2   0   3  190.56    9.51   4
  -2   2   3  198.27    9.00   9
   0  -2   3  193.78   10.57   4
   0  -2   3  197.49   10.65   4
  -2   2   3  190.54    8.74   1
  -2   2   3  194.54    9.72   4
  -2   1  -3 1605.02   63.12  14
   1   1  -3 1462.18   68.30   4
   1   1  -3 1554.00   62.74  13
  -2   1  -3 1595.16   62.57  12
   1  -2  -3 1513.44   63.42   9
   1  -2  -3 1662.00   62.92  13
   1   1  -3 1417.56   62.63  12
   1  -2  -3 1329.60   69.64   4
   1   1  -3 1448.25   63.16   9
   1  -2  -3 1570.60   62.39  12
   1  -2  -3 1269.31   63.44  14
  -2   1  -3 1498.97   63.04   1
   1   1  -3 1416.29   69.46   4
  -1  -1   3 1658.24   59.54  13
  -1  -1   3 1488.79   60.13  14
  -1   2   3 1426.51   66.18   4
  -1   2   3 1022.95   62.47   4
   2  -1   3 1465.50   59.98   9
  -1  -1   3 1412.63   64.16   4
  -1  -1   3 1336.18   64.61   4
  -1   2   3 1448.73   60.31   9
  -1   2   3 1491.03   60.21   1
  -1   2   3 1398.39   59.42  13
  -2   2  -3 2736.82  108.29  12
   2   0  -3 2654.08  108.44  13
   2   0  -3 2442.12  116.01   4
   0  -2  -3 2898.94  108.81  13
   0  -2  -3 2610.17  109.32  14
   2   0  -3 2246.17  115.47   4
   0  -2  -3 2795.43  108.34  12
   0  -2  -3 2424.06  109.98   9
   2   0  -3 2828.73  108.40  13
   2   0  -3 2535.54  111.40   9
  -2   2  -3 2454.28  109.59   1
   0  -2  -3 2322.89  117.49   4
   2  -2   3 2278.15  103.29   9
   2  -2   3 2173.20  108.05   4
  -2   0   3 2435.94  108.63   4
   2  -2   3 2378.30  103.15   9
   0   2   3 2544.54  104.29   9
   0   2   3 2635.39  102.94  13
   0   2   3 2590.35  113.40   4
   0   2   3 2756.17  103.39   1
  -2   0   3 2645.49  103.67  14
   2  -2   3 2162.75  107.38   4
   0   2   3 2279.22  112.49   4
  -1  -2  -3  675.93   31.61   4
   3  -1  -3  657.76   29.78   9
  -1  -2  -3  722.15   28.78  12
  -1  -2  -3  675.01   29.71   9
  -2   3  -3  726.11   28.72  12
  -1  -2  -3  718.43   29.06  14
  -2   3  -3  653.42   30.61   4
  -2   3  -3  678.16   30.63   4
   3  -1  -3  713.28   28.70  13
   3  -1  -3  685.41   28.70  13
   3  -1  -3  638.29   30.83   4
  -2   3  -3  662.99   29.20   1
   2  -3   3  664.22   27.80  13
   1   2   3  678.33   28.84   9
   2  -3   3  674.40   27.97  14
   2  -3   3  611.98   30.04   4
   1   2   3  713.31   27.85  13
   1   2   3  699.28   31.10   4
   2  -3   3  605.43   29.98   4
  -3   1   3  661.51   28.06  14
   1   2   3  634.02   30.50   4
   4  -2  -3  271.85   13.14   9
  -2  -2  -3  283.05   12.25  14
   4  -2  -3  277.49   13.73   4
  -2  -2  -3  287.59   11.89  12
  -2   4  -3  296.21   11.79  12
  -2   4  -3  257.97   14.62   4
  -2  -2  -3  281.38   14.93   4
   2  -4   3  284.79   11.71  13
   2  -4   3  284.84   11.92  14
   2   2   3  288.75   11.55  11
  -4   2   3  276.78   12.02  14
   2  -4   3  259.71   14.88   4
   2   2   3  269.05   14.76   4
   2  -4   3  260.24   11.51  10
   2  -4   3  255.26   15.04   4
   2   2   3  272.77   13.14   9
   2   2   3  269.71   11.67  13
   2   2   3  288.19   15.76   4
  -4   2   3  270.65   12.17   1
   5  -3  -3    2.48    1.46   4
   5  -3  -3    2.02    0.38  13
   5  -3  -3    3.01    1.61   9
  -3  -2  -3    2.78    0.42  12
   5  -3  -3    2.48    0.46  12
   5  -3  -3    2.89    0.41  13
  -2   5  -3    3.73    0.69  12
  -3  -2  -3    1.69    0.75  14
   2  -5   3    4.29    1.32  14
  -5   3   3    2.73    1.09   1
   2  -5   3    1.29    0.52  13
  -5   3   3    4.02    1.35  14
   3   2   3    2.95    0.62  13
   3   2   3    3.08    0.37  11
   3   2   3    1.46    1.46   4
   2  -5   3    2.33    0.32  10
   2  -5   3    5.25    2.92   4
   4  -3  -3  109.37    6.84   4
  -1   4  -3  113.12    8.27   4
  -1   4  -3  115.16    4.92  12
  -1   4  -3  112.35    9.17   4
  -1   4  -3  114.69    5.09   9
   4  -3  -3  118.39    4.90  13
  -1   4  -3  116.04    5.15   9
   4  -3  -3  115.45    6.16   9
   4  -3  -3  113.69    4.92  12
   4  -3  -3  110.41    4.92  13
  -3  -1  -3  122.95    5.13   1
  -3  -1  -3  112.45    5.34  14
  -1   4  -3  116.70    5.16  13
  -3  -1  -3  105.83    4.99  12
  -3  -1  -3  120.79    6.67   4
   3   1   3  112.13    7.51   4
   1  -4   3  103.95    8.36   4
   3   1   3  111.17    4.66  13
   1  -4   3  113.33    5.03  14
   3   1   3  104.60    7.09   4
   1  -4   3  111.20    8.33   4
  -4   3   3  105.56    5.34   1
   3   1   3   92.14    6.31   9
   0   3  -3   16.96    1.51   9
   3  -3  -3   14.68    2.21   4
   3  -3  -3   16.89    1.70   9
   0   3  -3   14.78    1.10  13
   3  -3  -3   16.31    1.11  13
   0   3  -3   15.42    1.44   9
  -3   0  -3   17.39    1.31  14
   0   3  -3   18.83    2.64   4
   3  -3  -3   17.91    0.88  13
   3  -3  -3   16.56    0.81  12
   0   3  -3   15.19    0.89  12
  -3   0  -3   15.59    0.93  12
   0   3  -3   21.60    3.05   4
  -3   0  -3   17.13    1.38   1
  -3   3   3   19.88    1.66   9
   3   0   3   17.13    0.82  13
   3   0   3   17.26    0.84  13
   0  -3   3   21.93    3.30   4
   0  -3   3   17.49    1.19  13
   3   0   3   19.80    1.93   9
   3   0   3   14.03    1.89   4
   0  -3   3   16.67    1.39  14
  -3   3   3   16.78    1.64   1
  -3   3   3   17.78    2.01   4
   3   0   3   18.37    1.99   4
   0  -3   3   17.79    2.98   4
  -3   3   3   20.59    2.05   4
   2  -3  -3  184.96   10.73   4
  -3   1  -3  203.23    8.86  14
   1   2  -3  188.84   11.15   4
   1   2  -3  194.17    9.40   9
   2  -3  -3  216.80    8.97  14
   1   2  -3  204.43    9.41   9
   2  -3  -3  209.73    9.32   9
  -3   1  -3  205.09    8.96   1
   2  -3  -3  212.35    8.66  13
   1   2  -3  198.50   11.36   4
   1   2  -3  213.10    8.62  12
  -3   1  -3  200.23    8.62  12
   1   2  -3  204.76    8.69  13
  -2   3   3  202.69    9.04   9
  -1  -2   3  208.16    8.74  14
  -1  -2   3  202.50   11.23   4
  -2   3   3  199.33   10.69   4
  -2   3   3  189.68   10.48   4
   3  -1   3  172.80    8.83   4
  -2   3   3  203.06    8.90   1
   3  -1   3  191.51    9.51   9
  -1  -2   3  225.05    8.61  13
  -1  -2   3  201.91   11.31   4
   2   1  -3  922.46   38.84  13
   1  -3  -3  893.83   41.93   4
   1  -3  -3  922.00   39.07  14
   2   1  -3  918.96   41.72   4
   2   1  -3  865.76   41.36   4
   2   1  -3  915.57   39.86   9
   1  -3  -3  987.46   38.94  13
  -3   2  -3  978.08   39.13  14
   1  -3  -3  936.73   39.42   9
   2   1  -3  875.92   39.82   9
  -3   2  -3  911.36   39.19   1
  -3   2  -3  951.93   38.78  12
  -1   3   3  948.56   37.36  13
  -2  -1   3  902.27   39.77   4
   3  -2   3  684.10   37.80   4
   3  -2   3  885.15   38.02   9
  -1   3   3  937.30   37.62   1
  -2  -1   3  926.19   39.95   4
  -1   3   3  936.53   38.11   9
  -1   3   3  908.65   40.46   4
   3  -2   3  895.46   38.09   9
   3  -2   3  819.84   38.10   4
  -2  -1   3  928.91   37.56  14
  -1   3   3  874.31   40.22   4
   3   0  -3   85.54    5.71   4
   0  -3  -3   88.35    4.11  14
  -3   3  -3   87.93    3.69  12
   0  -3  -3   94.12    3.91  13
   3   0  -3   91.11    3.87  13
   0  -3  -3   88.72    3.72  12
   3   0  -3   75.51    5.48   4
   3   0  -3   87.25    3.72  13
   0  -3  -3   83.75    6.34   4
   3   0  -3   83.39    4.95   9
   0  -3  -3   81.01    4.52   9
  -3   3  -3   82.52    4.29   1
   3  -3   3   86.04    3.49  13
  -3   0   3   84.89    3.97  14
   3  -3   3   71.24    4.94   4
   3  -3   3   81.33    4.02   9
   3  -3   3   81.40    3.48  13
   0   3   3   83.93    3.70  13
   3  -3   3   82.05    4.01   9
   3  -3   3   77.65    4.97   4
  -3   0   3   84.16    5.00   4
   0   3   3   82.72    4.56   9
   0   3   3   81.40    6.12   4
   0   3   3   92.83    6.78   4
  -3   4  -3  642.71   28.46   1
   4  -1  -3  694.31   27.79  13
  -3   4  -3  686.43   27.73  12
   4  -1  -3  649.33   29.39   9
  -1  -3  -3  650.96   32.06   4
  -3   4  -3  609.72   29.39   4
  -1  -3  -3  741.03   28.00  13
   4  -1  -3  648.42   30.16   4
  -1  -3  -3  658.14   29.10   9
  -1  -3  -3  666.32   28.22  14
   4  -1  -3  646.37   27.76  13
   4  -1  -3  632.04   30.14   4
   3  -4   3  572.25   29.77   4
   1   3   3  664.00   28.24   9
   3  -4   3  630.18   27.10  14
   1   3   3  648.63   31.45   4
   1   3   3  683.94   26.93  13
   3  -4   3  602.37   29.94   4
   3  -4   3  622.42   26.83  13
  -4   1   3  652.81   27.22  14
   1   3   3  641.52   31.14   4
  -4   1   3  645.28   27.33   1
   5  -2  -3  227.41    9.46  13
   5  -2  -3  223.35    9.47  13
  -2  -3  -3  224.90   10.08  14
   5  -2  -3  225.47   11.54   9
  -3   5  -3  221.94   12.72   4
   5  -2  -3  222.94   11.87   4
   5  -2  -3  217.95   12.00   4
   3  -5   3  222.69   10.09  14
   2   3   3  250.68   15.25   4
   2   3   3  234.03   14.20   4
   3  -5   3  230.00    9.56  10
  -5   2   3  220.65   10.23  14
   2   3   3  228.39    9.81  13
  -5   2   3  222.56   10.43   1
   2   3   3  250.88    9.62  11
   3  -5   3  206.64   13.89   4
   3  -5   3  219.05    9.79  13
   3  -5   3  206.22   13.67   4
   6  -3  -3  113.17    7.82   4
   6  -3  -3  118.04    5.19  13
  -3   6  -3  120.42    5.23   7
   6  -3  -3  116.37    7.87   9
   6  -3  -3  120.51    5.30  12
  -3  -3  -3  122.07    5.24   6
   6  -3  -3  130.60    5.28  13
   3   3   3  124.66    9.96   4
   3   3   3  121.17    4.99  11
   3  -6   3  122.94    4.94  10
   3   3   3  104.92    5.46  13
   3  -6   3   99.59    5.44  13
   3  -6   3  120.59   10.19   4
  -4  -3  -3   93.96    4.12   6
   7  -4  -3   85.76    7.08   4
   7  -4  -3   97.89    4.37  12
   7  -4  -3   85.56    9.13   9
   7  -4  -3   89.78    4.16  13
  -3   7  -3   98.81    4.12   7
  -3   7  -3   97.12    4.12   2
  -4  -3  -3   94.59    4.13   5
  -7   4   3   88.23    4.23   5
   4   3   3   96.82    4.60  13
   4   3   3  100.40    9.63   4
   4   3   3   92.70    4.18  11
  -7   4   3   99.73    4.25   7
   3  -7   3  106.65   12.30   4
   4   3   3   95.80    8.24   9
   3  -7   3   87.94    4.12  10
   6  -4  -3   25.65    4.14   9
   6  -4  -3   24.46    3.48   4
   6  -4  -3   24.36    1.52  12
  -4  -2  -3   23.22    1.30   6
   6  -4  -3   24.54    1.29  13
   4   2   3   21.99    1.47  13
   4   2   3   23.43    4.88   4
   2  -6   3   28.53    5.82   4
   4   2   3   22.93    1.34  11
   2  -6   3   25.63    1.93  13
  -6   4   3   26.46    1.27   7
   2  -6   3   23.81    1.15  10
   5  -4  -3   18.47    2.96   9
  -1   5  -3   22.49    1.39   9
  -4  -1  -3   19.45    1.18  12
   5  -4  -3   19.39    2.04  13
  -1   5  -3   14.56    4.82   4
   5  -4  -3   19.71    1.04  13
  -4  -1  -3   18.80    1.84  14
  -1   5  -3   18.07    1.17  12
   5  -4  -3   16.47    1.36  12
   5  -4  -3   18.49    2.88   4
   1  -5   3   20.55    1.99  14
   4   1   3   16.54    1.10  13
   1  -5   3   18.98    0.90  10
   1  -5   3   18.94    5.61   4
  -5   4   3   19.78    2.20   1
   1  -5   3   15.84    1.56  13
   4   1   3   16.24    0.97  11
   1  -5   3   19.81    7.63   4
   4   1   3   16.11    3.47   4
   4   1   3   21.95    3.97   4
  -4   0  -3  313.45   14.13  14
   0   4  -3  341.47   13.89  13
   4  -4  -3  316.94   14.81   9
   0   4  -3  330.70   13.65  11
   0   4  -3  330.14   14.56   9
  -4   0  -3  305.18   13.74  12
   0   4  -3  336.21   14.64   9
   4  -4  -3  333.17   14.33  13
   0   4  -3  319.29   19.26   4
   4  -4  -3  307.31   14.24  14
   4  -4  -3  314.83   13.74  13
   0   4  -3  337.05   13.70  12
   0   4  -3  330.57   18.33   4
  -4   0  -3  348.86   14.09   1
   4  -4  -3  281.87   16.36   4
   4   0   3  294.25   15.84   4
  -4   4   3  293.50   14.16   1
   4   0   3  295.51   13.42  13
   4   0   3  339.19   13.50  13
   0  -4   3  314.83   18.29   4
   0  -4   3  310.75   13.86  14
   4   0   3  329.13   16.45   4
   0  -4   3  335.23   13.38  10
   0  -4   3  342.79   13.71  13
   0  -4   3  322.26   18.97   4
   1   3  -3   35.64    4.69   4
  -4   1  -3   37.76    2.48   1
   1   3  -3   37.14    1.70  11
   3  -4  -3   36.22    2.67   9
  -4   1  -3   38.25    2.25  14
   1   3  -3   37.41    1.95  13
   1   3  -3   37.48    1.82  12
   3  -4  -3   40.65    2.49  14
   1   3  -3   48.13    5.87   4
   3  -4  -3   33.29    3.83   4
   1   3  -3   36.45    2.80   9
   1   3  -3   41.98    2.76   9
  -4   1  -3   34.42    1.81  12
   3  -4  -3   34.82    1.82  13
   4  -1   3   40.52    3.37   9
  -1  -3   3   35.52    2.23  14
  -1  -3   3   40.31    2.12  13
  -3   4   3   40.28    3.59   4
   4  -1   3   30.92    2.63   4
  -3   4   3   40.54    2.47   9
   4  -1   3   33.09    2.81   4
  -1  -3   3   37.85    4.46   4
  -3   4   3   35.01    2.48   1
  -1  -3   3   35.47    5.24   4
  -4   2  -3   36.40    2.42   1
   2  -4  -3   33.87    4.24   4
   2   2  -3   41.65    1.66  11
  -4   2  -3   36.41    1.75  12
   2   2  -3   37.56    4.47   4
   2  -4  -3   36.24    1.83  13
   2   2  -3   36.53    2.93   9
   2   2  -3   33.77    4.12   4
   2  -4  -3   37.13    1.61  10
   2   2  -3   40.45    3.08   9
   2   2  -3   36.23    1.82  13
  -4   2  -3   36.60    2.16  14
   2   2  -3   35.01    1.75  12
   2  -4  -3   38.64    2.20  14
   2  -4  -3   36.25    2.39   9
   4  -2   3   34.19    2.79   9
  -2  -2   3   34.95    2.19  14
  -2   4   3   41.25    2.35   9
  -2   4   3   35.75    2.39   1
   4  -2   3   43.04    2.96   9
  -4   3  -3  286.18   11.15  12
   3   1  -3  250.80   12.62   9
   1  -4  -3  262.73   11.56  14
   3   1  -3  255.37   14.52   4
   3   1  -3  269.46   12.88   9
   3   1  -3  252.73   11.20  13
   1  -4  -3  266.69   15.57   4
   1  -4  -3  248.79   11.88   9
   3   1  -3  251.75   14.24   4
   1  -4  -3  278.54   11.33  13
   1  -4  -3  269.99   11.07  10
  -4   3  -3  259.55   11.77   1
  -1   4   3  245.23   15.05   4
  -1   4   3  252.87   14.63   4
   4  -3   3  258.12   11.93   9
  -1   4   3  268.20   11.32   1
  -1   4   3  263.15   11.92   9
  -1   4   3  260.09   10.79  12
   4  -3   3  235.61   11.99   4
  -1   4   3  273.41   11.00  13
  -3  -1   3  259.85   11.27  14
   4  -3   3  235.86   12.01   4
   4  -3   3  258.74   11.83   9
   4   0  -3   51.92    4.79   4
   0  -4  -3   55.04    3.76   9
  -4   4  -3   58.36    2.55  12
   4   0  -3   53.15    2.59  13
   4   0  -3   57.40    5.08   4
   0  -4  -3   59.64    2.48  10
  -4   4  -3   51.82    3.42   1
   0  -4  -3   55.12    3.11  14
   4   0  -3   55.06    4.38   9
   0  -4  -3   64.72    6.11   4
   0  -4  -3   65.89    3.02  13
   4  -4   3   57.30    3.32  14
   0   4   3   61.17    2.56  11
  -4   0   3   56.45    3.17  14
   4  -4   3   48.01    4.78   4
   4  -4   3   60.77    3.36   9
   4  -4   3   57.17    4.61   4
   0   4   3   56.18    6.37   4
   4  -4   3   52.98    2.64  13
  -4   5  -3  118.87    6.18   1
  -1  -4  -3  120.41   10.62   4
   5  -1  -3  118.39    7.39   9
   5  -1  -3  119.37    5.18  13
  -1  -4  -3  120.18    5.84  14
   5  -1  -3  122.22    8.45   4
   5  -1  -3  117.76    7.73   4
   1   4   3  122.26    5.21  11
   1   4   3  124.15   10.06   4
  -5   1   3  120.01    5.93  14
   4  -5   3  109.45    8.55   4
   1   4   3  145.13    7.71   9
   1   4   3  128.38    5.52  13
  -5   1   3  123.25    6.09   1
   4  -5   3  121.38    9.14   4
   4  -5   3  114.45    5.33  13
   4  -5   3  117.74    5.81  14
   4  -5   3  110.41    5.17  11
   6  -2  -3   11.58    0.84  13
   6  -2  -3   10.59    1.01  12
   6  -2  -3   12.32    2.77   4
   6  -2  -3   10.37    3.54   9
  -4   6  -3    7.57    0.73   7
   2   4   3   10.65    1.17  13
  -6   2   3    7.86    0.71   6
   4  -6   3    7.85    0.99  13
   4  -6   3    8.30    4.21   4
   4  -6   3    7.01    0.65  10
   7  -3  -3   49.72    6.75   9
  -3  -4  -3   45.39    2.17   6
  -4   7  -3   47.73    2.16   7
   7  -3  -3   42.28    5.69   4
   7  -3  -3   47.12    2.26  13
   7  -3  -3   47.92    2.42  12
  -3  -4  -3   44.04    2.14   5
   3   4   3   45.82    2.68  13
   3   4   3   41.99    2.15  11
  -7   3   3   47.46    2.30   7
   4  -7   3   44.95    2.09  10
   3   4   3   51.52    7.19   9
  -7   3   3   47.88    2.21   5
   4  -7   3   42.54    2.63  13
   4  -7   3   55.97    9.78   4
  -7   3   3   49.70    2.23   6
  -4   8  -3   11.22    0.85   7
   8  -4  -3   11.91    2.01  12
  -4  -4  -3   11.08    0.75   5
   8  -4  -3   12.17    1.19  13
  -4   8  -3   11.34    0.99   5
  -4   8  -3   10.94    0.81   2
  -4  -4  -3   11.18    0.91   6
   4   4   3   11.75    1.34  12
  -8   4   3   12.40    0.88   7
   4   4   3    9.74    1.72  13
  -8   4   3   11.42    0.78   5
   4   4   3   11.00    0.76  11
   4  -8   3   10.89    0.71  10
  -8   4   3   10.27    0.92   6
   4  -8   3    8.23    2.22  13
   9  -5  -3  111.00    5.38  13
  -5  -4  -3  118.37    5.21   5
  -5  -4  -3  119.72    5.24   6
  -4   9  -3  118.94    5.21   2
  -4   9  -3  118.42    5.24   5
  -4   9  -3  124.29    5.23   7
   4  -9   3  113.41    5.17  10
   5   4   3  113.22    5.23  11
   5   4   3  122.76    6.05  13
  -9   5   3  123.78    5.27   7
   5   4   3  121.05    5.67  12
  -9   5   3  121.38    5.27   5
   4  -9   3  121.31    6.49  13
  -3   8  -3  112.40    5.05   5
  -3   8  -3  116.89    5.03   2
  -5  -3  -3  113.64    5.05   6
   8  -5  -3  106.93    5.13  13
  -3   8  -3  122.19    5.03   7
  -5  -3  -3  114.17    5.03   5
   3  -8   3  116.30    5.98  13
   5   3   3  116.16    5.34  12
   3  -8   3  116.22   18.34   4
  -8   5   3  118.45    5.05   7
   5   3   3  113.71    5.49  13
  -8   5   3  116.16    5.06   5
   3  -8   3  112.49    4.94  10
   5   3   3  108.32    5.00  11
  -2   7  -3   80.07    3.75   5
  -2   7  -3   90.00    3.76   2
  -2   7  -3   85.13    3.80   7
   7  -5  -3   78.26    8.83   9
   7  -5  -3   80.10    3.85  13
   7  -5  -3   85.34    7.50   4
  -5  -2  -3   85.15    3.76   6
  -5  -2  -3   85.57    3.74   5
  -7   5   3   91.31    3.96   7
  -7   5   3   84.95    3.93   5
   2  -7   3   82.13    3.82  10
   2  -7   3  111.98   11.65   4
   5   2   3   88.50   10.37   4
   2  -7   3   88.73    4.70  13
   5   2   3   79.23    4.18  13
   5   2   3   82.11    3.86  11
   6  -5  -3   11.98    3.83   4
   6  -5  -3   12.27    1.03  13
   6  -5  -3   11.88    4.39   9
  -5  -1  -3   11.59    0.81   6
   5   1   3   12.17    4.00   9
   5   1   3   11.99    0.74  11
  -6   5   3   11.05    0.79   7
   5   1   3   11.56    2.96   4
   1  -6   3   11.83    1.84  13
   5   1   3   11.87    1.00  13
   1  -6   3   11.72    0.67  10
   5  -5  -3   50.50    6.64   4
   5  -5  -3   64.03    4.69   9
   0   5  -3   69.66    3.50  13
   0   5  -3   69.56    5.02   9
   5  -5  -3   61.89    2.99  13
   0   5  -3   66.13    2.99  12
  -5   0  -3   61.02    3.08  12
   5  -5  -3   61.45    3.95  14
   0   5  -3   65.67    2.85  11
   0   5  -3   71.70    7.79   4
  -5   0  -3   61.90    2.89   6
  -5   0  -3   61.57    3.74  14
   0   5  -3   68.44    4.26   9
   5  -5  -3   61.37    2.78  10
  -5   0  -3   68.26    4.02   1
   0  -5   3   70.92    8.80   4
   5   0   3   62.62    5.31   9
  -5   5   3   61.45    2.85   7
   5   0   3   60.50    2.87  13
   0  -5   3   71.48    3.55  13
   0  -5   3   68.41    2.76  10
   5   0   3   49.70    6.91   4
   0  -5   3   61.62    3.62  14
   5   0   3   65.93    6.72   4
  -5   1  -3   36.81    2.43  14
  -5   1  -3   33.74    1.88  12
   1   4  -3   36.18    1.71  11
   4  -5  -3   36.91    1.65  10
   4  -5  -3   36.69    2.72  14
   1   4  -3   39.77    3.50   9
   1   4  -3   46.01   10.00   4
   4  -5  -3   33.71    1.88  13
   1   4  -3   44.19    5.71   4
  -5   1  -3   38.90    2.88   1
   1   4  -3   36.23    2.13  13
   1   4  -3   34.37    1.84  12
   4  -5  -3   38.38    2.99   9
   4  -5  -3   34.47    4.35   4
  -1  -4   3   36.65    2.73  13
   5  -1   3   32.59    3.80   4
  -1  -4   3   44.47    6.41   4
  -1  -4   3   34.97    2.50  14
   5  -1   3   35.69    3.11   4
  -4   5   3   45.70    4.54   4
   5  -1   3   33.71    3.94   9
  -4   5   3   33.97    2.83   1
   2   3  -3   22.91    2.62   9
   2   3  -3   22.75    1.23  12
   2   3  -3   24.16    4.23   4
  -5   2  -3   22.42    1.74  14
  -5   2  -3   19.87    1.25  12
   3  -5  -3   18.63    4.19   4
  -5   2  -3   22.02    2.39   1
   2   3  -3   24.07    1.47  13
   3  -5  -3   21.79    1.97  14
   3  -5  -3   22.01    2.05   9
   3  -5  -3   21.33    1.35  13
   3  -5  -3   21.56    1.02  10
   5  -2   3   18.99    1.81   4
   5  -2   3   17.93    1.70   4
   5  -2   3   20.20    2.81   9
  -2  -3   3   22.09    1.86  14
  -3   5   3   27.70    1.98   9
  -3   5   3   21.15    2.08   1
   2  -5  -3   39.80    2.80   9
   3   2  -3   41.64    5.49   4
   3   2  -3   44.33    1.88  11
   3   2  -3   48.59    5.48   4
   2  -5  -3   40.70    2.64  14
   3   2  -3   41.98    3.62   9
  -5   3  -3   41.62    2.72  14
  -5   3  -3   39.21    2.02  12
   3   2  -3   41.19    2.09  13
  -5   3  -3   38.82    2.89   1
   3   2  -3   42.12    2.02  12
   2  -5  -3   40.19    2.18  13
   2  -5  -3   39.65    6.34   4
  -2   5   3   40.34    2.86   1
  -3  -2   3   46.02    4.36   4
  -2   5   3   47.84    5.23   4
   5  -3   3   38.83    3.54   9
  -2   5   3   48.51    2.98   9
  -3  -2   3   42.09    2.68  14
   5  -3   3   50.35    4.59   9
   5  -3   3   30.12    2.51   4
   1  -5  -3  334.86   15.51   9
  -5   4  -3  356.58   14.42  12
   4   1  -3  324.36   18.73   4
   4   1  -3  343.34   14.38  11
   1  -5  -3  351.53   14.34  10
   1  -5  -3  336.09   20.08   4
   4   1  -3  351.65   19.48   4
  -5   4  -3  320.39   15.27   1
   1  -5  -3  372.38   14.73  13
   4   1  -3  322.51   14.52  13
   1  -5  -3  337.21   15.02  14
   4   1  -3  334.10   16.70   9
  -1   5   3  342.46   14.24  13
  -1   5   3  338.43   19.81   4
   5  -4   3  334.50   15.28   9
  -1   5   3  340.41   15.34   9
   5  -4   3  305.55   16.03   4
   5  -4   3  343.67   15.49   9
  -1   5   3  311.50   14.02  12
  -4  -1   3  319.78   14.55  14
   0  -5  -3   74.51    3.26  10
   5   0  -3   78.95    8.18   4
   5   0  -3   69.59    3.43  13
   0  -5  -3   72.69    4.16  14
   5   0  -3   63.73    6.99   4
   0  -5  -3   90.20    9.30   4
   5   0  -3   75.63    5.97   9
   0  -5  -3   83.30    4.10  13
   5   0  -3   74.05    3.30  11
   5   0  -3   73.50    3.25  10
   0   5   3   74.42    3.45  12
   5  -5   3   81.68    4.25   9
   0   5   3   76.85    3.83  13
   5  -5   3   68.75    3.40  13
  -5   0   3   76.72    4.39   1
   5  -5   3   70.46    4.19  14
  -5   0   3   73.90    3.38   6
   0   5   3   75.72    8.33   4
   0   5   3   76.27    3.35  11
   0   5   3   84.31    6.55   9
   5  -5   3   80.31    4.51   9
   6  -1  -3   26.83    6.91   4
   6  -1  -3   30.03    1.57  13
   6  -1  -3   30.44    4.95   9
   6  -1  -3   28.99    4.43   4
   6  -1  -3   28.11    1.66  12
   1   5   3   31.73    1.45  11
   5  -6   3   28.39    1.38  10
   1   5   3   33.14    2.26  13
   5  -6   3   26.48    1.65  13
   1   5   3   33.05    1.76  12
  -6   1   3   29.36    1.50   6
   5  -6   3   28.53    4.87   4
  -5   7  -3    1.43    0.29   7
  -2  -5  -3    2.27    0.46   2
   7  -2  -3    1.17    0.56  13
   7  -2  -3    1.05    0.64  12
  -2  -5  -3    0.72    0.51   6
  -5   7  -3    1.68    0.35   2
   2   5   3    5.64    3.93   9
  -5   8  -3   69.86    3.23   7
  -3  -5  -3   71.92    3.28   2
  -5   8  -3   70.02    3.28   5
  -3  -5  -3   71.24    3.36   6
  -5   8  -3   71.60    3.20   2
   8  -3  -3   72.55    3.64  12
   8  -3  -3   69.29    3.43  13
   3   5   3   71.57    3.57  12
  -8   3   3   73.00    3.21   5
   5  -8   3   69.46    3.73  13
   3   5   3   72.03    4.20  13
   3   5   3   69.01    3.18  11
   5  -8   3   67.27    3.08  10
  -8   3   3   69.02    3.22   6
   3   5   3   74.07   13.49   4
   9  -4  -3    7.30    1.49  13
  -5   9  -3    7.29    0.72   2
  -5   9  -3    6.34    0.77   7
  -4  -5  -3    6.42    0.75   6
  -5   9  -3    6.19    0.81   5
   5  -9   3    5.78    0.61  10
   4   5   3    6.22    0.64  11
  -9   4   3    4.92    0.72   6
   4   5   3    6.86    1.75  13
   4   5   3    8.80    1.68  12
   5  -9   3    5.86    1.63  13
  -9   4   3    7.29    0.63   5
  -5  10  -3    5.79    0.57   2
  -5  10  -3    5.69    0.75   7
  10  -5  -3    3.84    1.41  13
  -5  10  -3    6.00    0.65   5
  -5  -5  -3    4.93    0.75   6
 -10   5   3    4.60    0.65   5
   5   5   3    5.30    1.76  12
   5 -10   3    6.01    2.80  13
   5   5   3    6.32    2.30  13
   5 -10   3    4.23    0.65  10
   5   5   3    5.73    0.67  11
  -5  11  -3    0.22    0.42   7
  -6  -5  -3    0.16    0.36   6
   5 -11   3    0.51    0.54  10
 -11   6   3    1.11    0.32   5
   6   5   3    0.46    0.45  11
  -6  -4  -3    5.60    0.78   6
  10  -6  -3    6.89    1.48  13
  -6  -4  -3    7.94    0.72   5
  -4  10  -3    7.72    0.69   5
  -4  10  -3    6.50    0.77   7
 -10   6   3    7.35    0.66   5
   4 -10   3    5.83    0.78  10
   6   4   3   12.92    3.25  13
 -10   6   3    4.79    0.74   7
   6   4   3    7.71    1.70  12
   6   4   3    7.51    0.64  11
  -3   9  -3   64.18    2.92   5
  -6  -3  -3   62.12    2.91   6
  -6  -3  -3   63.08    2.88   5
  -3   9  -3   66.56    2.95   7
   9  -6  -3   55.91    4.23  13
   6   3   3   64.67    3.47  12
  -9   6   3   63.78    2.94   5
   6   3   3   61.29    2.91  11
  -9   6   3   66.18    2.97   7
   3  -9   3   64.14    2.86  10
   6   3   3   62.64    3.92  13
  -2   8  -3   49.23    2.33   2
  -6  -2  -3   49.12    2.40   6
  -2   8  -3   50.63    2.41   5
   8  -6  -3   50.71    2.73  13
  -6  -2  -3   50.85    2.33   5
  -8   6   3   52.58    2.43   5
  -8   6   3   52.26    2.43   7
   2  -8   3   51.93    2.32  10
   6   2   3   51.34    2.85  12
   6   2   3   50.00    2.35  11
   6   2   3   47.90    2.96  13
  -6  -1  -3   94.46    4.09   5
   7  -6  -3   91.24    4.34  13
   7  -6  -3   95.82    9.50   4
  -6  -1  -3   91.75    4.12   6
  -1   7  -3   89.46    4.11   5
   6   1   3   84.15    4.31  13
   6   1   3   98.44    4.03  11
   1  -7   3   96.81    3.99  10
   6   1   3   81.08    8.48   4
  -7   6   3   93.74    4.09   7
  -7   6   3   96.27    4.12   5
   0   6  -3   16.24    0.88   8
   6  -6  -3   17.36    1.27  13
  -6   0  -3   17.92    1.18   5
   6  -6  -3   18.01    5.87   4
   6  -6  -3   16.56    0.97  10
   0   6  -3   17.42    1.57  12
  -6   0  -3   17.14    0.97   6
   0  -6   3   18.33    1.04  10
  -6   6   3   18.35    1.05   7
   6   0   3   22.64    4.98   9
   6   0   3   16.74    1.20  13
  -6   6   3   19.23    1.15   5
   6   0   3   17.89    4.00   4
  -6   1  -3    5.01    0.65   6
   1   5  -3    7.12    1.74  13
   5  -6  -3    7.62    0.92  13
   1   5  -3    5.98    0.57  11
   1   5  -3    6.98    1.01  12
   6  -1   3    5.11    0.71  13
   6  -1   3    5.14    2.86   4
   6  -1   3    5.37    2.25   9
  -6   2  -3    5.02    0.64   6
   2   4  -3    6.64    0.50  11
   4  -6  -3    7.25    0.92  13
   4  -6  -3    7.15    4.05   4
   2   4  -3    5.81    1.21  13
   2   4  -3    9.93    4.25   4
   2   4  -3    6.64    2.92   9
   2   4  -3    5.51    0.85  12
   4  -6  -3    5.80    0.45  10
  -4   6   3    3.62    0.51   7
   6  -2   3    3.19    2.02   4
   6  -2   3    4.98    2.18   9
   3   3  -3   22.20    4.95   4
   3   3  -3   22.96    4.12   9
   3   3  -3   21.10    1.05  11
   3  -6  -3   25.09    5.54   4
   3  -6  -3   19.57    0.99  10
   3   3  -3   17.08    1.43  12
   3  -6  -3   19.62    1.48  13
   3   3  -3   20.80    1.53  13
  -3   6   3   23.83    1.35   7
   6  -3   3   14.61    1.26   4
  -3  -3   3   20.04    1.05   6
   6  -3   3   22.04    3.85   9
   4   2  -3  612.45   26.80  12
   2  -6  -3  607.05   34.15   4
   4   2  -3  643.99   26.66  11
   4   2  -3  604.12   26.89  13
  -6   4  -3  656.60   26.70   7
   2  -6  -3  630.37   26.61  10
   4   2  -3  630.60   29.65   9
   4   2  -3  639.49   33.20   4
   2  -6  -3  672.59   27.06  13
   6  -4   3  622.83   27.36   9
   6  -4   3  649.77   28.26   9
   6  -4   3  442.72   27.38   4
  -4  -2   3  668.87   25.16   6
   1  -6  -3    0.84    1.14  13
   5   1  -3    3.98    3.32   4
   5   1  -3    0.66    0.67  12
   5   1  -3    0.11    2.44   9
   6  -5   3    0.11    0.48  13
   6  -5   3    0.50    1.23   4
  -5  -1   3    0.75    0.24   6
   6  -5   3    3.03    2.19   9
  -6   6  -3    6.59    0.55   7
  -6   6  -3   10.07    1.14   2
   6   0  -3    8.91    3.76   4
   6   0  -3    6.10    0.64  11
   6   0  -3    5.87    4.39   9
   6   0  -3    4.55    1.01  13
   6   0  -3    7.13    0.86  12
   0   6   3    6.02    0.47   8
   0   6   3    6.29    0.97  11
   6  -6   3    4.29    0.94  13
  -6   0   3    5.89    0.58   6
  -6   0   3    6.69    0.63   5
   7  -1  -3   95.95    8.34   4
  -6   7  -3   92.95    4.22   5
  -1  -6  -3  100.48    4.24   2
  -6   7  -3  100.69    4.21   2
   7  -1  -3   90.14    4.41  13
   7  -1  -3   90.26    4.44  12
  -6   7  -3   94.38    4.25   7
   6  -7   3   87.18    4.41  13
   6  -7   3   90.73    3.99  10
   1   6   3   97.07    4.40  12
  -7   1   3   94.37    4.12   5
   6  -7   3   88.52    9.47   4
   1   6   3   96.24    4.11  11
   1   6   3   94.82    4.05   8
  -7   1   3   91.97    4.18   6
  -6   8  -3   13.79    0.92   2
  -6   8  -3   14.05    0.96   5
   8  -2  -3   13.29    1.47  13
  -2  -6  -3   13.56    1.02   2
   8  -2  -3   13.64    1.80  12
  -6   8  -3   12.75    0.88   7
   2   6   3   12.82    0.94  11
  -8   2   3   14.54    0.85   5
   2   6   3   13.46    0.76   8
   6  -8   3   13.01    1.89  13
   2   6   3   13.42    1.94  12
   6  -8   3   11.59    0.76  10
  -8   2   3   11.54    0.91   6
  -6   9  -3    2.36    0.47   2
   9  -3  -3    3.16    1.65  12
   9  -3  -3    3.10    1.43  13
  -3  -6  -3    3.59    0.56   2
  -6   9  -3    2.51    0.47   7
  -6   9  -3    2.99    0.53   5
  -3  -6  -3    2.50    0.58   6
   6  -9   3    2.93    1.48  13
   3   6   3    3.58    1.49  12
   3   6   3    3.14    0.44   8
   3   6   3    3.41    0.66  11
  -9   3   3    2.43    0.48   6
  -9   3   3    4.67    0.54   5
   6  -9   3    2.18    0.42  10
  -6  10  -3   14.71    0.98   7
  -6  10  -3   14.95    0.94   2
  -4  -6  -3   13.69    1.03   6
  10  -4  -3   13.73    2.26  13
  -6  10  -3   14.95    0.96   5
 -10   4   3   12.29    1.08   6
   4   6   3   15.56    0.85   8
   4   6   3   12.70    2.22  12
   6 -10   3   12.56    0.88  10
   4   6   3   15.72    1.03  11
   6 -10   3   12.97    2.57  13
 -10   4   3   14.83    0.91   5
  -6  11  -3    0.55    0.38   5
  -6  11  -3    0.19    0.33   7
  -5  -6  -3   -0.21    0.38   6
   5   6   3    1.02    0.69  11
   6 -11   3   -0.35    0.39  10
   5   6   3    0.33    0.28   8
 -11   5   3    0.89    0.37   5
  -6  12  -3    0.07    0.43   7
  -6  -6  -3    0.79    0.75   6
  -6  12  -3    0.58    0.36   5
 -12   6   3    0.37    0.25   5
   6   6   3    0.03    0.20   8
   6 -13   3    1.47    0.28   2
   7   6   3    1.68    0.30   5
 -13   7   3    1.18    0.34   5
   7   6   3    1.36    0.26   8
  -7  -5  -3    0.40    0.29   6
  -5  12  -3    0.14    0.34   5
   7   5   3    0.34    0.23   8
   5 -12   3    0.59    0.27   2
 -12   7   3    0.06    0.27   5
   7   5   3   -0.26    0.68  11
  -4  11  -3    2.47    0.46   5
  -7  -4  -3    1.31    0.35   6
 -11   7   3    1.16    0.41   7
 -11   7   3    2.51    0.75   5
   7   4   3    1.75    0.47  11
  -3  10  -3   32.89    1.68   5
  -7  -3  -3   31.75    1.68   6
  -7  -3  -3   32.71    1.61   5
  10  -7  -3   30.51    2.66  13
 -10   7   3   32.49    1.74   7
   7   3   3   33.67    2.89  12
   7   3   3   42.69    3.63  13
   7   3   3   31.47    1.66  11
 -10   7   3   31.91    1.69   5
  -7  -2  -3    2.74    0.47   6
  -2   9  -3    5.06    0.58   5
   9  -7  -3    3.95    1.11  13
   9  -7  -3    4.46    0.76  10
  -7  -2  -3    3.81    0.59   5
   7   2   3    3.79    1.27  13
   7   2   3    3.73    0.54  11
  -9   7   3    4.48    0.62   5
  -9   7   3    3.12    0.52   7
   7   2   3    4.91    1.04  12
  -7  -1  -3   54.90    2.97   5
   8  -7  -3   62.17    2.67  10
   8  -7  -3   59.24    3.17  13
  -1   8  -3   58.82    2.88   5
  -7  -1  -3   60.78    2.79   6
  -8   7   3   57.61    2.89   5
   7   1   3   65.03    2.79  11
   7   1   3   59.49    3.34  12
  -8   7   3   61.14    2.83   7
   7   1   3   60.75    3.30  13
  -7   0  -3   70.71    3.05   5
   0   7  -3   65.56    2.94   8
   7  -7  -3   69.42    2.94  10
   7  -7  -3   62.15    3.40  13
  -7   0  -3   65.11    3.05   6
   0   7  -3   68.05    3.07   5
  -7   7   3   68.96    3.16   5
  -7   7   3   68.36    3.18   7
  -7   7   3   74.42    3.19   2
   7   0   3   65.50    3.47  13
   7   0   3   70.08    3.12  11
  -7   1  -3   11.84    0.92   6
   1   6  -3   11.59    1.52  12
   6  -7  -3   12.74    0.73  10
   6  -7  -3   12.56    1.37  13
  -7   1  -3   13.51    0.85   5
   1   6  -3   12.47    1.00  11
  -6   7   3   11.63    0.87   7
   7  -1   3   11.21    1.08  13
  -6   7   3   13.79    0.91   2
  -6   7   3   14.28    0.89   5
  -7   2  -3    5.03    0.65   5
   2   5  -3    3.44    0.55   3
   2   5  -3    3.78    1.19  13
   2   5  -3    3.01    0.49  11
   5  -7  -3    3.74    0.43  10
  -7   2  -3    3.41    0.46   6
   2   5  -3    3.47    0.68  12
   5  -7  -3    2.40    0.87  13
  -5   7   3    4.21    0.65   2
  -5   7   3    2.90    0.54   7
  -2  -5   3    3.37    0.50   6
  -2  -5   3    3.82    0.54   5
   7  -2   3    2.18    4.40   9
  -5   7   3    4.12    0.74   5
   7  -2   3    4.03    2.59   4
   7  -2   3    3.15    0.66  13
   4  -7  -3   19.40    1.63  13
   3   4  -3   19.65    1.43  12
  -7   3  -3   19.28    1.19   6
   4  -7  -3   18.89    0.97  10
   3   4  -3   19.35    1.83  13
   3   4  -3   18.96    1.01  11
   3   4  -3   24.79    6.53   9
  -4   7   3   18.98    1.22   5
  -4   7   3   20.07    1.11   7
  -3  -4   3   19.10    1.14   5
  -4   7   3   19.97    1.14   2
   7  -3   3   32.33    6.37   9
  -3  -4   3   19.68    1.15   6
  -7   4  -3   49.29    2.32   7
   3  -7  -3   61.76    8.02   4
   4   3  -3   52.72    6.61   9
   3  -7  -3   45.75    2.92  13
   4   3  -3   55.70    7.75   4
   4   3  -3   47.08    2.59  12
   4   3  -3   45.90    2.26  11
   4   3  -3   47.34    2.68  13
   3  -7  -3   43.41    2.20  10
  -4  -3   3   46.33    2.15   6
   7  -4   3   42.68    6.99   9
  -4  -3   3   46.16    2.13   5
  -3   7   3   45.59    2.14   7
  -3   7   3   44.17    2.18   5
  -7   5  -3   15.64    0.97   7
   2  -7  -3   15.93    2.68  13
   2  -7  -3   13.17    0.81  10
   5   2  -3   13.01    1.34  13
   5   2  -3   12.18    1.28  12
   5   2  -3   19.93    5.56   4
   5   2  -3   13.14    0.81  11
  -2   7   3   13.09    0.93   5
  -5  -2   3   11.78    0.88   6
  -5  -2   3   13.34    0.83   5
   7  -5   3   14.48    0.98  13
   7  -5   3   17.15    3.19   4
  -7   6  -3   32.54    1.65   5
   6   1  -3   32.31    1.59  11
   6   1  -3   38.33    6.21   4
  -7   6  -3   35.00    1.66   2
   6   1  -3   29.79    1.99  13
   6   1  -3   29.27    1.97  12
   1  -7  -3   32.16    1.60  10
  -7   6  -3   31.76    1.66   7
  -6  -1   3   28.81    1.50   6
  -6  -1   3   32.62    1.52   5
  -1   7   3   27.17    1.37   8
  -1   7   3   30.01    1.52   5
   7  -6   3   26.89    1.67  13
   0  -7  -3    8.53    0.68   2
   7   0  -3    8.15    1.39  13
  -7   7  -3    7.55    0.92   5
   7   0  -3    7.80    1.47  12
   7   0  -3    9.21    0.71  11
  -7   7  -3    7.97    0.69   7
  -7   7  -3    8.87    0.77   2
   0   7   3    7.43    0.55   8
  -7   0   3    8.30    0.61   5
   7  -7   3    7.88    1.16  13
  -7   0   3    7.74    0.65   6
   7  -7   3    8.12    0.73  10
  -7   8  -3   17.28    1.07   5
  -7   8  -3   17.81    1.13   2
   8  -1  -3   18.08    1.73  13
   8  -1  -3   20.67    1.67  12
   8  -1  -3   16.13    1.09  11
  -7   8  -3   17.39    1.04   7
  -8   1   3   17.30    0.99   5
   1   7   3   16.48    0.92   8
   1   7   3   16.16    1.02   5
   7  -8   3   16.65    0.93  10
  -8   1   3   17.43    1.04   6
   7  -8   3   12.53    2.04  13
   9  -2  -3   13.42    1.08  11
  -7   9  -3   14.49    0.93   2
   9  -2  -3   13.99    1.88  13
   9  -2  -3   11.88    1.69  12
  -2  -7  -3   14.75    0.90   2
  -7   9  -3   12.39    0.92   5
  -7   9  -3   12.60    0.95   7
  -9   2   3   12.22    0.83   5
   2   7   3   12.24    0.76   8
  -9   2   3   13.14    0.86   6
   7  -9   3   11.66    0.83  10
   7  -9   3   12.39    1.88  13
  -3  -7  -3   91.14    3.91   2
  10  -3  -3   79.73    4.73  13
  -7  10  -3   90.11    3.93   7
  -7  10  -3   86.55    3.87   5
  -7  10  -3   85.68    3.88   2
   7 -10   3   82.72    3.70  10
   3   7   3   85.70    3.71   8
 -10   3   3   84.92    3.79   6
   7 -10   3   86.92    5.28  13
 -10   3   3   81.13    3.76   5
  -7  11  -3   27.48    1.43   5
  -7  11  -3   29.98    1.46   7
   4   7   3   29.17    1.37   8
 -11   4   3   26.57    1.55   6
   7 -11   3   28.87    1.42  10
 -11   4   3   28.04    1.40   5
   4   7   3   27.03    1.45   5
  -7  12  -3    2.24    0.40   7
   7 -12   3    2.83    0.66  10
   5   7   3    2.25    0.31   8
 -12   5   3    2.60    0.42   5
   5   7   3    2.32    0.39   5
   6   7   3    1.63    0.25   8
   7 -13   3    1.41    0.29   2
   6   7   3    1.62    0.29   5
 -13   6   3    1.20    0.33   5
   8   5   3    0.31    0.14   8
   8   5   3    0.54    0.22   5
   5 -13   3    0.68    0.21   2
  -4  12  -3    2.01    0.42   5
  -8  -4  -3    1.38    0.30   6
 -12   8   3    1.69    0.38   5
   8   4   3    1.29    0.25   8
   4 -12   3    1.35    0.36   2
   8   4   3    1.19    0.51  11
  -3  11  -3   15.01    0.88   5
  -8  -3  -3   14.49    0.90   5
  -8  -3  -3   14.82    0.91   6
  11  -8  -3   16.16    1.29  10
   3 -11   3   16.30    0.92   2
 -11   8   3   15.45    0.89   5
 -11   8   3   14.97    0.98   7
   8   3   3   15.51    0.97  11
  -8  -2  -3   42.53    2.05   6
  10  -8  -3   35.98    3.16  13
  -8  -2  -3   40.24    1.97   5
  -2  10  -3   42.80    2.01   5
  10  -8  -3   44.17    2.04  10
   8   2   3   43.17    1.99  11
 -10   8   3   41.02    2.00   7
   8   2   3   39.76    3.21  12
 -10   8   3   40.68    1.96   5
   8   2   3   37.84    3.80  13
  -8  -1  -3    0.85    0.35   6
  -1   9  -3    0.95    0.42   5
   9  -8  -3    0.44    1.20  13
  -8  -1  -3    1.04    0.34   5
   9  -8  -3    1.58    0.53  10
   8   1   3    1.17    1.48  12
   8   1   3    1.09    1.33  13
  -9   8   3    0.57    0.40   7
   8   1   3    0.99    0.43  11
  -9   8   3    1.08    0.37   5
   8  -8  -3    0.78    0.39  10
   0   8  -3    1.56    0.46   5
   8  -8  -3    1.29    1.03  13
  -8   0  -3    0.95    0.40   5
  -8   0  -3    0.81    0.36   6
   8   0   3    1.01    0.60  11
  -8   8   3    1.62    0.58   2
  -8   8   3    0.73    0.39   5
   8   0   3    1.58    0.96  13
   0  -8   3    1.48    0.42   2
  -8   8   3    0.90    0.36   7
   8   0   3    1.94    0.98  12
   1   7  -3    1.91    0.35   8
  -8   1  -3    0.95    0.45   5
   7  -8  -3    0.55    0.92  13
   7  -8  -3    0.57    0.37  10
  -8   1  -3    0.23    0.37   6
  -7   8   3    0.46    0.38   7
  -7   8   3    0.36    0.50   2
  -7   8   3    1.40    0.52   5
   8  -1   3    1.03    0.90  12
   8  -1   3    0.27    0.79  13
  -1  -7   3    2.14    0.54   2
   6  -8  -3   21.89    1.15  10
   2   6  -3   23.90    1.33  11
  -8   2  -3   22.71    1.28   6
   6  -8  -3   21.50    1.91  13
  -8   2  -3   23.61    1.25   5
   2   6  -3   23.21    2.17  12
  -6   8   3   21.82    1.26   7
  -6   8   3   23.94    1.30   2
   8  -2   3   21.83    1.58  13
  -6   8   3   23.76    1.33   5
   5  -8  -3    2.04    0.99  13
   3   5  -3    3.19    0.70  12
  -8   3  -3    1.74    0.45   6
  -8   3  -3    3.38    0.49   5
   3   5  -3    2.93    0.50   3
   5  -8  -3    2.90    0.42  10
   3   5  -3    2.26    1.42  13
   3   5  -3    2.23    0.40  11
   8  -3   3    3.29    0.84  13
  -3  -5   3    3.13    0.56   5
  -5   8   3    2.06    0.43   7
  -5   8   3    3.08    0.52   5
  -3  -5   3    1.80    0.56   6
  -5   8   3    1.92    0.41   2
   4   4  -3   45.90    2.54  12
   4  -8  -3   42.66    2.09  10
   4  -8  -3   46.27    3.07  13
   4   4  -3   42.79    2.16  11
  -8   4  -3   47.55    2.22   5
  -8   4  -3   43.56    2.30   6
  -8   4  -3   47.47    2.26   7
   4  -8  -3   62.10   13.49   4
   4   4  -3   46.72    2.91  13
   4   4  -3   44.49    2.21   3
  -4  -4   3   45.98    2.14   6
  -4   8   3   44.80    2.20   5
  -4   8   3   44.93    2.13   2
  -4  -4   3   44.31    2.14   5
  -4   8   3   44.90    2.18   7
   3  -8  -3   24.87    1.29  10
  -8   5  -3   26.01    1.42   7
   3  -8  -3   25.86    3.39  13
   5   3  -3   27.13    1.77  12
   5   3  -3   26.12    2.11  13
   5   3  -3   24.43    1.32  11
  -8   5  -3   27.67    1.40   5
  -3   8   3   24.22    1.37   7
  -5  -3   3   24.19    1.31   6
  -3   8   3   24.31    1.36   5
   8  -5   3   23.64    1.47  13
  -5  -3   3   25.99    1.28   5
   2  -8  -3   33.54    1.72  10
  -8   6  -3   35.33    1.84   5
   6   2  -3   35.62    2.24  12
   6   2  -3   37.47    1.74  11
  -8   6  -3   33.98    1.80   7
  -8   6  -3   36.70    1.88   2
   6   2  -3   37.04    2.47  13
  -6  -2   3   35.10    1.71   6
  -2   8   3   33.40    1.71   5
   8  -6   3   31.65    1.95  13
  -6  -2   3   36.23    1.72   5
  -8   7  -3   50.45    2.24   2
   7   1  -3   46.57    2.63  12
  -8   7  -3   43.08    2.23   7
   7   1  -3   46.90    2.86  13
  -8   7  -3   45.15    2.26   5
   7   1  -3   46.28    2.19  11
   8  -7   3   40.75    2.43  13
  -7  -1   3   43.18    1.99   5
  -7  -1   3   39.74    2.03   6
  -1   8   3   41.88    2.02   5
  -8   8  -3   16.50    1.09   2
   0  -8  -3   15.44    1.02   2
  -8   8  -3   16.92    1.06   5
   8   0  -3   17.21    1.01  11
  -8   8  -3   14.77    1.04   7
   8   0  -3   16.62    2.04  13
   8   0  -3   17.65    2.06  12
   8  -8   3   14.79    1.20  10
   0   8   3   15.76    0.98   5
  -8   0   3   15.15    0.96   5
   0   8   3   15.51    0.80   8
   8  -8   3   15.27    1.87  13
  -8   0   3   16.03    1.01   6
  -8   9  -3   74.60    3.40   5
  -8   9  -3   78.10    3.43   2
   9  -1  -3   79.45    4.36  12
  -1  -8  -3   76.81    3.43   2
   9  -1  -3   75.44    3.42  11
  -8   9  -3   71.29    3.44   7
   9  -1  -3   75.20    4.25  13
   8  -9   3   73.48    4.26  13
   1   8   3   68.85    3.28   5
   8  -9   3   72.85    3.17  10
  -9   1   3   69.20    3.27   6
   1   8   3   72.19    3.14   8
  -9   1   3   72.10    3.27   5
  -8  10  -3   29.78    1.59   7
  -8  10  -3   28.97    1.51   5
  -8  10  -3   30.23    1.53   2
  10  -2  -3   31.65    1.60  11
  -2  -8  -3   30.04    1.52   2
  10  -2  -3   26.77    3.14  13
 -10   2   3   26.52    1.47   6
   8 -10   3   27.73    1.43  10
 -10   2   3   28.60    1.49   5
   2   8   3   29.82    1.52   5
   2   8   3   29.47    1.36   8
   8 -10   3   32.38    4.41  13
  -8  11  -3    2.36    0.53   5
  -8  11  -3    1.55    0.33   7
  11  -3  -3    2.63    0.68  11
 -11   3   3    1.61    0.41   6
   8 -11   3    1.34    0.43  10
   3   8   3    1.25    0.30   8
 -11   3   3    1.53    0.31   5
   3   8   3    1.59    0.48   5
  -8  12  -3   17.80    0.96   7
   8 -12   3   18.82    1.11  10
   4   8   3   15.62    0.89   5
 -12   4   3   16.21    0.86   5
 -13   5   3   18.75    0.99   5
   8 -13   3   22.96    1.04   2
   5   8   3   21.84    1.05   5
   9   4   3    1.09    0.24   5
   4 -13   3    0.64    0.21   2
   9   4   3    0.32    0.15   8
  -9  -3  -3    0.12    0.22   6
  -3  12  -3    0.58    0.32   5
   3 -12   3    0.39    0.27   2
   9   3   3    0.26    0.23   8
 -12   9   3    0.96    0.45   5
   9   3   3    0.35    0.48  11
  11  -9  -3   16.52    1.16  10
  -9  -2  -3   15.91    0.92   5
  -9  -2  -3   15.69    0.94   6
  -2  11  -3   15.76    0.92   5
   2 -11   3   16.67    0.93   2
 -11   9   3   15.94    0.92   5
   9   2   3   17.28    1.02  11
 -11   9   3   17.09    0.97   7
  10  -9  -3   24.99    1.36  10
  -9  -1  -3   24.16    1.28   5
  -9  -1  -3   23.19    1.33   6
  -1  10  -3   26.22    1.36   5
 -10   9   3   22.12    1.27   7
 -10   9   3   23.88    1.26   5
   9   1   3   24.75    1.30  11
   1 -10   3   23.88    1.29   2
   0   9  -3    8.93    0.78   5
  -9   0  -3    7.90    0.65   5
   9  -9  -3   11.43    2.63  13
   9  -9  -3    7.97    0.79  10
  -9   0  -3    7.63    0.79   6
   9   0   3    7.20    0.75  11
   9   0   3    5.51    1.54  12
   9   0   3    5.86    1.71  13
   0  -9   3    8.97    0.69   2
  -9   9   3    6.05    0.76   7
  -9   9   3    7.88    0.72   5
  -9   1  -3    5.21    0.53   5
   1   8  -3    5.20    0.56   5
  -9   1  -3    3.80    0.59   6
   8  -9  -3    4.03    0.65  10
   8  -9  -3    1.27    1.39  13
   1   8  -3    3.81    0.40   8
  -8   9   3    4.79    0.59   2
  -1  -8   3    4.45    0.65   2
   9  -1   3    4.07    1.33  13
   9  -1   3    4.93    0.79  11
  -8   9   3    4.00    0.61   7
   9  -1   3    4.55    1.33  12
  -8   9   3    3.73    0.66   5
   7  -9  -3    3.85    1.51  13
   2   7  -3    5.15    0.51   8
  -9   2  -3    4.54    0.66   6
  -9   2  -3    4.34    0.64   5
   7  -9  -3    4.63    0.57  10
  -7   9   3    5.09    0.66   5
  -7   9   3    5.94    0.61   2
   9  -2   3    4.73    1.65  12
   9  -2   3    4.56    1.14  13
  -7   9   3    4.52    0.64   7
   3   6  -3   60.39    3.05  11
  -9   3  -3   60.30    2.86   6
  -9   3  -3   61.42    2.81   5
   6  -9  -3   61.26    2.74  10
   6  -9  -3   56.91    4.54  13
   3   6  -3   65.65    3.71  12
   9  -3   3   61.66    3.72  12
  -3  -6   3   65.19    2.93   6
  -6   9   3   62.64    2.84   2
  -6   9   3   62.46    2.88   7
   9  -3   3   59.08    3.18  13
  -6   9   3   59.65    2.89   5
  -9   4  -3   16.13    0.98   5
   4   5  -3   14.37    1.18   3
   4   5  -3   14.14    1.05  11
   4   5  -3   18.50    3.46  13
   4   5  -3   17.58    1.87  12
   5  -9  -3   17.86    2.33  13
  -9   4  -3   13.29    1.06   6
   5  -9  -3   14.06    0.90  10
  -5   9   3   13.54    0.93   7
  -4  -5   3   14.77    0.97   6
   9  -4   3   14.46    1.50  13
   9  -4   3   17.82    3.01  12
  -5   9   3   14.50    1.03   5
  -4  -5   3   15.10    0.96   5
   5   4  -3   24.71    2.07  12
   4  -9  -3   22.25    3.67  13
   5   4  -3   21.48    1.23  11
   4  -9  -3   21.67    1.34  10
   5   4  -3   25.31    2.80  13
  -9   5  -3   25.66    1.29   5
  -9   5  -3   21.75    1.34   7
  -4   9   3   20.72    1.28   7
  -4   9   3   22.23    1.29   5
  -5  -4   3   22.03    1.25   6
   9  -5   3   20.96    1.65  13
  -5  -4   3   22.60    1.21   5
  -9   6  -3   13.90    1.03   7
   6   3  -3   13.06    0.82  11
   6   3  -3   12.58    1.97  12
   6   3  -3   10.63    2.88  13
  -9   6  -3   13.83    1.00   5
   3  -9  -3   12.53    1.00  10
  -3   9   3   12.48    0.86   5
  -6  -3   3   13.00    0.90   6
  -6  -3   3   12.22    0.87   5
   9  -6   3   12.21    1.46  13
   7   2  -3   30.61    2.44  12
  -9   7  -3   32.96    1.64   5
  -9   7  -3   35.12    1.83   2
   7   2  -3   31.42    2.76  13
   7   2  -3   30.51    1.61  11
  -9   7  -3   31.49    1.67   7
  -7  -2   3   29.96    1.59   6
   9  -7   3   30.50    2.23  13
  -2   9   3   30.73    1.61   5
  -7  -2   3   31.03    1.55   5
   8   1  -3   50.50    3.58  13
  -9   8  -3   51.98    2.33   2
   8   1  -3   48.35    2.30  11
  -9   8  -3   47.94    2.34   5
   1  -9  -3   47.07    2.33   2
  -9   8  -3   46.25    2.35   7
   8   1  -3   50.84    3.28  12
  -8  -1   3   46.12    2.20   5
  -8  -1   3   45.66    2.21   6
   9  -8   3   44.82    3.04  13
  -1   9   3   43.67    2.20   5
   9  -8   3   48.34    2.20  10
  -9   9  -3   37.81    1.76   2
   9   0  -3   31.15    3.02  12
  -9   9  -3   33.30    1.78   7
   9   0  -3   36.10    3.28  13
  -9   9  -3   34.09    1.74   5
   9   0  -3   35.42    1.74  11
   0  -9  -3   33.58    1.74   2
   9  -9   3   31.30    3.10  13
  -9   0   3   32.92    1.65   5
  -9   0   3   33.17    1.71   6
   0   9   3   31.31    1.67   5
   9  -9   3   33.03    1.64  10
  -1  -9  -3    5.15    0.99   2
  -9  10  -3    4.77    0.74   2
  10  -1  -3    4.75    0.68  11
  -9  10  -3    4.75    0.69   5
  -9  10  -3    4.25    0.50   7
 -10   1   3    4.14    0.52   5
   1   9   3    4.91    0.59   5
 -10   1   3    3.19    0.51   6
   9 -10   3    4.00    0.50  10
  -9  11  -3    2.13    0.39   7
  11  -2  -3    3.00    0.55  11
  -2  -9  -3    2.94    0.48   2
   2   9   3    2.17    0.40   5
 -11   2   3    2.28    0.36   5
   9 -11   3    2.06    0.46  10
 -11   2   3    1.99    0.37   6
  -9  12  -3   25.38    1.26   7
   9 -12   3   26.33    1.36  10
   3   9   3   25.69    1.23   5
 -12   3   3   22.35    1.30   6
 -12   3   3   23.66    1.17   5
   4   9   3    1.91    0.29   5
   9 -13   3    2.75    0.37   2
  10   3   3   15.52    0.73   8
  -2  12  -3    2.66    0.39   5
 -10  -2  -3    2.81    0.41   6
   2 -12   3    2.46    0.36   2
 -12  10   3    2.61    0.46   7
  10   2   3    3.22    0.42   8
 -10  -1  -3    1.66    0.35   5
  11 -10  -3    2.08    0.60  10
  -1  11  -3    1.85    0.39   5
 -10  -1  -3    1.09    0.34   6
 -11  10   3    1.53    0.34   5
   1 -11   3    2.16    0.36   2
  10   1   3    1.57    0.46  11
 -11  10   3    1.51    0.36   7
 -10   0  -3    5.94    0.59   6
  10 -10  -3    6.86    0.77  10
   0  10  -3    6.51    0.60   5
 -10   0  -3    5.91    0.56   5
 -10  10   3    6.25    0.59   5
 -10  10   3    5.86    0.62   7
   0 -10   3    6.57    0.61   2
  10   0   3    6.24    0.70  11
 -10   1  -3    1.40    0.34   5
 -10   1  -3    0.66    0.36   6
   1   9  -3    1.66    0.34   5
   9 -10  -3    1.21    0.47  10
  -9  10   3    1.34    0.40   5
  10  -1   3    1.28    0.49  11
  -1  -9   3    0.92    0.42   2
  -9  10   3    1.06    0.29   7
   2   8  -3    8.84    0.58   8
   8 -10  -3    9.37    0.72  10
   8 -10  -3    8.94    2.35  13
 -10   2  -3    7.66    0.68   5
 -10   2  -3    7.23    0.71   6
   2   8  -3    9.17    0.71   5
  -8  10   3    8.43    0.72   5
  10  -2   3    8.38    1.75  13
  -8  10   3    7.23    0.76   7
 -10   3  -3    6.82    0.75   6
   7 -10  -3    7.86    2.25  13
   3   7  -3    8.16    0.62   8
   7 -10  -3    8.83    0.72  10
 -10   3  -3    9.26    0.76   5
  10  -3   3    8.07    2.50  12
  -7  10   3    8.68    0.74   5
  10  -3   3    8.52    1.55  13
  -7  10   3    7.12    0.81   7
   4   6  -3   34.16    1.75  11
 -10   4  -3   32.62    1.64   5
 -10   4  -3   31.00    1.78   6
   4   6  -3   37.77    3.38  12
   6 -10  -3   33.34    1.62  10
  -6  10   3   33.14    1.70   7
  10  -4   3   29.72    2.52  13
  -4  -6   3   34.71    1.67   6
  -6  10   3   29.91    1.66   5
   5 -10  -3   27.07    1.41  10
   5   5  -3   29.38    4.38  13
   5   5  -3   26.66    1.47  11
   5 -10  -3   28.88    4.87  13
   5   5  -3   28.38    3.06  12
 -10   5  -3   27.52    1.45   5
  -5  10   3   27.53    1.42   7
  -5  -5   3   26.66    1.43   5
  10  -5   3   22.97    2.32  13
  -5  10   3   25.54    1.42   5
  -5  -5   3   27.26    1.46   6
 -10   6  -3   16.46    1.09   5
   6   4  -3   16.15    0.98  11
   6   4  -3   15.18    3.70  13
   4 -10  -3   15.96    1.10  10
 -10   6  -3   14.51    1.13   7
   6   4  -3   14.73    2.46  12
  -6  -4   3   15.87    0.95   5
  -4  10   3   15.72    0.97   5
  -6  -4   3   14.97    1.03   6
  10  -6   3   12.28    2.01  13
  -4  10   3   12.94    1.13   7
   7   3  -3   20.07    1.13  11
   7   3  -3   18.56    2.63  12
 -10   7  -3   20.02    1.21   7
   7   3  -3   21.83    3.27  13
 -10   7  -3   20.74    1.17   5
  -7  -3   3   19.74    1.10   5
  10  -7   3   16.08    2.40  13
  -7  -3   3   18.80    1.16   6
  -3  10   3   18.54    1.14   5
   8   2  -3   40.34    4.11  13
   8   2  -3   37.98    1.93  11
   8   2  -3   36.75    3.33  12
 -10   8  -3   40.83    1.95   5
   2 -10  -3   38.57    1.92   2
 -10   8  -3   40.78    1.92   7
  -8  -2   3   37.08    1.85   6
  10  -8   3   33.35    3.48  13
  -8  -2   3   37.83    1.82   5
  -2  10   3   37.23    1.83   5
 -10   9  -3   33.20    1.64   2
 -10   9  -3   30.93    1.61   7
   1 -10  -3   31.91    1.59   2
   9   1  -3   31.98    1.61  11
  -9  -1   3   29.18    1.54   6
  -9  -1   3   30.16    1.52   5
  -1  10   3   30.31    1.57   5
  10  -9   3   31.13    1.61  10
   0 -10  -3    0.54    0.34   2
  10   0  -3    0.36    0.42  11
 -10  10  -3    0.04    0.32   7
 -10   0   3    0.71    0.27   5
 -10   0   3    0.62    0.31   6
  10 -10   3    0.83    0.47  10
   0  10   3    0.23    0.34   5
 -10  11  -3    1.18    0.25   7
  -1 -10  -3    1.09    0.41   2
  11  -1  -3    1.01    0.52  11
 -11   1   3    1.10    0.29   5
 -11   1   3    1.28    0.28   6
   1  10   3    1.43    0.35   5
  10 -11   3    1.07    0.53  10
 -10  12  -3    0.73    0.23   7
   2  10   3    0.92    0.25   5
 -12   2   3    0.83    0.26   5
 -12   2   3    1.11    0.41   6
   3  10   3    1.29    0.24   5
 -11  -1  -3    3.66    0.36   6
 -11   0  -3    8.98    0.63   6
 -11   0  -3    8.89    0.62   5
   0  11  -3    9.42    0.62   5
 -11  11   3    7.36    0.56   5
 -11  11   3    8.26    0.54   7
   1  10  -3   11.84    0.74   5
 -11   1  -3   11.50    0.72   6
 -11   1  -3   11.67    0.69   5
  10 -11  -3   12.29    0.95  10
 -10  11   3   11.71    0.69   7
 -10  11   3   11.04    0.68   5
  11  -1   3   10.55    0.95  11
 -11   2  -3    4.10    0.45   5
 -11   2  -3    3.15    0.51   6
   2   9  -3    4.71    0.51   5
   9 -11  -3    4.48    0.69  10
  -9  11   3    4.77    0.54   5
  11  -2   3    4.14    0.73  11
  -9  11   3    3.42    0.53   7
   3   8  -3    0.76    0.18   8
   3   8  -3    1.17    0.30   5
 -11   3  -3   -0.29    0.35   6
   8 -11  -3    0.77    0.44  10
 -11   3  -3    0.17    0.35   5
  -8  11   3    0.29    0.36   5
  -8  11   3   -0.25    0.30   7
 -11   4  -3    0.35    0.54   6
   4   7  -3    0.72    0.22   8
   7 -11  -3    0.81    0.41  10
 -11   4  -3    0.38    0.31   5
  -7  11   3    0.08    0.31   7
   6 -11  -3    6.21    0.79  10
   5   6  -3    6.76    1.05  11
 -11   5  -3    5.69    0.60   5
  -6  11   3    6.57    0.70   7
  -6  11   3    6.06    0.59   5
  -5  -6   3    6.91    0.77   6
 -11   6  -3    5.18    0.58   5
   5 -11  -3    5.64    0.79  10
   6   5  -3    4.73    0.74  11
  -5  11   3    4.03    0.63   7
  -5  11   3    4.52    0.53   5
  -6  -5   3    4.56    0.60   6
 -11   7  -3    2.81    0.51   5
   4 -11  -3    2.93    0.46   2
 -11   7  -3    2.61    0.52   7
   7   4  -3    2.99    0.64  11
  -4  11   3    3.10    0.56   5
  -7  -4   3    1.84    0.36   6
  -7  -4   3    2.37    0.43   5
 -11   8  -3    5.00    0.61   7
   8   3  -3    5.95    0.64  11
   3 -11  -3    5.63    0.55   2
  -3  11   3    6.81    0.58   5
  -8  -3   3    5.68    0.55   6
  -8  -3   3    6.57    0.57   5
 -11   9  -3   64.19    2.95   7
   2 -11  -3   64.98    2.94   2
   9   2  -3   66.78    2.99  11
  -9  -2   3   64.49    2.89   6
  11  -9   3   66.85    2.96  10
  -2  11   3   60.57    2.87   5
  -9  -2   3   61.18    2.84   5
  10   1  -3    2.65    0.53  11
   1 -11  -3    3.35    0.47   2
 -11  10  -3    2.47    0.43   7
  11 -10   3    2.69    0.63  10
 -10  -1   3    3.06    0.41   6
 -10  -1   3    2.72    0.36   5
  -1  11   3    2.40    0.44   5
   0 -11  -3    5.52    0.53   2
 -11  11  -3    5.54    0.44   7
 -11   0   3    5.83    0.42   5
 -11   0   3    6.10    0.53   6
   0  11   3    5.94    0.49   5
 -11  12  -3    4.53    0.42   7
   1  11   3    4.09    0.35   5
 -12   1   3    4.22    0.39   5
   1  11  -3    1.18    0.25   5
 -11  12   3    1.25    0.27   7
   2  10  -3    8.91    0.54   5
 -12   2  -3    7.99    0.59   5
 -12   2  -3    5.41    0.58   6
 -10  12   3    7.95    0.51   7
   9 -12  -3    1.00    0.58  10
   3   9  -3    1.80    0.36   5
 -12   3  -3   -0.20    0.43   6
   9 -12  -3    1.96    0.41   2
 -12   3  -3    1.69    0.41   5
  -9  12   3    1.58    0.30   5
  -9  12   3    1.18    0.32   7
   8 -12  -3    3.80    0.43   2
   4   8  -3    3.75    0.47   5
   8 -12  -3    5.73    0.91  10
 -12   4  -3    3.06    0.41   5
  -8  12   3    3.39    0.40   5
  -8  12   3    3.70    0.49   7
   5   7  -3   14.01    0.71   8
   7 -12  -3   14.43    1.22  10
   5   7  -3   13.44    0.82   5
   7 -12  -3   13.05    0.77   2
 -12   5  -3   12.78    0.83   5
  -7  12   3   13.54    0.76   5
  -7  12   3   12.95    0.87   7
   6 -12  -3   12.95    0.77   2
   6   6  -3   11.93    0.70   8
  -6  12   3   12.25    0.75   5
  -6  -6   3   12.03    1.38   6
   7   5  -3    1.69    0.71  11
   5 -12  -3    0.20    0.28   2
  -5  12   3    0.37    0.29   5
  -7  -5   3    0.03    0.27   6
   8   4  -3   10.14    0.91  11
   4 -12  -3   10.00    0.63   2
  -8  -4   3   10.32    0.66   6
  -4  12   3   10.16    0.67   5
 -12   9  -3    1.48    0.42   7
   3 -12  -3    1.48    0.30   2
   9   3  -3    1.19    0.59  11
  -3  12   3    1.48    0.29   5
  -9  -3   3    1.16    0.26   6
   2 -12  -3    2.81    0.41   2
 -12  10  -3    2.76    0.44   7
  -2  12   3    2.63    0.36   5
 -10  -2   3    2.89    0.42   6
 -11  -1   3    4.47    0.42   6
  -1  12   3    6.17    0.39   5
   4   9  -3    3.49    0.31   5
   8 -13  -3    2.19    0.31   2
   5   8  -3    2.53    0.39   5
   6   7  -3    1.14    0.29   5
   7 -13  -3    1.23    0.26   2
  -7  13   3    0.70    0.28   5
   7   6  -3    1.92    0.31   5
   7   6  -3    1.72    0.21   8
   6 -13  -3    1.36    0.27   2
  -6  13   3    1.82    0.34   5
   8   5  -3   15.04    0.73   8
  -5  13   3   14.72    0.75   5
   4 -13  -3   24.82    1.17   2
   9   4  -3   25.05    1.13   8
  -4  13   3   24.24    1.15   5
  10   3  -3    4.85    0.32   8
   0   0  -4    0.15    0.11  12
   0   0  -4    0.37    0.27   9
   0   0  -4    0.17    0.16  14
   0   0  -4    0.42    0.15  13
   0   0   4    0.14    0.12  13
   0   0   4    0.23    0.18   9
  -1   0  -4 1580.98   62.30  14
  -1   0  -4 1460.79   63.40   9
   0   1  -4 1460.93   62.13  12
   0   1  -4 1305.32   62.75   9
   0   1  -4 1359.88   67.22   4
  -1   0  -4 1435.25   65.20   4
   1  -1  -4 1433.76   68.80   4
   1  -1  -4 1661.40   62.32  13
   1  -1  -4 1461.17   63.63   9
   0   1  -4 1265.61   67.51   4
   1  -1  -4 1657.42   62.10  12
  -1   0  -4 1654.19   62.17  12
   0   1  -4 1457.45   62.20  13
   1   0   4 1268.22   61.78   4
  -1   1   4 1462.00   60.25   9
   0  -1   4 1256.28   63.92   4
   1   0   4 1564.05   58.61  13
   1   0   4 1528.84   59.53   9
   0  -1   4 1359.03   59.43   9
  -1   1   4 1468.08   65.45   4
   0  -1   4 1431.72   58.84  13
   0  -1   4 1212.77   63.53   4
   0  -1   4 1397.79   58.74  14
   1   0  -4  195.51    7.86  13
   1   0  -4  182.82    9.15   4
   1   0  -4  169.88    8.27   9
   0  -1  -4  195.64    7.97  14
   1   0  -4  163.74    8.88   4
  -1   1  -4  170.99    8.49   4
  -1   1  -4  170.41    8.05   9
   0  -1  -4  189.84    8.34   9
  -1   1  -4  197.65    7.83  12
   1   0  -4  191.25    7.83  12
  -1   1  -4  179.57    8.56   4
   0  -1  -4  198.92    7.82  12
   0  -1  -4  210.39    7.88  13
   0  -1  -4  168.88    9.03   4
  -1   0   4  180.76    8.88   4
   0   1   4  197.85    7.74  13
  -1   0   4  194.37    7.82  14
   0   1   4  172.66    8.98   4
   0   1   4  186.08    8.23   9
   1  -1   4  185.23    7.66  13
   1  -1   4  159.53    8.43   4
   1  -1   4  176.84    7.96   9
   1  -1   4  176.21    8.53   4
  -1   0   4  179.14    8.18   9
   1  -1   4  187.56    7.66  13
   2  -1  -4 1397.11   55.33  12
  -1  -1  -4 1273.79   56.41  14
  -1  -1  -4 1307.48   55.99   9
   2  -1  -4 1334.84   56.00   9
  -1   2  -4 1390.00   61.06   4
  -1   2  -4 1408.35   55.39  12
   2  -1  -4 1171.48   55.58  13
  -1  -1  -4 1253.39   55.51  12
   2  -1  -4 1317.78   62.44   4
   1  -2   4 1479.05   57.19  13
   1  -2   4 1249.07   61.54   4
   1   1   4 1446.47   57.16  13
  -2   1   4 1359.90   57.62   9
   1  -2   4 1188.54   63.86   4
  -2   1   4 1344.28   61.39   4
   1  -2   4 1246.00   56.88   9
  -2   1   4 1395.00   58.05  14
   1  -2   4 1458.27   57.12  14
   1   1   4 1338.65   62.23   4
   1   1   4 1398.14   57.68   9
  -1   3  -4  127.60    7.89   4
   3  -2  -4  132.89    5.56  12
   3  -2  -4  133.21    5.55  13
  -1   3  -4  131.94    5.56  12
   3  -2  -4  129.42    7.31   4
  -2  -1  -4  130.47    5.60  12
   3  -2  -4  128.41    6.51   9
  -1   3  -4  125.80    8.05   4
   3  -2  -4  132.65    5.57  13
  -2  -1  -4  134.53    5.87  14
  -2  -1  -4  127.21    6.68   9
  -2  -1  -4  131.15    7.38   4
   2   1   4  135.55    7.88   4
   1  -3   4  122.03    8.21   4
  -3   2   4  131.47    5.85  14
   1  -3   4  119.27    8.13   4
   1  -3   4  140.31    5.62  13
   1  -3   4  132.84    5.72  14
  -3   2   4  130.80    6.41   9
   2   1   4  139.60    5.53  13
  -3   2   4  117.55    6.06   4
  -3   2   4  120.40    6.08   4
   2   1   4  138.11    6.69   9
  -3   2   4  128.41    6.00   1
   2   1   4  115.35    7.33   4
   2  -2  -4 1184.23   44.03  13
  -2   0  -4 1059.96   43.98  14
   2  -2  -4 1100.67   44.40   9
   0   2  -4 1064.05   43.72  13
   2  -2  -4  986.47   49.62   4
  -2   0  -4  947.38   44.49   9
  -2   0  -4 1082.29   43.78   1
   0   2  -4 1030.64   43.67  12
   0   2  -4  992.23   46.17   4
   0   2  -4  933.70   46.46   4
   2  -2  -4 1110.18   43.62  12
  -2   0  -4 1039.46   43.69  12
   0   2  -4  982.82   44.06   9
   0  -2   4  933.38   45.02   4
   0  -2   4  975.34   45.22   4
   2   0   4 1021.78   43.60   9
   0  -2   4 1098.61   42.77  13
   2   0   4  968.11   44.43   4
   0  -2   4 1053.52   42.82  14
  -2   2   4 1068.87   47.81   4
  -2   2   4  993.86   43.35   9
  -2   2   4 1032.65   43.02   1
  -2   1  -4  139.41    5.76  14
   1  -2  -4  142.21    5.89  14
   1   1  -4  116.92    6.17   9
   1  -2  -4  124.15    7.30   4
  -2   1  -4  118.61    6.16   9
   1   1  -4  133.40    5.68  13
   1   1  -4  133.10    7.52   4
   1   1  -4  125.75    7.36   4
   1   1  -4  133.02    5.64  12
   1  -2  -4  132.54    6.23   9
   1  -2  -4  141.60    5.58  12
   1  -2  -4  134.49    5.71  13
  -2   1  -4  130.36    5.89   1
  -2   1  -4  135.73    5.63  12
   2  -1   4  119.01    5.76   4
  -1   2   4  130.80    5.73   1
  -1  -1   4  122.62    7.18   4
  -1  -1   4  137.44    5.63  14
   2  -1   4  105.88    5.74   4
  -1  -1   4  131.01    7.31   4
  -1  -1   4  143.43    5.53  13
   2  -1   4  124.54    6.04   9
  -1   2   4  127.65    5.49  13
  -1   2   4  129.25    6.06   9
  -1   2   4  129.83    7.26   4
   0  -2  -4 1346.19   53.01  12
   0  -2  -4 1276.21   53.95  14
   2   0  -4 1163.35   59.16   4
   2   0  -4 1185.79   57.41   4
   0  -2  -4 1219.57   53.67   9
   0  -2  -4 1244.19   57.87   4
  -2   2  -4 1311.20   53.03  12
  -2   2  -4 1267.93   53.70   1
   2   0  -4 1295.61   53.02  12
   0  -2  -4 1412.64   53.13  13
   2   0  -4 1262.82   53.17  13
   2   0  -4 1167.47   53.81   9
   0   2   4 1118.27   54.69   4
   2  -2   4 1209.10   50.59   9
   2  -2   4 1049.19   53.47   4
   0   2   4 1241.62   53.01   4
   0   2   4 1283.69   50.30  13
   0   2   4 1222.13   51.00   9
  -2   0   4 1286.46   51.11  14
   2  -2   4 1064.99   53.42   4
  -2   0   4 1193.54   53.74   4
   0   2   4 1295.67   50.62   1
   3  -1  -4  100.88    4.27  12
   3  -1  -4  100.52    5.42   9
  -2   3  -4  103.46    4.23  12
  -1  -2  -4   99.13    6.56   4
  -1  -2  -4  105.96    4.28  12
  -1  -2  -4   97.78    5.21   9
  -2   3  -4   91.78    5.74   4
   3  -1  -4  105.51    4.25  13
  -2   3  -4   93.81    4.73   1
   3  -1  -4   97.71    5.78   4
  -2   3  -4   88.68    5.82   4
  -1  -2  -4  101.34    4.58  14
   3  -1  -4   97.61    4.22  13
   1   2   4  105.03    5.17   9
  -3   1   4  105.07    4.44  14
   2  -3   4   84.74    5.98   4
   1   2   4   98.91    6.81   4
   1   2   4   93.93    6.49   4
   2  -3   4   91.54    4.11  13
  -3   1   4   85.97    4.62   4
   1   2   4  106.42    4.18  13
   2  -3   4   80.99    5.95   4
  -2  -2  -4  282.75   11.60  12
  -2  -2  -4  277.08   11.96  14
  -2   4  -4  289.86   11.52  12
   4  -2  -4  270.03   11.52  13
  -2   4  -4  264.47   14.38   4
   4  -2  -4  263.20   12.95   9
  -2  -2  -4  275.78   13.03   9
   4  -2  -4  273.00   11.51  13
   4  -2  -4  251.50   13.56   4
   4  -2  -4  269.69   11.56  12
  -2  -2  -4  282.23   14.77   4
   2  -4   4  269.62   11.47  13
  -4   2   4  252.32   11.92   1
   2   2   4  279.23   15.37   4
   2  -4   4  243.14   14.66   4
   2  -4   4  278.09   11.66  14
   2   2   4  269.87   12.88   9
   2   2   4  288.50   11.31  11
   2  -4   4  255.83   14.77   4
   2   2   4  257.98   14.59   4
   2  -4   4  275.97   11.28  10
  -4   2   4  267.69   11.79  14
   2   2   4  276.37   11.44  13
  -3  -2  -4   37.06    1.93  12
   5  -3  -4   39.36    1.94  12
   5  -3  -4   37.04    3.61   4
  -2   5  -4   38.92    1.87  12
   5  -3  -4   39.50    3.54   9
  -3  -2  -4   38.61    2.51  14
  -2   5  -4   44.45    4.70   4
  -3  -2  -4   46.19    5.89   4
   5  -3  -4   36.27    1.90  13
   5  -3  -4   37.57    1.81  13
   2  -5   4   47.68    5.66   4
   2  -5   4   37.95    2.13  13
   3   2   4   42.65    1.80  11
  -5   3   4   38.74    2.94   1
   2  -5   4   39.30    1.76  10
   3   2   4   35.38    1.99  13
   2  -5   4   37.04    5.38   4
  -5   3   4   38.69    2.62  14
   2  -5   4   38.91    2.51  14
   3   2   4   39.05    4.52   4
   3   2   4   44.56    6.38   4
  -3  -1  -4  297.05   13.18  14
   4  -3  -4  279.27   15.04   4
   4  -3  -4  301.38   12.81  13
   4  -3  -4  294.27   14.07   9
   4  -3  -4  309.17   12.78  13
  -3  -1  -4  309.05   14.60   4
  -1   4  -4  310.55   12.77  12
  -1   4  -4  301.57   16.78   4
  -3  -1  -4  296.61   12.84  12
  -1   4  -4  310.57   12.94  13
   4  -3  -4  311.11   12.76  12
   1  -4   4  306.18   12.86  14
   1  -4   4  317.96   12.72  13
   3   1   4  296.50   12.55  13
   3   1   4  310.26   15.93   4
  -4   3   4  279.46   13.14   1
   1  -4   4  292.29   16.81   4
   1  -4   4  289.50   16.92   4
   3   1   4  273.16   15.17   4
  -3   0  -4  292.93   12.63  12
   0   3  -4  303.84   13.20   9
   0   3  -4  332.49   12.74  13
   3  -3  -4  296.20   12.53  12
   0   3  -4  288.12   15.82   4
   0   3  -4  318.96   16.62   4
   0   3  -4  309.24   12.60  12
   3  -3  -4  294.19   12.63  13
  -3   0  -4  306.22   12.82   1
   0   3  -4  295.77   13.17   9
   3  -3  -4  260.66   14.65   4
   3  -3  -4  280.77   13.47   9
  -3   0  -4  291.69   12.89  14
   3   0   4  264.04   13.60   4
  -3   3   4  280.03   13.73   4
   3   0   4  318.08   11.85  13
   0  -3   4  288.98   12.19  14
  -3   3   4  199.50   14.35   4
   3   0   4  314.67   11.85  13
   3   0   4  293.94   13.34   9
   0  -3   4  281.46   15.42   4
   0  -3   4  306.69   12.09  13
   0  -3   4  279.26   15.40   4
  -3   3   4  288.22   12.48   1
   3   0   4  264.11   13.46   4
   1   2  -4  322.64   13.36  12
   1   2  -4  321.48   13.44  13
   1   2  -4  319.26   14.19   9
   2  -3  -4  317.80   13.70  14
  -3   1  -4  332.20   13.61  14
  -3   1  -4  328.27   13.68   1
  -3   1  -4  323.97   13.37  12
   1   2  -4  309.04   14.20   9
   1   2  -4  305.96   16.18   4
   2  -3  -4  322.42   13.41  13
   1   2  -4  301.12   16.61   4
   2  -3  -4  283.17   15.63   4
   2  -3  -4  318.02   14.15   9
  -1  -2   4  310.71   13.23  14
   3  -1   4  305.32   14.02   9
  -2   3   4  315.31   15.60   4
  -2   3   4  313.82   13.70   9
  -1  -2   4  297.99   15.83   4
  -2   3   4  314.78   13.41   1
  -1  -2   4  305.87   16.02   4
  -1  -2   4  332.52   13.10  13
   3  -1   4  288.88   13.54   4
  -2   3   4  284.62   15.13   4
  -3   2  -4 1494.06   64.48   1
   1  -3  -4 1632.21   64.51  13
   2   1  -4 1521.95   64.22  12
   1  -3  -4 1541.09   64.82   9
  -3   2  -4 1565.16   64.68  14
   1  -3  -4 1622.69   64.02  12
   1  -3  -4 1481.45   72.53   4
   2   1  -4 1579.82   64.39  13
   2   1  -4 1427.14   70.54   4
  -3   2  -4 1502.52   64.06  12
   2   1  -4 1527.00   65.21   9
   2   1  -4 1454.83   68.02   4
   1  -3  -4 1496.06   64.36  14
  -2  -1   4 1495.49   64.59   4
   3  -2   4 1238.89   62.40   4
  -1   3   4 1546.33   61.81   1
   3  -2   4 1394.88   62.97   4
  -1   3   4 1360.24   66.01   4
  -2  -1   4 1429.51   63.70   4
   3  -2   4 1457.29   61.75   9
  -2  -1   4 1504.23   61.76  14
  -1   3   4 1495.16   64.45   4
  -1   3   4 1562.26   61.01  13
  -1   3   4 1481.27   61.84   9
   3   0  -4   73.27    4.60   9
   3   0  -4   74.60    5.53   4
  -3   3  -4   85.81    3.40  12
   0  -3  -4   78.34    3.80  14
   3   0  -4   68.07    5.25   4
   0  -3  -4   74.16    4.24   9
   0  -3  -4   81.09    6.42   4
   0  -3  -4   90.08    3.61  13
   0  -3  -4   81.02    3.41  12
  -3   3  -4   76.22    4.00   1
   3   0  -4   77.31    3.43  13
   3  -3   4   74.30    3.79   9
   3  -3   4   78.54    3.23  13
  -3   0   4   72.10    4.60   4
   0   3   4   81.33    6.29   4
   3  -3   4   68.73    4.80   4
  -3   0   4   78.46    3.71  14
   0   3   4   78.95    3.44  13
   0   3   4   83.18    4.29   9
   3  -3   4   68.46    4.73   4
   3  -3   4   78.57    3.22  13
   3  -3   4   72.05    3.72   9
   0   3   4   77.38    5.99   4
   4  -1  -4  431.05   21.31   4
   4  -1  -4  444.22   20.37   9
  -1  -3  -4  433.65   22.82   4
  -3   4  -4  451.29   18.64  12
  -1  -3  -4  464.82   18.73  12
  -1  -3  -4  433.61   20.01   9
   4  -1  -4  441.44   18.73  12
  -3   4  -4  419.54   20.29   4
   4  -1  -4  469.19   18.74  13
  -3   4  -4  411.57   19.32   1
   4  -1  -4  433.68   18.69  13
  -1  -3  -4  480.02   18.89  13
  -1  -3  -4  446.74   19.13  14
   3  -4   4  427.51   18.09  14
   1   3   4  445.77   22.58   4
   1   3   4  424.70   21.92   4
   3  -4   4  361.79   20.44   4
   3  -4   4  399.42   20.87   4
   1   3   4  450.49   17.93  13
  -4   1   4  433.64   18.25  14
   3  -4   4  407.65   17.83  13
   1   3   4  442.61   19.35   9
   5  -2  -4  148.99    6.59  13
  -2  -3  -4  154.13    7.22  14
   5  -2  -4  151.48    8.67   9
   5  -2  -4  160.48    6.66  13
   5  -2  -4  147.14    9.09   4
  -3   5  -4  157.66    9.98   4
  -2  -3  -4  165.65   10.94   4
   5  -2  -4  148.89    6.67  12
   5  -2  -4  153.41    9.37   4
   2   3   4  160.75   10.76   4
  -5   2   4  142.70    7.27   1
   3  -5   4  138.82    6.66  13
   2   3   4  160.66    6.49  11
   3  -5   4  144.89   10.52   4
   3  -5   4  152.91    6.43  10
   3  -5   4  144.63   10.77   4
  -5   2   4  144.51    7.12  14
   2   3   4  180.00   12.57   4
   2   3   4  153.86    6.69  13
   3  -5   4  147.14    6.97  14
   6  -3  -4   29.01    3.78   4
   6  -3  -4   27.26    4.34   9
   6  -3  -4   28.25    1.45  13
  -3  -3  -4   28.89    1.45   6
   6  -3  -4   30.57    1.71  12
  -3   6  -4   28.30    1.44   7
   3  -6   4   27.20    1.87  13
   3  -6   4   27.89    1.40  10
   3  -6   4   33.21    6.60   4
   3   3   4   30.62    1.45  11
   3   3   4   29.84    1.78  13
   3   3   4   36.61    5.59   4
   7  -4  -4   14.08    1.11  13
   7  -4  -4   17.48    3.40   4
  -4  -3  -4   12.76    0.88   6
  -3   7  -4   13.36    0.93   7
  -4  -3  -4   14.09    0.92   5
   7  -4  -4   14.00    1.57  12
  -3   7  -4   14.63    0.89   2
   3  -7   4   12.43    0.74  10
   4   3   4   13.66    1.36  13
   4   3   4   17.15    6.79   9
  -7   4   4   14.08    0.91   7
  -7   4   4   14.49    0.87   5
   4   3   4   13.21    0.80  11
   3  -7   4   13.17    1.69  13
   6  -4  -4   65.16    5.67   4
  -4  -2  -4   73.58    3.16   6
   6  -4  -4   73.01    3.29  12
   6  -4  -4   69.32    5.76   9
   2  -6   4   67.59    3.53  13
   4   2   4   64.18    3.20  11
  -6   4   4   72.65    3.18   7
   2  -6   4   79.48    8.15   4
   2  -6   4   71.42    3.04  10
   4   2   4   69.29    7.93   4
   4   2   4   67.51    3.32  13
  -4  -1  -4  260.63   11.55  12
  -4  -1  -4  261.60   12.03  14
  -1   5  -4  269.34   17.04   4
   5  -4  -4  279.04   11.52  13
  -1   5  -4  273.78   11.47  12
   5  -4  -4  278.73   13.32   9
   5  -4  -4  249.71   14.29   4
   5  -4  -4  284.11   11.44  12
  -5   4   4  259.12   12.31   1
   4   1   4  289.12   16.06   4
   1  -5   4  279.84   11.72  13
   1  -5   4  266.27   17.11   4
   4   1   4  260.30   15.16   4
   1  -5   4  276.40   11.33  10
   4   1   4  261.16   11.48  13
   1  -5   4  260.52   11.90  14
   4   1   4  265.34   11.35  11
   1  -5   4  266.32   18.62   4
   0   4  -4  235.45   16.34   4
   4  -4  -4  252.62   11.24  14
   0   4  -4  254.62   15.28   4
  -4   0  -4  246.64   11.08  14
  -4   0  -4  260.98   11.03   1
   4  -4  -4  249.67   11.89   9
   0   4  -4  254.52   11.53   9
   4  -4  -4  227.09   13.54   4
   0   4  -4  249.96   10.58  11
  -4   0  -4  250.92   10.69  12
   4  -4  -4  242.67   10.70  13
   0   4  -4  252.67   11.43   9
   0   4  -4  257.59   10.64  12
   0   4  -4  265.57   10.84  13
   0  -4   4  261.93   10.58  10
   4   0   4  235.72   12.94   4
   0  -4   4  254.64   15.53   4
  -4   4   4  259.68   11.92   9
   0  -4   4  267.62   10.92  13
  -4   4   4  235.08   11.33   4
   4   0   4  261.93   10.64  13
  -4   4   4  233.57   11.38   1
   4   0   4  241.56   13.32   4
   4   0   4  261.81   10.70  13
   0  -4   4  248.30   11.08  14
   0  -4   4  250.30   15.83   4
   3  -4  -4   32.83    2.68   9
   1   3  -4   33.02    1.63  12
   3  -4  -4   38.15    2.38  14
   1   3  -4   35.90    5.30   4
   3  -4  -4   30.42    1.48  10
   1   3  -4   36.35    1.54  11
   1   3  -4   33.38    1.80  13
  -4   1  -4   32.12    1.65  12
  -4   1  -4   32.39    2.33   1
   1   3  -4   32.22    2.69   9
   3  -4  -4   30.64    3.91   4
   1   3  -4   32.04    4.60   4
   1   3  -4   38.88    2.67   9
   3  -4  -4   32.32    1.66  13
  -4   1  -4   32.73    2.07  14
  -3   4   4   30.33    2.35   1
  -1  -3   4   31.24    2.08  14
  -1  -3   4   33.69    1.99  13
   4  -1   4   32.53    3.14   9
  -1  -3   4   43.99    4.66   4
   4  -1   4   28.63    2.85   4
  -1  -3   4   34.65    3.95   4
  -3   4   4   34.74    3.56   4
   4  -1   4   25.68    2.47   4
  -3   4   4   39.88    2.36   9
   2  -4  -4   18.13    0.86  10
   2   2  -4   18.25    1.03  12
  -4   2  -4   17.64    1.03  12
  -4   2  -4   17.27    1.72   1
   2   2  -4   18.05    2.20   9
   2  -4  -4   17.98    1.70   9
   2  -4  -4   15.99    3.36   4
   2   2  -4   18.26    2.07   9
   2  -4  -4   17.84    1.52  14
   2  -4  -4   18.00    1.11  13
   2   2  -4   18.42    0.90  11
   2   2  -4   23.85    3.43   4
  -4   2  -4   18.30    1.52  14
   2   2  -4   16.41    3.12   4
   2   2  -4   17.17    1.11  13
   4  -2   4   15.60    1.99   9
  -2   4   4   18.68    1.81   1
   4  -2   4   21.48    2.35   9
  -2  -2   4   18.47    1.49  14
  -2   4   4   24.15    1.87   9
   3   1  -4  234.19   11.54   9
   3   1  -4  237.52    9.94  12
  -4   3  -4  223.20   10.50   1
   1  -4  -4  247.38   10.07  13
   3   1  -4  237.68    9.84  11
   1  -4  -4  223.43   10.29  14
   3   1  -4  237.61   13.47   4
   3   1  -4  234.93   13.28   4
  -4   3  -4  236.68    9.88  12
   3   1  -4  231.06    9.96  13
   1  -4  -4  232.75   14.18   4
   1  -4  -4  211.84   10.71   9
   3   1  -4  236.61   11.52   9
   4  -3   4  219.05   10.43   9
  -1   4   4  232.85   10.72   9
  -3  -1   4  224.79    9.90  14
  -1   4   4  235.88    9.65  13
   4  -3   4  205.37   10.64   4
  -1   4   4  222.76   13.76   4
  -1   4   4  239.64    9.98   1
   4  -3   4  225.22   10.52   9
  -1   4   4  229.60   13.31   4
   4  -3   4  194.70   10.62   4
   0  -4  -4   18.37    2.16   9
  -4   4  -4   18.04    1.98   1
   4   0  -4   17.14    1.07  12
   0  -4  -4   18.10    0.92  10
   4   0  -4   16.60    2.53   4
   4   0  -4   18.28    1.04  13
   0  -4  -4   18.55    1.70  14
   4   0  -4   17.03    2.65   9
   0  -4  -4   23.24    3.73   4
   4   0  -4   24.34    3.63   4
  -4   4  -4   19.30    1.06  12
   4  -4   4   24.73    1.87   9
   4  -4   4   16.20    0.93  13
  -4   0   4   18.33    1.60  14
   0   4   4   19.55    1.32  13
   4  -4   4   15.94    1.16  13
   0   4   4   19.01    0.95  11
   4  -4   4   15.52    2.36   4
   0   4   4   19.10    3.84   4
   4  -4   4   18.41    1.73   9
   4  -4   4   18.53    1.77  14
   4  -4   4   20.87    2.84   4
   5  -1  -4  132.18    7.76   9
   5  -1  -4  125.10    8.20   4
   5  -1  -4  125.26    5.50  13
  -4   5  -4  128.32    6.53   1
  -1  -4  -4  126.12    6.11  14
   5  -1  -4  125.47    5.54  12
   5  -1  -4  119.12   12.18   4
  -1  -4  -4  131.11   10.86   4
   1   4   4  145.42   13.44   4
   1   4   4  138.83    5.66  11
   1   4   4  138.04    5.95  13
   4  -5   4  114.97    5.75  13
   4  -5   4  125.24    5.62  11
  -5   1   4  126.94    6.50   1
   4  -5   4  127.47    9.18   4
   1   4   4  138.85   10.65   4
  -5   1   4  126.09    6.34  14
   1   4   4  153.81    8.35   9
   4  -5   4  120.63    9.17   4
   4  -5   4  129.12    6.22  14
   6  -2  -4  103.68    7.92   4
   6  -2  -4   90.15    7.31   4
  -4   6  -4  100.69    4.28   7
   6  -2  -4   94.70    4.40  12
   6  -2  -4   97.74    7.25   9
  -6   2   4   95.90    4.12   6
   2   4   4  104.44    9.81   4
   4  -6   4   82.46    4.33  13
   2   4   4   95.82    4.42  13
   2   4   4   93.61    4.07  11
   4  -6   4   89.15    8.97   4
  -4   7  -4   20.43    1.11   7
  -4   7  -4   20.41    1.11   2
   7  -3  -4   18.06    1.29  13
  -3  -4  -4   18.86    1.15   6
   7  -3  -4   21.31    6.42   9
  -3  -4  -4   19.04    1.06   5
   7  -3  -4   21.24    4.17   4
   7  -3  -4   18.64    1.55  12
   4  -7   4   16.45    0.94  10
   3   4   4   20.44    1.65  13
   3   4   4   18.19    1.00  11
  -7   3   4   19.77    1.16   7
  -7   3   4   16.70    1.15   6
   4  -7   4   26.65    6.47   4
  -7   3   4   19.46    1.07   5
   4  -7   4   18.74    1.59  13
  -4  -4  -4   11.57    0.87   6
  -4   8  -4   10.08    1.00   5
   8  -4  -4   11.05    1.32  12
  -4  -4  -4   12.09    0.78   5
  -4   8  -4   11.81    0.76   2
  -4   8  -4   10.63    0.90   7
   8  -4  -4   12.12    1.25  13
   4  -8   4   11.15    0.72  10
   4   4   4   11.75    1.67  13
   4   4   4   12.59    1.48  12
  -8   4   4    9.74    0.94   6
   4  -8   4   12.34    1.85  13
   4   4   4   11.31    0.76  11
  -8   4   4   11.91    0.78   5
  -8   4   4   10.90    0.90   7
   9  -5  -4   75.65    3.96  13
  -4   9  -4   84.27    3.69   5
  -5  -4  -4   82.21    3.67   5
  -4   9  -4   78.14    3.65   2
  -4   9  -4   86.99    3.70   7
  -5  -4  -4   80.35    3.68   6
  -9   5   4   80.86    3.73   7
  -9   5   4   80.84    3.71   5
   4  -9   4   82.49    5.04  13
   5   4   4   82.03    3.67  11
   5   4   4   82.11    4.77  13
   4  -9   4   79.28    3.60  10
   5   4   4   86.71    4.24  12
  -5  -3  -4   44.00    2.12   6
  -5  -3  -4   44.27    2.08   5
   8  -5  -4   41.08    2.27  13
  -3   8  -4   44.33    2.16   7
  -3   8  -4   43.85    2.09   2
  -3   8  -4   41.91    2.13   5
   5   3   4   42.25    2.06  11
   3  -8   4   41.76    2.02  10
  -8   5   4   44.45    2.18   7
  -8   5   4   43.75    2.15   5
   5   3   4   44.83    2.66  13
   3  -8   4   42.48    3.30  13
   3  -8   4   58.48   17.05   4
   7  -5  -4   51.52    8.72   9
  -2   7  -4   58.51    2.61   2
   7  -5  -4   54.31    2.78  13
  -2   7  -4   58.35    2.62   7
  -2   7  -4   54.54    2.63   5
  -5  -2  -4   58.06    2.59   5
  -5  -2  -4   56.82    2.60   6
   5   2   4   49.73    2.83  13
  -7   5   4   59.10    2.65   7
   5   2   4   55.60    2.56  11
   5   2   4   62.56    6.41   4
   2  -7   4   54.32    2.50  10
  -7   5   4   58.02    2.63   5
   2  -7   4   58.18    3.49  13
   6  -5  -4   13.27    3.52   4
   6  -5  -4   13.46    1.10  13
   6  -5  -4   20.66    4.43   9
  -1   6  -4   15.28    1.37  12
  -5  -1  -4   13.80    0.85   6
   5   1   4   13.23    0.82  11
   5   1   4   16.06    3.77   4
   1  -6   4   14.29    1.69  13
   5   1   4   15.22    4.36   9
   1  -6   4   13.87    0.74  10
  -6   5   4   13.93    0.82   7
   5   1   4   12.58    1.04  13
  -5   0  -4   54.29    3.39  14
  -5   0  -4   56.52    2.55   6
   0   5  -4   57.44    2.51  11
   0   5  -4   60.73    7.75   4
   0   5  -4   57.43    2.63  12
   5  -5  -4   50.98    5.99   4
   5  -5  -4   51.72    3.62  14
   0   5  -4   63.32    4.05   9
   5  -5  -4   47.42    2.78  13
   5  -5  -4   53.54    2.42  10
   0   5  -4   58.86    3.33  13
   5  -5  -4   54.84    4.49   9
  -5   5   4   54.22    2.42   7
   5   0   4   44.63    5.09   4
   0  -5   4   61.64    8.98   4
   5   0   4   51.28    4.97   9
  -5   5   4   41.25    3.20   1
   5   0   4   57.28    6.02   4
   0  -5   4   51.77    3.26  14
   5   0   4   47.98    2.37  13
   0  -5   4   56.28    2.29  10
   0  -5   4   55.26    3.01  13
   4  -5  -4   70.10    3.45  13
   1   4  -4   81.17    4.92   9
   1   4  -4   75.89    3.63  13
   1   4  -4   87.89   11.32   4
   1   4  -4   75.65    3.28  11
  -5   1  -4   69.80    3.94  14
   1   4  -4   72.90    3.40  12
   4  -5  -4   70.70    4.76   9
   1   4  -4   87.68    5.53   9
   1   4  -4   83.65    7.85   4
   4  -5  -4   71.31    4.13  14
   4  -5  -4   62.62    6.73   4
  -5   1  -4   68.40    3.41  12
   4  -5  -4   75.69    3.22  10
  -5   1  -4   76.58    4.23   1
   5  -1   4   64.14    5.33   4
  -4   5   4   78.79    6.07   4
  -1  -4   4   69.38    3.79  14
   5  -1   4   62.22    4.86   4
  -4   5   4   79.65    4.66   9
  -1  -4   4   72.32    3.61  13
   5  -1   4   67.69    5.43   9
  -1  -4   4   81.29    8.72   4
  -4   5   4   68.77    4.20   1
   2   3  -4   74.35    8.83   4
   2   3  -4   52.02    6.28   4
  -5   2  -4   54.10    2.63  12
  -5   2  -4   54.72    3.16  14
   2   3  -4   53.62    2.61  12
   3  -5  -4   55.32    3.31  14
   3  -5  -4   54.17    3.43   9
   2   3  -4   66.57    5.21   9
   2   3  -4   58.42    2.78  13
   3  -5  -4   51.52    6.26   4
   2   3  -4   56.36    4.48   9
   3  -5  -4   55.85    2.73  13
  -5   2  -4   56.50    3.52   1
   3  -5  -4   55.37    2.46  10
   5  -2   4   50.43    3.28   4
  -3   5   4   62.43    3.62   9
   5  -2   4   53.89    4.44   9
  -3   5   4   52.80    3.45   1
   5  -2   4   45.00    3.01   4
  -2  -3   4   54.52    3.17  14
   5  -2   4   69.47    5.21   9
  -3   5   4   62.04    5.69   4
  -2  -3   4   62.98    6.32   4
   2  -5  -4  196.43    9.41  14
  -5   3  -4  209.90    8.89  12
   3   2  -4  197.99   13.10   4
   3   2  -4  199.59    9.00  13
   2  -5  -4  217.22    9.09  13
   3   2  -4  228.35    8.83  11
  -5   3  -4  206.23    9.65   1
   2  -5  -4  195.20   13.51   4
   3   2  -4  225.73   14.20   4
   2  -5  -4  197.87    9.71   9
   3   2  -4  208.20   10.97   9
  -5   3  -4  211.37    9.43  14
   3   2  -4  203.99    8.93  12
   5  -3   4  201.67   10.33   9
   5  -3   4  176.65    9.29   4
  -2   5   4  206.20    9.43   1
  -2   5   4  207.67   13.22   4
  -2   5   4  207.22    9.96   9
  -3  -2   4  198.94    9.26  14
   5  -3   4  208.46   10.72   9
  -3  -2   4  225.11   12.69   4
   1  -5  -4  256.21   15.88   4
   1  -5  -4  262.99   10.65  13
   4   1  -4  242.27   10.27  11
   1  -5  -4  235.85   10.93  14
   4   1  -4  230.04   10.43  13
   4   1  -4  229.54   14.44   4
   4   1  -4  235.64   12.60   9
  -5   4  -4  222.79   11.18   1
  -5   4  -4  251.37   10.33  12
   4   1  -4  259.13   15.59   4
   1  -5  -4  253.70   10.24  10
   1  -5  -4  240.64   11.58   9
   4   1  -4  230.91   10.41  12
  -4  -1   4  228.85   10.52  14
   5  -4   4  206.78   11.82   4
  -1   5   4  251.51   11.61   9
   5  -4   4  232.68   11.26   9
  -1   5   4  254.86   15.67   4
  -1   5   4  250.16   10.25  13
   5  -4   4  212.33   11.97   4
   5  -4   4  248.84   11.42   9
  -1   5   4  211.54   10.03  12
   5   0  -4  121.10    6.54  13
  -5   5  -4  144.91    6.24   7
   5   0  -4  149.31    6.18  11
   5   0  -4  139.91    9.96   4
   0  -5  -4  150.53   12.82   4
   0  -5  -4  165.29    6.87  13
   5   0  -4  137.85    6.42  12
   5   0  -4  146.21    6.14  10
   0  -5  -4  146.92    6.15  10
   5   0  -4  146.75    8.74   9
   5   0  -4  142.30   11.39   4
   0   5   4  146.02    6.15  12
   5  -5   4  133.20    6.13  13
  -5   0   4  102.00    6.60  14
  -5   0   4  153.23    6.14   6
   0   5   4  151.53    6.50  13
   5  -5   4  141.73    6.83   9
   5  -5   4  137.94    6.81  14
   0   5   4  163.37    9.06   9
   5  -5   4  123.23    9.26   4
   0   5   4  145.89    6.08  11
   0   5   4  151.07   12.23   4
   5  -5   4  145.66    7.75   9
  -5   0   4  147.20    7.03   1
   6  -1  -4  107.13    4.75  13
   6  -1  -4  105.26    8.09   4
  -5   6  -4  104.17    4.65   7
   6  -1  -4  109.03    7.88   9
   6  -1  -4  105.15    4.79  12
  -6   1   4  107.79    4.59   6
   5  -6   4   99.50    4.47  10
   1   5   4  107.23    4.55  11
   5  -6   4   91.00    4.71  13
   1   5   4  116.20   10.86   4
   1   5   4  106.64    4.73  12
   1   5   4  109.40    5.05  13
   5  -6   4  100.34    8.69   4
   7  -2  -4    0.82    0.56  13
   7  -2  -4   -0.46    0.87  12
  -5   7  -4    0.11    0.27   7
  -5   7  -4    1.10    0.32   2
  -2  -5  -4    0.50    0.46   2
  -2  -5  -4    1.00    0.46   6
  -3  -5  -4   12.16    0.90   6
   8  -3  -4   12.82    1.25  13
   8  -3  -4   11.46    1.80  12
  -5   8  -4   12.69    0.85   2
  -5   8  -4   11.66    0.91   7
  -5   8  -4   12.73    0.99   5
  -3  -5  -4   11.41    1.06   2
   5  -8   4    7.69    1.89  13
   3   5   4   11.42    1.51  12
  -8   3   4   11.47    0.97   6
   3   5   4   14.98   13.87   4
  -8   3   4   12.98    0.82   5
   5  -8   4   10.80    0.73  10
   3   5   4   13.59    0.81  11
   3   5   4   14.08    2.03  13
  -5   9  -4  219.59    9.46   5
   9  -4  -4  206.98    9.69  13
  -4  -5  -4  227.25    9.47   6
  -5   9  -4  216.31    9.45   2
  -5   9  -4  228.86    9.47   7
   5  -9   4  221.63   10.30  13
  -9   4   4  221.88    9.49   5
   4   5   4  203.74    9.45  11
   5  -9   4  214.41    9.37  10
   4   5   4  230.61    9.80  12
   4   5   4  231.81   10.25  13
  -9   4   4  219.51    9.48   6
  -5  -5  -4   -0.32    0.36   6
  -5  10  -4    0.41    0.40   5
  10  -5  -4   -0.41    1.34  13
  -5  10  -4    0.14    0.31   2
  -5  10  -4    0.17    0.37   7
 -10   5   4    0.12    0.36   5
   5 -10   4    3.00    2.30  13
   5 -10   4   -0.14    0.34  10
   5   5   4    1.71    2.40  13
   5   5   4    0.33    0.34  11
   5   5   4   -0.44    1.63  12
  -5  11  -4    2.83    0.54   5
  -6  -5  -4    2.15    0.47   6
  -5  11  -4    2.94    0.52   7
   6   5   4    2.41    0.43   8
 -11   6   4    2.97    0.48   5
   5 -11   4    2.43    0.55  10
   6   5   4    3.06    0.61  11
  10  -6  -4   55.04    3.50  13
  -6  -4  -4   58.81    2.77   6
  -4  10  -4   62.06    2.74   7
  -6  -4  -4   57.10    2.72   5
  -4  10  -4   58.38    2.72   5
   6   4   4   62.09    3.64  12
 -10   6   4   57.49    2.73   7
   6   4   4   61.20    4.43  13
 -10   6   4   60.47    2.76   5
   6   4   4   55.96    2.73  11
   4 -10   4   59.48    2.70  10
  -3   9  -4  177.38    7.30   7
  -6  -3  -4  171.20    7.34   6
  -3   9  -4  171.12    7.33   5
  -3   9  -4  164.65    7.29   2
  -6  -3  -4  169.40    7.31   5
   9  -6  -4  158.22    7.67  13
  -9   6   4  174.63    7.46   7
   6   3   4  173.57    8.04  13
   6   3   4  175.38    7.85  12
   3  -9   4  173.62    7.35  10
   6   3   4  166.34    7.42  11
  -9   6   4  167.99    7.45   5
  -6  -2  -4   48.63    2.35   6
  -2   8  -4   48.48    2.34   5
  -6  -2  -4   48.61    2.28   5
   8  -6  -4   47.53    2.69  13
  -2   8  -4   49.39    2.27   2
  -8   6   4   48.95    2.31   7
   2  -8   4   50.45    2.22  10
   6   2   4   46.39    2.84  13
  -8   6   4   49.45    2.33   5
   6   2   4   47.80    2.25  11
   2  -8   4   45.35    6.35  13
   7  -6  -4  211.64   15.18   4
  -1   7  -4  220.06    9.64   5
  -1   7  -4  224.61    9.63   2
   7  -6  -4  232.99    9.53  10
  -6  -1  -4  229.96    9.64   5
   7  -6  -4  226.88    9.88  13
  -6  -1  -4  228.16    9.66   6
  -7   6   4  237.97    9.74   7
  -7   6   4  231.83    9.73   5
   1  -7   4  229.23    9.60  10
   6   1   4  212.98    9.89  13
   6   1   4  212.95   15.65   4
   6   1   4  233.40    9.65  11
  -6   0  -4    2.30    0.42   6
   6  -6  -4    2.58    0.35  10
   0   6  -4    2.92    0.89  12
   6  -6  -4    3.39    0.87  13
   0   6  -4    2.96    0.35   8
  -6   6   4    2.33    0.35   7
   6   0   4    2.37    0.55  13
   6   0   4    3.55    3.10   9
  -6   6   4    2.59    0.51   5
   6   0   4    4.18    2.80   4
   0  -6   4    3.46    0.43  10
   5  -6  -4  168.40    7.16  10
   1   5  -4  184.08   15.20   4
   1   5  -4  180.03    9.49   9
   1   5  -4  171.62    7.23  11
  -6   1  -4  168.90    7.27   6
   1   5  -4  174.34    7.77  13
   1   5  -4  169.72    7.39  12
   5  -6  -4  150.14    7.45  13
   5  -6  -4  154.15   12.74   4
   6  -1   4  145.19    9.34   4
  -5   6   4  167.46    6.79   7
   6  -1   4  160.55    9.93   4
   6  -1   4  158.86    9.78   9
   6  -1   4  152.89    6.74  13
   4  -6  -4   39.24    1.76  10
   2   4  -4   39.86    2.05  12
   2   4  -4   37.90    2.34  13
  -6   2  -4   38.29    1.88   6
  -6   2  -4   38.13    2.07  12
   4  -6  -4   39.59    2.17  13
   2   4  -4   41.11    4.66   9
   4  -6  -4   37.10    3.37   9
   2   4  -4   38.87    1.82  11
   2   4  -4   46.69    6.25   4
   4  -6  -4   39.24    6.02   4
   6  -2   4   36.48    3.24   4
  -4   6   4   39.43    1.75   7
   6  -2   4   38.73    4.60   9
   6  -2   4   28.09    3.16   4
   3  -6  -4    7.61    0.52  10
  -6   3  -4    8.91    1.03  12
   3   3  -4    9.05    0.89  12
   3   3  -4    8.71    1.09  13
   3  -6  -4    8.80    1.04  13
   3   3  -4   15.01    3.91   9
   3  -6  -4   10.56    2.20   9
   3   3  -4    8.73    0.58  11
   6  -3   4   14.57    3.20   9
  -3  -3   4    6.90    0.70   6
  -3   6   4    8.22    0.72   7
   4   2  -4   51.54    2.37  11
   2  -6  -4   51.92    2.98  13
   4   2  -4   50.98    2.57  12
   2  -6  -4   52.73    3.98   9
  -6   4  -4   49.84    2.42   7
   2  -6  -4   53.34    2.31  10
   4   2  -4   55.96    5.17   9
   4   2  -4   55.06    7.03   4
   2  -6  -4   56.27    6.68   4
   4   2  -4   50.43    2.68  13
  -6   4  -4   51.80    2.57  12
   6  -4   4   59.96   10.16   9
   6  -4   4   48.73    4.65   9
  -4  -2   4   52.23    2.41   6
   5   1  -4    1.53    0.53  12
   5   1  -4    2.47    2.43   4
   1  -6  -4    1.82    1.30  13
  -6   5  -4    2.01    0.37   7
   1  -6  -4    2.34    0.32  10
   5   1  -4    4.43    2.48   9
   5   1  -4    2.18    0.43  11
   5   1  -4    1.41    0.57  13
  -5  -1   4    1.92    0.34   6
   6  -5   4    3.68    2.57   4
   6  -5   4    1.79    0.52  13
   6  -5   4    1.81    2.16   9
   6   0  -4   19.89    1.43  12
   6   0  -4   25.22    4.88   4
  -6   6  -4   20.03    1.11   7
   6   0  -4   24.15    5.73   9
   6   0  -4   20.08    1.10  11
   6   0  -4   19.25    1.39  13
  -6   6  -4   19.40    1.15   2
   6  -6   4   17.80    1.28  13
   0   6   4   20.96    1.20  11
   0   6   4   17.26    0.98   8
  -6   0   4   20.24    1.11   5
   7  -1  -4   68.12    3.42  12
  -6   7  -4   70.13    3.06   2
  -1  -6  -4   67.56    3.05   2
  -6   7  -4   63.33    3.09   5
   7  -1  -4   69.34    3.02  11
   7  -1  -4   62.08    7.44   4
   7  -1  -4   68.23    3.31  13
   6  -7   4   59.61    7.87   4
   6  -7   4   62.17    2.80  10
   1   6   4   66.57    2.87   8
   1   6   4   65.99    2.93  11
  -7   1   4   70.01    2.93   5
   6  -7   4   57.28    3.24  13
   1   6   4   66.71    3.27  12
  -6   8  -4   15.46    1.01   7
  -6   8  -4   14.37    1.02   5
  -2  -6  -4   15.55    1.05   2
   8  -2  -4   15.65    1.44  13
   8  -2  -4   17.26    1.80  12
  -6   8  -4   15.03    1.00   2
  -8   2   4   16.15    0.92   5
   2   6   4   15.33    0.98  11
   6  -8   4   13.59    0.84  10
   6  -8   4   11.46    1.79  13
  -8   2   4   14.36    0.94   6
   2   6   4   14.64    0.83   8
   2   6   4   16.61    1.89  12
  -3  -6  -4    4.31    0.78   6
  -6   9  -4    6.34    0.71   5
  -6   9  -4    5.55    0.63   2
   9  -3  -4    6.82    1.62  13
   9  -3  -4    5.20    1.27  12
  -3  -6  -4    5.68    0.72   2
  -6   9  -4    5.10    0.64   7
   3   6   4    6.10    1.55  12
   6  -9   4    4.76    0.59  10
  -9   3   4    5.93    0.67   6
   3   6   4    6.88    0.72  11
  -9   3   4    5.90    0.61   5
   3   6   4    5.08    0.52   8
  -4  -6  -4   38.84    1.90   6
  -6  10  -4   35.51    1.78   2
  -6  10  -4   35.57    1.79   5
  10  -4  -4   32.95    2.90  13
  -6  10  -4   36.47    1.79   7
   6 -10   4   34.22    1.75  10
 -10   4   4   36.65    1.80   5
   4   6   4   37.23    1.76   8
 -10   4   4   35.95    1.84   6
   4   6   4   40.10    1.87  11
   4   6   4   31.63    3.60  12
   6 -10   4   37.22    4.11  13
  -5  -6  -4   28.76    1.47   6
  -6  11  -4   28.59    1.44   7
  -6  11  -4   28.20    1.47   5
 -11   5   4   27.26    1.45   5
   5   6   4   27.90    1.41   8
   6 -11   4   29.01    1.45  10
   5   6   4   30.02    1.61  11
  -6  -6  -4    5.77    0.74   6
  -6  12  -4    7.70    0.75   7
   6   6   4    6.38    0.54   5
   6   6   4    6.35    0.48   8
 -12   6   4    5.96    0.47   5
   6 -13   4    1.94    0.33   2
   7   6   4    1.96    0.33   5
   7   6   4    2.06    0.26   8
 -13   7   4    0.91    0.27   5
  -7  -5  -4    7.42    0.67   6
  -5  12  -4    8.50    0.70   5
 -12   7   4    6.69    0.56   5
   7   5   4    7.87    0.52   8
   7   5   4   10.12    1.00  11
  -7  -4  -4   22.21    1.19   6
  -4  11  -4   20.15    1.15   5
   7   4   4   20.85    1.18  11
 -11   7   4   20.49    1.14   7
  -3  10  -4   96.46    4.34   5
  10  -7  -4   91.24    4.99  13
  -7  -3  -4   97.80    4.36   6
  -7  -3  -4   93.77    4.30   5
  10  -7  -4  105.74    4.30  10
   7   3   4   97.36    4.35  11
   7   3   4   98.91    5.64  13
 -10   7   4   97.60    4.38   7
   7   3   4   99.59    5.21  12
 -10   7   4   97.00    4.36   5
  -7  -2  -4    2.93    0.46   5
  -2   9  -4    3.81    0.59   5
   9  -7  -4    3.45    1.12  13
   9  -7  -4    4.12    0.63  10
  -7  -2  -4    2.29    0.42   6
   7   2   4    3.55    1.27  12
   7   2   4    3.20    0.55  11
  -9   7   4    3.61    0.57   5
  -9   7   4    2.51    0.46   7
   7   2   4    2.34    1.34  13
  -7  -1  -4   12.83    0.92   6
  -1   8  -4   12.25    1.12   5
   8  -7  -4   11.96    1.57  13
   8  -7  -4   14.14    0.91  10
  -7  -1  -4   12.94    1.02   5
  -8   7   4   14.22    1.07   5
   7   1   4   12.43    1.65  13
  -8   7   4   13.66    0.89   7
   7   1   4   12.68    0.91  11
  -7   0  -4   59.96    2.78   6
   7  -7  -4   55.57    3.15  13
   0   7  -4   56.97    2.63   8
  -7   0  -4   63.67    2.74   5
   0   7  -4   60.68    2.78   5
   7  -7  -4   60.47    2.64  10
  -7   7   4   66.83    2.91   2
  -7   7   4   61.24    2.83   5
  -7   7   4   61.86    2.87   7
   7   0   4   59.84    2.78  11
   7   0   4   57.33    3.09  13
   6  -7  -4   11.21    5.07   4
  -7   1  -4   12.86    0.79   5
   1   6  -4   10.74    0.97  11
   6  -7  -4   10.96    1.26  13
   6  -7  -4   10.09    0.68  10
   1   6  -4    9.57    1.53  12
  -7   1  -4    8.92    1.25   6
  -6   7   4    8.50    1.12   7
  -6   7   4   12.58    0.80   5
   7  -1   4    8.48    1.02  13
  -6   7   4    9.13    0.95   2
   2   5  -4   10.20    0.76   3
  -7   2  -4    9.46    0.80   6
   2   5  -4   11.83    2.10  13
   5  -7  -4    9.79    0.63  10
   5  -7  -4   10.51    1.21  13
   2   5  -4   10.52    1.25  12
   2   5  -4    9.94    0.71  11
  -7   2  -4   11.10    0.79   5
  -5   7   4   11.54    0.92   5
  -2  -5   4   10.91    0.87   6
   7  -2   4   12.61    6.53   9
  -2  -5   4    9.78    0.81   5
  -5   7   4   10.72    0.83   2
   7  -2   4   12.15    3.62   4
   7  -2   4    9.35    0.71  13
  -5   7   4   10.39    0.72   7
   4  -7  -4    5.95    0.47  10
   3   4  -4    5.61    0.49  11
  -7   3  -4    5.15    0.66   6
   4  -7  -4    6.00    1.28  13
   3   4  -4    5.44    1.04  12
   3   4  -4    8.37    4.12   9
   3   4  -4    5.72    1.38  13
  -3  -4   4    4.42    0.64   5
  -4   7   4    5.55    0.73   5
   7  -3   4    7.98    4.84   9
  -4   7   4    6.00    0.67   2
  -4   7   4    5.50    0.56   7
  -3  -4   4    4.64    0.67   6
   3  -7  -4    3.60    1.00  13
   3  -7  -4    4.05    0.46  10
   4   3  -4    5.71    4.51   9
   4   3  -4    4.30    0.47  11
   4   3  -4    3.82    0.64  12
  -7   4  -4    3.64    0.53   7
   4   3  -4    4.89    1.17  13
  -4  -3   4    3.24    0.54   6
   7  -4   4    2.28    4.88   9
  -3   7   4    4.32    0.51   2
  -3   7   4    3.90    0.63   5
  -3   7   4    2.90    0.56   7
  -4  -3   4    4.08    0.53   5
   5   2  -4   72.55    3.40  11
   5   2  -4   79.83    7.96   4
   5   2  -4   71.53    3.72  12
   2  -7  -4   96.58   13.11   4
   5   2  -4   71.80    3.79  13
   2  -7  -4   72.17    3.34  10
  -7   5  -4   76.14    3.47   7
  -2   7   4   67.65    3.17   5
  -5  -2   4   70.73    3.15   6
  -5  -2   4   69.90    3.12   5
   7  -5   4   70.38    4.80   4
   7  -5   4   68.59    3.12  13
   1  -7  -4  111.26    4.68  10
  -7   6  -4  111.71    4.76   2
  -7   6  -4  108.07    4.77   7
   6   1  -4  111.80    4.72  11
   6   1  -4  107.46    5.10  13
   6   1  -4  100.32   10.80   4
  -7   6  -4  105.71    4.77   5
   6   1  -4  107.84    5.08  12
  -1   7   4   96.11    4.35   8
  -6  -1   4  104.95    4.50   6
  -1   7   4  101.31    4.48   5
   7  -6   4   98.10    4.58  13
   7  -6   4   99.96    8.32   4
  -6  -1   4  106.89    4.49   5
  -7   7  -4   10.10    0.83   7
  -7   7  -4   10.65    0.88   2
   0  -7  -4   11.35    0.79   2
  -7   7  -4   10.31    0.99   5
   7   0  -4   10.81    1.45  13
   7   0  -4   10.41    1.40  12
   7   0  -4   11.52    0.78  11
   7  -7   4   10.41    0.81  10
  -7   0   4   10.13    0.75   6
   0   7   4   10.13    0.68   8
   0   7   4   10.91    0.74   5
   7  -7   4   10.01    1.30  13
  -7   0   4   10.69    0.71   5
  -1  -7  -4    9.10    0.73   2
   8  -1  -4    8.73    1.66  13
  -7   8  -4    8.99    0.81   2
  -7   8  -4    8.86    0.71   7
  -7   8  -4    8.72    0.80   5
   8  -1  -4    9.06    1.72  12
   8  -1  -4    8.06    0.81  11
   1   7   4    7.60    0.70   8
   7  -8   4    7.95    0.66  10
  -8   1   4    8.10    0.73   6
  -8   1   4    8.58    0.66   5
   1   7   4    8.88    0.76   5
   7  -8   4    8.11    1.64  13
  -7   9  -4    5.37    0.58   2
   9  -2  -4    5.63    0.84  11
  -7   9  -4    4.11    0.69   7
   9  -2  -4    3.37    1.14  13
  -7   9  -4    4.16    0.65   5
  -2  -7  -4    5.74    0.66   2
   9  -2  -4    4.10    1.65  12
  -9   2   4    4.01    0.52   5
   2   7   4    4.12    0.50   8
  -9   2   4    4.32    0.57   6
   7  -9   4    1.95    1.82  13
   7  -9   4    3.90    0.58  10
  -7  10  -4    9.25    0.79   2
  -3  -7  -4   10.90    0.92   2
  10  -3  -4   11.28    2.42  13
  -7  10  -4   10.60    0.80   7
  10  -3  -4    8.93    1.04  11
  -7  10  -4    8.60    0.76   5
 -10   3   4    8.45    0.82   6
   7 -10   4   11.05    2.46  13
   7 -10   4    7.00    0.74  10
   3   7   4   10.01    0.67   8
 -10   3   4    9.13    0.69   5
  -7  11  -4   40.94    1.94   5
  -7  11  -4   40.20    1.93   7
   4   7   4   39.37    1.92   5
   4   7   4   40.04    1.82   8
 -11   4   4   37.23    1.86   5
 -11   4   4   37.37    2.09   6
   7 -11   4   41.77    1.88  10
  -7  12  -4    9.89    0.67   7
   5   7   4    8.95    0.56   8
   5   7   4    9.37    0.61   5
   7 -12   4    9.81    0.99  10
 -12   5   4    8.74    0.64   5
   7 -13   4    6.26    0.46   2
   6   7   4    5.49    0.36   8
 -13   6   4    5.63    0.47   5
   6   7   4    5.64    0.42   5
   8   5   4    2.68    0.29   5
   8   5   4    3.04    0.27   8
   5 -13   4    2.87    0.31   2
  -8  -4  -4    0.32    0.27   6
  -4  12  -4    0.70    0.38   5
   4 -12   4    0.41    0.32   2
   8   4   4    0.44    0.24   8
 -12   8   4    0.55    0.31   5
   8   4   4    1.73    0.57  11
  -8  -3  -4   25.24    1.36   6
  11  -8  -4   28.16    1.53  10
  -3  11  -4   25.34    1.33   5
   3 -11   4   25.46    1.28   2
   8   3   4   25.32    1.35  11
 -11   8   4   24.34    1.26   5
 -11   8   4   24.39    1.35   7
  -8  -2  -4    9.23    0.82   6
  10  -8  -4   11.06    2.54  13
  -8  -2  -4    9.96    0.70   5
  -2  10  -4   10.24    0.77   5
  10  -8  -4   10.30    0.96  10
 -10   8   4    9.45    0.70   5
 -10   8   4    8.42    0.78   7
   8   2   4    9.09    0.74  11
   8   2   4   11.83    2.24  12
   8   2   4   13.33    3.09  13
  -1   9  -4    9.70    0.84   5
   9  -8  -4   12.72    2.19  13
   9  -8  -4   11.83    0.90  10
  -8  -1  -4   10.57    0.77   5
  -8  -1  -4   10.18    0.84   6
  -9   8   4   10.95    0.86   7
   8   1   4    9.62    2.12  13
   8   1   4   11.59    2.10  12
   8   1   4   10.27    0.82  11
  -9   8   4   10.38    0.78   5
   8  -8  -4    2.68    0.45  10
   0   8  -4    3.14    0.53   5
  -8   0  -4    3.02    0.53   6
   8  -8  -4    2.43    1.06  13
  -8   0  -4    2.96    0.49   5
  -8   8   4    3.10    0.56   7
   8   0   4    1.95    1.08  13
  -8   8   4    3.19    0.58   5
  -8   8   4    2.70    0.57   2
   8   0   4    2.33    0.51  11
   8   0   4    3.76    1.09  12
  -8   1  -4   28.80    1.50   6
  -8   1  -4   29.06    1.61   5
   1   7  -4   27.18    1.36   8
   7  -8  -4   28.93    1.39  10
   7  -8  -4   27.95    2.19  13
  -7   8   4   28.26    1.68   5
  -7   8   4   28.67    1.53   7
  -7   8   4   30.07    1.58   2
   8  -1   4   28.08    1.95  13
  -1  -7   4   30.16    1.60   2
  -8   2  -4    7.73    0.71   6
   6  -8  -4    8.26    1.65  13
   2   6  -4    8.16    0.84  11
  -8   2  -4    8.12    0.72   5
   2   6  -4    8.54    1.22  12
   6  -8  -4    8.15    0.62  10
   8  -2   4    7.61    1.07  13
  -6   8   4    7.67    0.79   7
  -6   8   4    9.13    0.80   2
  -6   8   4    8.82    0.81   5
   3   5  -4  103.55    5.21  13
  -8   3  -4   94.06    4.14   6
  -8   3  -4   97.36    4.15   5
   3   5  -4   91.93    4.09   3
   5  -8  -4   86.11    4.84  13
   5  -8  -4   88.64    4.03  10
   3   5  -4   93.61    4.44  12
   3   5  -4   89.82    4.10  11
  -3  -5   4   90.55    4.09   5
  -5   8   4   92.11    4.11   7
  -5   8   4   88.20    4.11   5
   8  -3   4   89.57    4.02  13
  -3  -5   4   94.23    4.09   6
  -5   8   4   95.55    4.09   2
  -8   4  -4   15.62    1.15   6
   4   4  -4   18.16    1.10   3
   4  -8  -4   16.93    0.94  10
   4   4  -4   16.86    1.56  12
  -8   4  -4   18.95    1.10   5
   4  -8  -4   17.62    2.11  13
   4   4  -4   16.91    0.99  11
  -8   4  -4   19.07    1.10   7
   4   4  -4   18.08    2.07  13
  -4  -4   4   16.94    1.05   5
  -4   8   4   15.98    1.04   7
  -4   8   4   18.75    1.00   2
  -4   8   4   17.32    1.11   5
  -4  -4   4   17.19    1.03   6
   5   3  -4   37.66    2.18  12
  -8   5  -4   36.15    1.82   7
   5   3  -4   34.25    1.72  11
   3  -8  -4   34.38    1.67  10
   5   3  -4   35.51    2.48  13
  -8   5  -4   36.22    1.80   5
  -3   8   4   33.73    1.73   5
  -5  -3   4   34.68    1.67   5
  -3   8   4   34.26    1.72   7
   8  -5   4   31.79    1.75  13
  -5  -3   4   34.61    1.70   6
  -8   6  -4  294.15   11.95   2
  -8   6  -4  280.72   11.97   5
   2  -8  -4  280.81   11.87  10
   6   2  -4  274.78   12.23  12
  -8   6  -4  279.49   11.97   7
   6   2  -4  272.62   11.94  11
   6   2  -4  277.57   12.42  13
   8  -6   4  258.19   11.18  13
  -2   8   4  248.91   11.11   5
  -6  -2   4  263.04   11.11   5
  -6  -2   4  267.62   11.13   6
  -8   7  -4    1.84    0.49   2
   1  -8  -4    2.18    0.39   2
   7   1  -4    0.46    1.12  12
   7   1  -4    2.52    0.53  11
  -8   7  -4    2.20    0.49   5
  -8   7  -4    1.55    0.40   7
   7   1  -4    2.01    0.98  13
   8  -7   4    1.34    0.75  13
  -7  -1   4    1.36    0.32   6
  -7  -1   4    2.75    0.46   5
  -1   8   4    2.41    0.44   5
   8   0  -4    2.09    1.37  12
  -8   8  -4    2.94    0.58   5
  -8   8  -4    1.59    0.43   7
   0  -8  -4    1.74    0.39   2
   8   0  -4    2.24    0.49  11
   8   0  -4    1.67    1.23  13
  -8   8  -4    2.79    0.53   2
  -8   0   4    2.04    0.40   5
   0   8   4    1.73    0.39   5
  -8   0   4    1.82    0.41   6
   8  -8   4    1.80    0.48  10
   8  -8   4    1.09    1.36  13
   0   8   4    1.76    0.36   8
  -8   9  -4    6.53    0.71   5
   9  -1  -4    5.04    1.36  12
   9  -1  -4    8.60    2.12  13
  -1  -8  -4    6.48    0.68   2
  -8   9  -4    6.44    0.69   7
  -8   9  -4    6.98    0.63   2
   9  -1  -4    5.31    0.68  11
   1   8   4    5.38    0.50   8
  -9   1   4    5.99    0.66   5
   1   8   4    6.39    0.68   5
   8  -9   4    4.58    0.67  10
   8  -9   4    2.35    1.24  13
  -9   1   4    6.85    0.63   6
  10  -2  -4   22.25    1.28  11
  -8  10  -4   21.03    1.20   5
  -2  -8  -4   21.33    1.19   2
  -8  10  -4   20.57    1.24   7
  10  -2  -4   26.78    2.89  13
  -8  10  -4   21.87    1.23   2
   2   8   4   19.22    1.18   5
   8 -10   4   21.40    1.10  10
 -10   2   4   20.18    1.13   5
 -10   2   4   18.04    1.13   6
   2   8   4   20.08    1.01   8
   8 -10   4   20.85    3.64  13
  11  -3  -4   12.44    1.10  11
  -8  11  -4   13.94    0.82   7
 -11   3   4   13.00    0.79   5
   8 -11   4   14.03    0.90  10
   3   8   4   13.15    0.88   5
   3   8   4   12.96    0.76   8
 -11   3   4   11.69    0.86   6
  -8  12  -4    4.81    0.44   7
   8 -12   4    5.30    0.84  10
   4   8   4    5.26    0.35   8
 -12   4   4    4.77    0.41   5
   4   8   4    5.67    0.47   5
   8 -13   4    5.40    0.42   2
   5   8   4    6.23    0.49   5
 -13   5   4    3.86    0.37   5
   9   4   4    0.67    0.22   5
   9   4   4    0.83    0.16   8
   4 -13   4    1.01    0.23   2
  -9  -3  -4    2.27    0.41   6
  -3  12  -4    2.85    0.46   5
   3 -12   4    2.43    0.38   2
   9   3   4    2.83    0.37   8
   9   3   4    3.32    0.62  11
 -12   9   4    2.15    0.36   5
  -9  -2  -4   15.27    0.94   6
  -2  11  -4   16.12    0.90   5
  11  -9  -4   15.44    1.12  10
  -9  -2  -4   14.85    0.89   5
 -11   9   4   14.32    0.93   7
 -11   9   4   15.03    0.88   5
   9   2   4   16.32    0.97  11
   2 -11   4   15.24    0.87   2
  -9  -1  -4    0.71    0.32   6
  -9  -1  -4    1.48    0.35   5
  -1  10  -4    1.53    0.43   5
  10  -9  -4    1.36    0.47  10
 -10   9   4    0.91    0.42   7
 -10   9   4    1.07    0.36   5
   9   1   4    1.22    0.40  11
   1 -10   4    1.11    0.64   2
   0   9  -4   13.83    0.94   5
   9  -9  -4   15.55    0.93  10
  -9   0  -4   11.84    1.20   6
  -9   0  -4   13.81    0.85   5
   9  -9  -4   11.51    2.75  13
  -9   9   4   12.31    0.93   7
   9   0   4   14.11    0.96  11
   0  -9   4   14.82    0.92   2
  -9   9   4   13.90    0.94   5
   9   0   4   22.61    2.61  13
   9   0   4    8.98    2.42  12
  -9   1  -4   29.55    1.63   6
   1   8  -4   31.71    1.59   5
   8  -9  -4   32.62    2.98  13
   1   8  -4   30.68    1.41   8
   8  -9  -4   30.72    1.53  10
  -9   1  -4   30.28    1.57   5
   9  -1   4   30.76    1.64  11
   9  -1   4   31.02    2.90  12
  -8   9   4   29.71    1.59   5
  -1  -8   4   33.17    1.59   2
  -8   9   4   30.34    1.65   7
   9  -1   4   30.25    2.56  13
  -9   2  -4    7.73    0.83   6
   7  -9  -4    9.45    2.01  13
   2   7  -4    9.64    0.65   8
   7  -9  -4    9.32    0.70  10
  -9   2  -4    9.82    0.82   5
  -7   9   4   11.41    0.77   2
   9  -2   4   10.31    1.66  13
  -7   9   4    9.09    0.80   7
  -7   9   4   10.39    0.83   5
   9  -2   4   11.25    2.06  12
   3   6  -4    5.53    0.79  11
   6  -9  -4    4.72    1.56  13
   3   6  -4    7.42    1.62  12
  -9   3  -4    4.11    0.79   6
  -9   3  -4    5.85    0.63   5
   6  -9  -4    4.81    0.61  10
  -6   9   4    4.85    0.58   7
   9  -3   4    5.11    1.07  13
   9  -3   4    4.16    1.90  12
  -3  -6   4    4.76    0.87   6
  -6   9   4    5.13    0.71   5
   4   5  -4   47.48    4.37  13
  -9   4  -4   46.86    2.14   5
   4   5  -4   46.76    2.98  12
   4   5  -4   42.07    2.17  11
   5  -9  -4   41.63    2.05  10
   5  -9  -4   47.45    3.30  13
  -9   4  -4   44.21    2.18   6
   4   5  -4   44.89    2.13   3
   9  -4   4   42.14    2.33  13
  -4  -5   4   44.97    2.09   6
  -5   9   4   42.70    2.12   5
  -5   9   4   42.93    2.07   7
  -4  -5   4   43.54    2.09   5
   9  -4   4   38.84    3.06  12
  -9   5  -4   75.44    3.42   7
   5   4  -4   80.05    3.86  12
   4  -9  -4   71.87    5.68  13
  -9   5  -4   77.06    3.40   5
   5   4  -4   74.35    3.35   3
   5   4  -4   71.44    3.36  11
   5   4  -4   78.00    4.64  13
   4  -9  -4   69.05    3.31  10
  -5  -4   4   71.52    3.23   6
  -4   9   4   69.23    3.22   5
  -4   9   4   72.18    3.24   7
  -5  -4   4   71.67    3.20   5
   9  -5   4   64.81    3.27  13
  -9   6  -4    5.66    0.84   5
   6   3  -4    6.31    1.38  12
  -9   6  -4    5.85    0.74   7
   6   3  -4    5.78    1.52  13
   3  -9  -4    5.36    0.78  10
   6   3  -4    5.81    0.56  11
  -6  -3   4    5.95    0.64   5
  -3   9   4    5.26    0.60   5
  -6  -3   4    5.33    0.68   6
   9  -6   4    4.92    1.04  13
  -9   7  -4   24.23    1.34   5
   7   2  -4   25.42    2.30  12
  -9   7  -4   26.13    1.38   2
   7   2  -4   24.35    1.31  11
   7   2  -4   24.11    2.60  13
  -9   7  -4   23.85    1.33   7
  -2   9   4   23.33    1.30   5
   9  -7   4   21.88    1.96  13
  -7  -2   4   21.42    1.27   6
  -7  -2   4   23.11    1.23   5
   8   1  -4   49.13    2.36  11
   8   1  -4   52.04    3.36  12
  -9   8  -4   49.40    2.40   7
  -9   8  -4   52.90    2.40   2
  -9   8  -4   50.50    2.41   5
   8   1  -4   48.63    3.36  13
   1  -9  -4   51.26    2.39   2
  -8  -1   4   48.51    2.26   5
   9  -8   4   45.88    3.35  13
  -8  -1   4   47.47    2.28   6
  -1   9   4   45.41    2.27   5
   9  -8   4   48.95    2.24  10
  -9   9  -4    6.18    0.72   7
   9   0  -4    7.49    1.92  13
   0  -9  -4    6.85    0.69   2
   9   0  -4    5.64    1.79  12
   9   0  -4    6.66    0.71  11
  -9   9  -4    6.82    0.74   2
   0   9   4    5.67    0.67   5
   9  -9   4    3.08    1.38  13
  -9   0   4    6.06    0.64   5
  -9   0   4    6.35    0.79   6
   9  -9   4    5.57    0.78  10
  10  -1  -4    0.69    0.48  11
  -9  10  -4    0.40    0.30   7
  -9  10  -4    0.15    0.48   2
  -1  -9  -4    1.20    0.77   2
   9 -10   4   -0.35    0.43  10
   1   9   4    0.76    0.38   5
 -10   1   4    0.10    0.30   6
 -10   1   4    0.52    0.33   5
  -9  11  -4   27.49    1.44   7
  11  -2  -4   28.59    1.53  11
  -2  -9  -4   29.44    1.43   2
 -11   2   4   26.03    1.34   5
   9 -11   4   28.28    1.39  10
 -11   2   4   26.41    1.37   6
   2   9   4   26.63    1.38   5
  -9  12  -4   16.14    0.88   7
 -12   3   4   15.25    0.79   5
   9 -12   4   17.06    1.05  10
   3   9   4   15.99    0.85   5
 -12   3   4   12.53    0.91   6
 -13   4   4    0.88    0.30   5
   4   9   4    0.25    0.22   5
   9 -13   4    0.45    0.28   2
  10   3   4    7.96    0.46   8
 -10  -2  -4    1.98    0.38   6
  -2  12  -4    0.84    0.33   5
   2 -12   4    0.89    0.34   2
 -12  10   4    1.52    0.39   5
  10   2   4    0.82    0.32   8
  11 -10  -4    6.82    0.89  10
 -10  -1  -4    5.58    0.51   6
  -1  11  -4    6.77    0.59   5
 -10  -1  -4    6.10    0.53   5
 -11  10   4    5.64    0.58   7
  10   1   4    7.33    0.74  11
 -11  10   4    5.46    0.54   5
   1 -11   4    5.82    0.55   2
 -10   0  -4   27.85    1.40   5
   0  10  -4   28.02    1.46   5
 -10   0  -4   28.23    1.48   6
  10 -10  -4   31.67    1.50  10
 -10  10   4   28.67    1.45   5
  10   0   4   30.34    1.51  11
 -10  10   4   28.27    1.46   7
   0 -10   4   29.18    1.45   2
 -10   1  -4    4.26    0.51   5
   1   9  -4    5.93    0.56   5
 -10   1  -4    4.53    0.56   6
   9 -10  -4    5.41    0.70  10
  -1  -9   4    4.91    0.66   2
  -9  10   4    4.69    0.58   5
  10  -1   4    4.32    0.84  11
  -9  10   4    5.46    0.59   7
   8 -10  -4    8.66    0.75  10
   2   8  -4    8.53    0.57   8
   8 -10  -4    5.23    2.43  13
   2   8  -4    8.66    0.70   5
 -10   2  -4    8.22    0.72   5
 -10   2  -4    7.47    0.66   6
  10  -2   4    6.83    1.84  13
  -8  10   4    8.45    0.72   5
  -8  10   4    7.03    0.67   7
   7 -10  -4    9.50    1.89  13
 -10   3  -4   10.76    0.81   5
 -10   3  -4    9.57    0.89   6
   3   7  -4   10.65    0.69   8
   7 -10  -4   10.84    0.81  10
  10  -3   4    9.46    2.44  13
  -7  10   4   10.74    0.80   5
  -7  10   4    9.47    0.82   7
  10  -3   4    9.12    2.70  12
 -10   4  -4    6.70    0.92   6
   4   6  -4   10.16    2.12  12
   4   6  -4    9.10    0.92  11
   6 -10  -4    8.05    0.72  10
 -10   4  -4    7.98    0.67   5
  -6  10   4    7.63    0.76   7
  10  -4   4    7.74    1.42  13
  -6  10   4    7.87    0.78   5
  -4  -6   4    8.23    0.79   6
   5   5  -4   34.11    1.66   3
   5   5  -4   32.21    3.07  12
   5 -10  -4   32.83    1.66  10
   5   5  -4   34.66    1.73  11
 -10   5  -4   34.08    1.74   5
  -5  10   4   31.36    1.63   5
  10  -5   4   26.81    2.47  13
  -5  -5   4   33.27    1.66   6
  -5  10   4   33.00    1.60   7
  -5  -5   4   31.02    1.62   5
   6   4  -4  121.12    5.64  11
   6   4  -4  131.41    7.11  13
   4 -10  -4  129.49    5.60  10
   6   4  -4  128.22    6.47  12
   6   4  -4  128.28    5.58   3
 -10   6  -4  135.12    5.69   7
 -10   6  -4  128.99    5.64   5
  -4  10   4  125.99    5.26   7
  -4  10   4  114.49    5.26   5
  -6  -4   4  119.50    5.25   5
  10  -6   4  110.98    5.55  13
  -6  -4   4  124.98    5.27   6
   7   3  -4   22.79    1.23  11
 -10   7  -4   21.02    1.24   7
   3 -10  -4   21.85    1.22   2
 -10   7  -4   22.11    1.26   5
   7   3  -4   22.18    2.71  12
   7   3  -4   24.77    3.46  13
  10  -7   4   17.35    2.46  13
  -3  10   4   21.37    1.23   5
  -7  -3   4   21.39    1.20   6
  -7  -3   4   21.28    1.19   5
   8   2  -4    2.55    2.18  13
   8   2  -4    2.77    2.03  12
   8   2  -4    3.70    0.54  11
   2 -10  -4    2.89    0.52   2
 -10   8  -4    2.86    0.51   7
  10  -8   4    2.31    1.79  13
  -8  -2   4    3.72    0.55   5
  -8  -2   4    3.35    0.61   6
  -2  10   4    3.55    0.52   5
 -10   9  -4    5.81    0.79   2
 -10   9  -4    5.31    0.54   7
   9   1  -4    5.04    0.64  11
   1 -10  -4    4.68    0.62   2
  10  -9   4    4.43    0.68  10
  -9  -1   4    3.58    0.57   6
  -9  -1   4    4.16    0.49   5
  -1  10   4    4.55    0.58   5
 -10  10  -4    2.48    0.48   7
   0 -10  -4    2.37    0.44   2
  10   0  -4    2.50    0.49  11
 -10  10  -4    2.49    0.40   2
   0  10   4    2.27    0.41   5
  10 -10   4    2.65    0.55  10
 -10   0   4    3.06    0.38   5
 -10   0   4    2.63    0.43   6
  -1 -10  -4    1.84    0.39   2
  11  -1  -4    1.14    0.51  11
 -10  11  -4    0.85    0.26   7
 -11   1   4    1.55    0.30   5
   1  10   4    0.92    0.32   5
  10 -11   4    1.15    0.53  10
 -11   1   4    1.38    0.29   6
 -10  12  -4    0.46    0.23   7
 -12   2   4    0.52    0.26   5
 -12   2   4    0.14    0.35   6
   2  10   4    0.20    0.23   5
   3  10   4    7.08    0.43   5
 -11  -1  -4    1.22    0.26   6
 -11   0  -4    1.05    0.30   6
   0  11  -4    0.90    0.34   5
 -11  11   4    1.28    0.33   5
 -11  11   4    0.40    0.24   7
  10 -11  -4   11.54    0.93  10
 -11   1  -4   10.96    0.66   5
 -11   1  -4   11.34    0.70   6
   1  10  -4   11.32    0.74   5
 -10  11   4   11.00    0.69   5
 -10  11   4   11.47    0.71   7
  11  -1   4    9.66    0.98  11
   9 -11  -4    1.32    0.42  10
 -11   2  -4    1.52    0.36   5
 -11   2  -4    0.39    0.31   6
   2   9  -4    1.64    0.35   5
  -9  11   4    0.80    0.31   7
  11  -2   4    3.56    0.85  11
  -9  11   4    1.14    0.36   5
   3   8  -4    4.39    0.34   8
   3   8  -4    4.29    0.48   5
   8 -11  -4    4.18    0.69  10
 -11   3  -4    3.33    0.52   5
 -11   3  -4    3.89    0.55   6
  -8  11   4    2.99    0.56   7
  -8  11   4    3.99    0.54   5
   4   7  -4    0.84    0.21   8
   7 -11  -4    0.62    0.48  10
 -11   4  -4    0.92    0.55   6
 -11   4  -4    0.53    0.34   5
  -7  11   4    0.85    0.40   7
   5   6  -4    2.67    0.75  11
 -11   5  -4    1.91    0.45   5
   6 -11  -4    1.42    0.50  10
  -5  -6   4    1.81    0.46   6
  -6  11   4    1.57    0.36   5
  -6  11   4    1.27    0.35   7
   5 -11  -4   32.53    1.81  10
   6   5  -4   31.69    1.64  11
 -11   6  -4   30.03    1.53   5
  -6  -5   4   30.80    1.55   6
  -5  11   4   31.97    1.64   7
  -5  11   4   29.48    1.54   5
 -11   7  -4   13.01    0.97   7
   4 -11  -4   12.37    0.83   2
   7   4  -4   13.90    0.89  11
  -4  11   4   12.33    0.85   5
  -7  -4   4   12.25    0.84   5
  -7  -4   4   11.55    0.79   6
 -11   8  -4   17.63    0.99   7
   3 -11  -4   17.58    0.98   2
   8   3  -4   17.62    1.06  11
  -8  -3   4   16.58    0.94   5
  -8  -3   4   16.61    0.96   6
  -3  11   4   16.81    0.96   5
   9   2  -4   25.32    1.32  11
 -11   9  -4   22.92    1.22   7
   2 -11  -4   23.38    1.23   2
  -9  -2   4   23.06    1.19   5
  -2  11   4   23.45    1.23   5
  -9  -2   4   23.72    1.23   6
  10   1  -4    0.69    0.41  11
   1 -11  -4    1.48    0.35   2
 -11  10  -4    1.00    0.29   7
 -10  -1   4    0.91    0.31   6
  -1  11   4    0.75    0.33   5
  11 -10   4    1.31    0.64  10
 -10  -1   4    0.89    0.26   5
 -11  11  -4   16.40    0.88   7
   0 -11  -4   16.78    0.88   2
   0  11   4   16.52    0.86   5
 -11   0   4   15.68    0.81   5
 -11   0   4   15.41    0.88   6
 -11  12  -4    1.32    0.28   7
 -12   1   4    1.34    0.26   5
   1  11   4    0.95    0.22   5
   1  11  -4   32.29    1.45   5
   2  10  -4    1.70    0.31   5
 -12   2  -4    0.87    0.38   6
 -10  12   4    0.41    0.30   5
 -10  12   4    0.66    0.21   7
 -12   3  -4   14.64    0.88   5
 -12   3  -4   14.61    0.99   6
   9 -12  -4   16.92    0.91   2
   9 -12  -4   16.42    1.13  10
   3   9  -4   16.61    0.88   5
  -9  12   4   15.11    0.87   7
  -9  12   4   16.10    0.83   5
   8 -12  -4    8.84    0.91  10
   4   8  -4    8.01    0.62   5
   8 -12  -4    8.30    0.63   2
  -8  12   4    7.30    0.65   7
  -8  12   4    7.86    0.53   5
   7 -12  -4   15.45    1.29  10
   7 -12  -4   13.26    0.80   2
   5   7  -4   12.34    0.80   5
   5   7  -4   13.59    0.70   8
  -7  12   4   12.61    0.77   7
  -7  12   4   12.31    0.72   5
   6 -12  -4    2.87    0.45   2
   6   6  -4    2.80    0.35   8
  -6  -6   4    2.61    0.67   6
  -6  12   4    3.60    0.47   5
   7   5  -4   15.34    1.26  11
   5 -12  -4   12.50    0.77   2
  -5  12   4   12.58    0.76   5
  -7  -5   4   13.10    0.78   6
   8   4  -4    0.90    0.54  11
   4 -12  -4    1.24    0.29   2
  -8  -4   4    1.09    0.29   6
  -4  12   4    1.13    0.31   5
   3 -12  -4    7.31    0.53   2
   9   3  -4   10.09    0.89  11
  -3  12   4    7.16    0.51   5
  -9  -3   4    7.17    0.53   6
   2 -12  -4    2.38    0.37   2
 -12  10  -4    3.05    0.51   7
 -10  -2   4    1.67    0.32   6
  -2  12   4    2.07    0.34   5
  -1  12   4    4.98    0.35   5
 -11  -1   4    3.39    0.36   6
   4   9  -4    0.31    0.20   5
   8 -13  -4   27.26    1.27   2
   5   8  -4   27.39    1.28   5
  -8  13   4   27.88    1.40   5
   6   7  -4    2.63    0.37   5
   7 -13  -4    2.81    0.45   2
  -7  13   4    1.77    0.33   5
   6 -13  -4    8.90    0.55   2
   7   6  -4    8.33    0.45   8
   7   6  -4    8.43    0.54   5
  -6  13   4    8.92    0.57   5
   8   5  -4    2.22    0.24   8
   5 -13  -4    2.10    0.34   2
  -5  13   4    2.26    0.32   5
   9   4  -4    1.35    0.21   8
   4 -13  -4    2.18    0.32   2
  -4  13   4    2.63    0.38   5
  10   3  -4    3.09    0.25   8
   0   0  -5    1.92    0.52   4
   0   0   5    0.03    0.15  13
   0   0   5    0.86    0.61   4
   0   0   5    0.42    0.28   9
  -1   0  -5 1250.58   54.43   9
   0   1  -5 1171.35   59.21   4
  -1   0  -5 1424.57   54.12  12
  -1   0  -5 1216.11   57.68   4
   1  -1  -5 1243.62   55.53   9
   0   1  -5 1418.62   54.21  13
   1  -1  -5 1399.28   54.02  12
   1  -1  -5 1164.82   60.14   4
   1  -1  -5 1427.08   54.28  13
   0   1  -5 1324.21   54.03  12
   0   1  -5 1122.89   54.80   9
   0   1  -5 1215.15   58.33   4
  -1   0  -5 1312.70   54.15  14
   1   0   5 1406.53   53.98  13
   1   0   5 1317.48   54.42   9
   0  -1   5 1282.49   54.58   9
   0  -1   5 1177.52   59.30   4
   1   0   5 1203.49   58.37   4
  -1   1   5 1272.89   54.97   9
   0  -1   5 1353.55   53.96  14
   1   0   5 1383.54   53.81  13
  -1   1   5 1197.31   53.82  13
  -1   1   5 1231.90   60.04   4
   0  -1   5 1139.29   59.47   4
   0  -1   5 1415.54   54.14  13
   0  -1  -5 1146.17   44.33  12
   0  -1  -5 1115.55   44.68  14
   0  -1  -5  953.21   48.56   4
   0  -1  -5 1206.93   44.36  13
  -1   1  -5  959.61   44.50   9
  -1   1  -5  961.61   47.29   4
   1   0  -5  970.39   49.00   4
   1   0  -5 1038.15   49.08   4
   1   0  -5 1021.86   44.76   9
   1   0  -5 1083.88   44.34  12
   1   0  -5 1116.83   44.45  13
  -1   1  -5  965.70   47.70   4
  -1   1  -5 1093.13   44.34  12
   0  -1  -5 1111.63   44.82   9
   1  -1   5 1029.79   41.95  13
   1  -1   5  956.20   45.92   4
  -1   0   5 1050.39   46.58   4
   0   1   5  997.22   42.58   9
  -1   0   5 1054.00   42.57   9
   1  -1   5  967.27   42.31   9
  -1   0   5 1053.39   42.25  14
   1  -1   5  829.68   45.34   4
   0   1   5  929.93   46.76   4
  -1   0   5 1126.31   41.99  13
  -1   2  -5  582.39   27.83   4
   2  -1  -5  631.04   25.97  12
  -1   2  -5  595.69   26.11   9
   2  -1  -5  602.89   27.70   4
  -1  -1  -5  600.19   26.74   9
   2  -1  -5  623.94   26.82   9
   2  -1  -5  616.50   25.98  13
  -1  -1  -5  625.85   26.16  14
  -1   2  -5  640.43   25.98  12
  -1  -1  -5  648.24   25.99  12
   1  -2   5  565.18   25.46   9
   1  -2   5  550.04   27.18   4
   1   1   5  578.59   26.15   9
   1  -2   5  575.95   27.27   4
   1   1   5  661.03   25.38  13
  -2   1   5  642.42   25.57  14
  -2   1   5  613.29   27.23   4
   1  -2   5  607.74   25.40  14
   1  -2   5  654.43   25.39  13
  -2   1   5  578.98   26.10   9
   1   1   5  588.25   27.29   4
  -2  -1  -5   55.43    2.74  14
  -1   3  -5   50.18    2.45  12
  -1   3  -5   57.18    4.88   4
  -1   3  -5   57.09    4.43   4
   3  -2  -5   51.96    3.41   9
  -2  -1  -5   56.69    2.46  12
   3  -2  -5   56.02    2.49  13
  -2  -1  -5   58.31    4.10   4
   3  -2  -5   50.19    4.04   4
   3  -2  -5   55.50    2.42  13
  -2  -1  -5   52.78    3.48   9
  -3   2   5   53.32    2.94   1
   2   1   5   57.01    3.45   9
   2   1   5   52.73    4.26   4
   2   1   5   54.41    2.40  13
   1  -3   5   54.55    4.62   4
   1  -3   5   51.11    4.75   4
  -3   2   5   52.50    3.21   9
  -3   2   5   55.24    2.79  14
  -3   2   5   50.51    3.21   4
   1  -3   5   57.33    2.65  14
   2  -2  -5 1254.38   52.58   9
  -2   0  -5 1264.52   52.66   9
   2  -2  -5 1336.41   51.76  12
  -2   0  -5 1340.66   51.77  12
  -2   0  -5 1147.96   52.72   4
   2  -2  -5 1163.06   59.86   4
   2  -2  -5 1326.43   52.20  13
   0   2  -5 1242.07   51.85  12
  -2   0  -5 1321.11   52.06  14
   0   2  -5 1064.47   55.70   4
   0   2  -5 1151.10   54.46   4
   0   2  -5 1238.89   51.82  13
   0   2  -5 1175.99   52.18   9
   2   0   5 1162.60   51.43   4
   0  -2   5 1218.13   49.14  14
  -2   2   5 1242.60   49.37   1
  -2   2   5 1254.23   56.28   4
   0  -2   5 1097.84   53.24   4
  -2   2   5 1216.49   49.81   9
   0  -2   5 1156.01   51.77   4
   0  -2   5  976.81   49.21  13
   2   0   5 1179.58   50.45   9
  -2   1  -5  547.98   25.83   9
   1  -2  -5  634.12   26.03   9
   1   1  -5  570.92   27.35   4
   1  -2  -5  575.34   27.26   4
  -2   1  -5  601.40   25.52   1
  -2   1  -5  627.20   25.28  12
   1  -2  -5  675.09   25.24  12
  -2   1  -5  616.92   25.38  14
   1   1  -5  618.67   25.28  12
   1   1  -5  583.67   27.53   4
   1   1  -5  579.13   25.93   9
   1   1  -5  498.78   25.41  13
   1  -2  -5  651.23   25.53  14
   1  -2  -5  635.13   25.39  13
   2  -1   5  554.24   25.24   9
  -1   2   5  610.63   24.90   1
  -1  -1   5  612.31   24.80  14
  -1  -1   5  586.22   26.87   4
   2  -1   5  520.92   25.53   4
  -1  -1   5  589.54   25.32   9
  -1   2   5  603.66   24.68  13
   2  -1   5  523.47   25.89   4
  -1   2   5  621.40   27.00   4
  -1  -1   5  527.66   26.55   4
  -1   2   5  625.13   25.43   9
  -1  -1   5  654.46   24.71  13
   2   0  -5 1600.28   70.95   9
   0  -2  -5 1591.49   77.12   4
   0  -2  -5 1974.02   70.37  13
  -2   2  -5 1469.55   71.35   4
   2   0  -5 1666.96   70.05  12
   0  -2  -5 1811.51   70.09  12
  -2   2  -5 1697.38   70.80   1
   0  -2  -5 1674.20   71.27   9
   0  -2  -5 1755.93   70.58  14
  -2   2  -5 1495.37   70.83   9
  -2   2  -5 1613.27   71.86   4
   2   0  -5 1542.34   78.14   4
   2   0  -5 1569.87   77.03   4
  -2   2  -5 1863.26   70.16  12
   2   0  -5 1709.78   70.37  13
   2  -2   5 1504.66   71.91   4
  -2   0   5 1644.82   72.35   4
   0   2   5 1725.35   67.60   1
  -2   0   5 1604.15   68.10   9
   0   2   5 1614.46   70.28   4
   0   2   5 1632.17   68.00   9
   2  -2   5 1675.39   67.55   9
   0   2   5 1497.64   67.49  13
  -2   0   5 1695.68   68.15  14
   2  -2   5 1401.40   72.00   4
  -1  -2  -5  616.83   25.62  14
   3  -1  -5  559.72   27.31   4
   3  -1  -5  616.17   25.32  13
  -1  -2  -5  622.10   25.34  12
  -2   3  -5  575.41   27.28   4
  -1  -2  -5  593.36   28.21   4
   3  -1  -5  637.03   25.36  13
  -2   3  -5  650.51   25.30  12
   3  -1  -5  579.57   26.48   9
  -2   3  -5  558.35   27.05   4
   3  -1  -5  624.25   25.34  12
  -1  -2  -5  585.53   26.35   9
   1   2   5  543.46   27.23   4
   2  -3   5  517.28   26.82   4
   2  -3   5  569.97   27.05   4
   2  -3   5  614.91   24.72  14
   2  -3   5  594.35   24.58  13
  -3   1   5  547.28   25.78   4
   1   2   5  610.04   27.96   4
  -3   1   5  595.10   24.86  14
   1   2   5  602.37   25.74   9
  -3   1   5  586.63   25.78   9
   1   2   5  631.47   24.63  13
   4  -2  -5 1028.79   45.51   9
   4  -2  -5 1094.01   44.05  12
  -2   4  -5  956.56   47.07   4
  -2  -2  -5 1031.53   44.42  14
  -2   4  -5 1106.65   44.00  12
  -2  -2  -5 1078.14   44.08  12
  -2  -2  -5 1071.21   47.76   4
   4  -2  -5 1003.56   49.06   4
   4  -2  -5 1053.44   44.03  13
  -2  -2  -5 1054.03   45.60   9
   2  -4   5 1050.20   43.05  10
   2  -4   5  955.35   47.03   4
   2   2   5 1078.03   44.97   9
   2  -4   5 1030.71   43.25  13
   2  -4   5  969.16   47.17   4
   2   2   5 1096.62   43.24  13
   2   2   5 1064.33   43.09  11
   2  -4   5 1020.77   43.38  14
  -4   2   5  995.54   43.55  14
  -4   2   5  998.48   43.74   1
   2   2   5  979.83   46.77   4
   2   2   5 1076.72   47.68   4
  -3  -2  -5  126.42    5.62  12
   5  -3  -5  127.94    5.55  12
   5  -3  -5  123.47    5.53  13
   5  -3  -5  118.87    8.17   4
  -3  -2  -5  120.74    6.12  14
  -2   5  -5  126.71    8.78   4
   5  -3  -5  133.57    5.66  13
  -2   5  -5  133.93    5.52  12
   5  -3  -5  130.30    7.47   9
  -3  -2  -5  137.90    9.33   4
   2  -5   5  125.22    6.03  14
  -5   3   5  120.08    6.46   1
   3   2   5  123.89    8.94   4
   3   2   5  123.67    5.66  13
   2  -5   5  127.30    5.77  13
   2  -5   5  126.01   10.02   4
   2  -5   5  128.78    9.90   4
   3   2   5  142.87   10.05   4
   3   2   5  132.62    5.49  11
   2  -5   5  132.33    5.46  10
  -5   3   5  130.00    6.25  14
  -3  -1  -5  180.53    9.08   4
  -1   4  -5  172.39    7.45  12
   4  -3  -5  178.56    7.47  13
  -3  -1  -5  179.15    7.90  14
  -1   4  -5  165.58   11.07   4
   4  -3  -5  171.49    7.52  13
   4  -3  -5  168.47    9.85   4
   4  -3  -5  182.66    7.44  12
  -3  -1  -5  174.96    7.51  12
   4  -3  -5  172.07    8.79   9
   3   1   5  173.15   10.39   4
   3   1   5  175.89    7.26  13
  -4   3   5  163.24    7.91   1
   1  -4   5  171.53   11.29   4
   1  -4   5  160.31   11.07   4
  -4   3   5  176.27    8.69   9
   1  -4   5  178.69    7.41  13
   1  -4   5  162.38    7.52  14
   3   1   5  157.94    9.73   4
  -3   0  -5   47.55    2.42   1
  -3   0  -5   44.70    2.39  14
   0   3  -5   45.36    2.04  12
   3  -3  -5   44.86    2.07  13
   3  -3  -5   46.93    1.97  12
   0   3  -5   41.95    2.63   9
   3  -3  -5   41.49    3.81   4
   0   3  -5   47.86    4.76   4
  -3   0  -5   43.38    3.12   9
   3  -3  -5   45.24    2.91   9
   0   3  -5   42.79    2.67   9
   0   3  -5   47.95    2.25  13
   0   3  -5   43.65    4.58   4
  -3   0  -5   43.16    2.06  12
   0  -3   5   46.80    4.70   4
   3   0   5   44.51    1.98  13
  -3   3   5   48.57    2.84   9
   0  -3   5   43.82    4.62   4
   0  -3   5   45.40    2.38  14
   3   0   5   45.60    1.97  13
   3   0   5   44.54    3.42   4
   3   0   5   43.72    3.28   9
  -3   3   5   44.92    3.80   4
   0  -3   5   45.71    2.23  13
  -3   3   5   46.04    3.61   4
  -3   3   5   43.57    2.69   1
   2  -3  -5  685.87   27.98  12
  -3   1  -5  695.83   28.41   1
   1   2  -5  694.82   28.17  13
   1   2  -5  664.32   31.62   4
   1   2  -5  624.54   31.20   4
   2  -3  -5  659.56   28.42  14
   2  -3  -5  643.83   28.97   9
   2  -3  -5  685.14   28.15  13
  -3   1  -5  676.28   28.09  12
  -3   1  -5  678.70   28.31  14
   2  -3  -5  603.67   30.66   4
   1   2  -5  702.69   28.10  12
   1   2  -5  660.34   28.92   9
   3  -1   5  599.07   28.23   4
  -1  -2   5  643.01   30.66   4
  -1  -2   5  663.46   30.93   4
   3  -1   5  652.13   28.61   9
  -2   3   5  640.64   27.89   1
  -1  -2   5  667.62   27.72  14
  -2   3   5  646.03   30.33   4
  -2   3   5  641.92   28.28   9
  -1  -2   5  721.62   27.59  13
  -3   2  -5  363.57   16.05   1
   2   1  -5  367.31   18.59   4
   2   1  -5  359.37   16.70   9
   1  -3  -5  399.32   15.74  13
   1  -3  -5  345.42   18.56   4
   1  -3  -5  351.45   16.37   9
  -3   2  -5  385.60   15.63  12
   1  -3  -5  385.12   15.95  14
   2   1  -5  377.88   15.69  13
   2   1  -5  350.56   18.31   4
  -3   2  -5  382.16   15.85  14
   2   1  -5  361.51   15.64  12
   1  -3  -5  382.96   15.57  12
  -1   3   5  369.90   15.06  13
   3  -2   5  355.31   15.77   4
  -1   3   5  360.52   15.95   9
  -1   3   5  363.06   18.16   4
  -2  -1   5  362.94   17.84   4
   3  -2   5  353.84   15.80   9
  -2  -1   5  356.85   15.25  14
  -1   3   5  372.08   15.32   1
  -1   3   5  335.49   17.77   4
   3  -2   5  316.11   15.67   4
   0  -3  -5   56.64    3.48   9
   3   0  -5   53.81    4.41   4
   3   0  -5   55.61    2.55  12
   3   0  -5   56.18    3.76   9
   0  -3  -5   59.08    2.95  14
   3   0  -5   56.74    4.77   4
   0  -3  -5   56.46    5.15   4
  -3   3  -5   51.49    3.12   1
  -3   3  -5   55.23    2.50  12
   3   0  -5   53.85    2.55  13
   0  -3  -5   63.80    2.77  13
   0  -3  -5   60.10    2.52  12
   3  -3   5   47.33    2.78   9
  -3   0   5   56.34    2.81  14
   3  -3   5   51.80    2.73  14
   3  -3   5   44.20    3.76   4
  -3   0   5   50.81    4.03   4
   3  -3   5   47.54    3.67   4
   0   3   5   58.35    2.53  13
   0   3   5   60.09    5.10   4
   0   3   5   55.06    2.35  11
   3  -3   5   50.58    2.32  13
   0   3   5   61.21    3.42   9
   0   3   5   57.68    4.95   4
   3  -3   5   53.20    2.84   9
   0   3   5   57.57    2.74   1
   3  -3   5   52.24    2.30  13
  -1  -3  -5 1423.80   57.39  12
   4  -1  -5 1317.44   59.09   9
  -3   4  -5 1431.96   57.33  12
   4  -1  -5 1352.17   57.42  13
   4  -1  -5 1278.18   62.44   4
   4  -1  -5 1365.38   57.40  12
  -1  -3  -5 1362.07   58.82   9
  -1  -3  -5 1535.06   57.57  13
   4  -1  -5 1486.20   57.47  13
  -3   4  -5 1322.27   59.19   4
  -3   4  -5 1273.09   57.99   1
  -1  -3  -5 1356.09   57.81  14
   4  -1  -5 1271.30   60.41   4
  -1  -3  -5 1347.89   62.01   4
   3  -4   5 1225.67   58.19   4
   3  -4   5 1313.69   55.07  14
  -4   1   5 1256.00   55.21  14
   1   3   5 1376.63   54.94  13
   1   3   5 1389.26   56.61   9
   1   3   5 1310.02   59.44   4
   1   3   5 1386.78   60.46   4
   3  -4   5 1208.27   58.22   4
   3  -4   5 1274.13   54.97  13
  -3   5  -5  169.48    6.88  12
   5  -2  -5  176.89    7.08  13
  -2  -3  -5  164.94    7.00  12
   5  -2  -5  156.56    9.67   4
  -2  -3  -5  172.72   11.12   4
  -3   5  -5  155.90    9.78   4
   5  -2  -5  161.50    6.98  12
   5  -2  -5  161.89    6.94  13
   5  -2  -5  138.93   10.21   9
  -2  -3  -5  156.93    7.51  14
   5  -2  -5  159.63   10.18   4
   3  -5   5  156.56   11.02   4
   2   3   5  159.07    7.13  13
  -5   2   5  155.59    7.59  14
   2   3   5  166.83    6.93  11
   3  -5   5  165.76    6.87  10
   3  -5   5  148.81    7.11  13
   2   3   5  163.87   11.28   4
   2   3   5  183.41   12.11   4
   3  -5   5  164.48    7.41  14
  -5   2   5  158.08    7.80   1
   3  -5   5  165.16   11.69   4
   6  -3  -5   15.90    3.38   4
   6  -3  -5   15.15    1.15  12
   6  -3  -5   16.56    1.35  13
   6  -3  -5   17.19    3.96   9
  -3  -3  -5   16.89    0.96   6
  -3   6  -5   14.69    0.96   7
   3  -6   5   15.83    6.00   4
   3   3   5   17.98    1.30  13
   3  -6   5   14.01    0.81  10
   3   3   5   21.03    5.59   4
   3  -6   5   12.58    1.38  13
   3   3   5   17.63    0.87  11
  -4  -3  -5   16.05    1.05   6
   7  -4  -5   16.92    1.20  13
   7  -4  -5   14.77    5.42   9
  -3   7  -5   17.11    1.00   2
  -3   7  -5   15.94    1.07   7
  -4  -3  -5   17.47    1.02   5
   7  -4  -5   16.99    3.97   4
   7  -4  -5   18.38    1.75  12
   4   3   5   18.48    5.92   4
   4   3   5   15.93    1.35  13
  -7   4   5   17.01    0.97   5
   3  -7   5   16.35    1.63  13
   4   3   5   15.58    0.90  11
   3  -7   5   15.90    0.85  10
  -7   4   5   15.62    1.07   7
   6  -4  -5  135.97    5.74  12
  -4  -2  -5  137.92    5.66   6
   6  -4  -5  118.69    8.66   4
   6  -4  -5  127.55    5.73  13
   6  -4  -5  131.39    8.42   9
   4   2   5  119.69    5.76  13
   4   2   5  128.43   10.24   4
   2  -6   5  130.17    5.51  10
  -6   4   5  133.22    5.62   7
   2  -6   5  129.68   11.69   4
   2  -6   5  129.54    6.01  13
   4   2   5  134.45    5.57  11
   5  -4  -5  106.55    6.49   9
   5  -4  -5  103.55    4.56  13
   5  -4  -5  106.15    4.51  12
  -1   5  -5  103.31    9.44   4
   5  -4  -5   97.62    7.42   4
  -4  -1  -5   98.95    4.61  12
  -4  -1  -5  105.33    5.17  14
  -1   5  -5  105.68    4.54  12
   1  -5   5  105.66    5.33  14
   1  -5   5  112.13    5.12  13
  -5   4   5   98.92    5.76   1
   1  -5   5  104.92    9.60   4
   4   1   5  105.81    4.83  13
   4   1   5  128.91    9.42   4
   1  -5   5  122.16   10.82   4
   4   1   5  104.08    4.69  11
   1  -5   5  108.29    4.67  10
   4   1   5  104.84    8.08   4
   4  -4  -5  191.99   11.97   4
  -4   0  -5  222.04    9.47   1
   0   4  -5  231.86    9.35  13
  -4   0  -5  201.69    9.15  12
   4  -4  -5  203.58    9.70  14
   0   4  -5  217.23    9.05  11
   4  -4  -5  207.35   10.41   9
   0   4  -5  223.58    9.96   9
   0   4  -5  229.55    9.12  12
   0   4  -5  220.04    9.94   9
   4  -4  -5  197.19    9.01  12
   0   4  -5  231.26   14.05   4
   4  -4  -5  206.49    9.18  13
  -4   0  -5  203.91    9.53  14
   0  -4   5  205.77   14.35   4
   0  -4   5  229.61    9.18  13
   4   0   5  209.76    8.84  13
  -4   4   5  202.63    9.69   1
   4   0   5  210.51   12.13   4
   4   0   5  217.08    8.91  13
  -4   4   5  215.98   10.33   9
   4   0   5  190.30   11.04   4
   0  -4   5  215.82    8.79  10
   0  -4   5  200.64   13.76   4
   0  -4   5  203.08    9.28  14
  -4   4   5  196.67   10.30   4
   3  -4  -5  187.97   11.91   4
  -4   1  -5  207.69    8.84  12
   1   3  -5  210.40   13.63   4
   1   3  -5  213.03    8.83  12
   1   3  -5  212.35    9.90   9
   1   3  -5  190.85   12.51   4
  -4   1  -5  217.01    9.30   1
   3  -4  -5  198.68    8.87  13
   3  -4  -5  198.97    9.31  14
   1   3  -5  203.27    9.89   9
   1   3  -5  210.43    8.95  13
   3  -4  -5  213.91    8.71  10
   1   3  -5  218.99    8.76  11
  -4   1  -5  211.63    9.20  14
   3  -4  -5  201.36    9.94   9
   4  -1   5  201.55   10.13   4
   4  -1   5  212.93   10.66   9
  -3   4   5  198.45   11.33   4
  -3   4   5  211.45    9.72   9
  -3   4   5  194.00    9.33   1
  -1  -3   5  205.41   12.85   4
  -1  -3   5  205.83    9.12  14
  -1  -3   5  219.00    8.92  13
  -1  -3   5  196.28   13.17   4
   2   2  -5   48.16    2.00  11
   2   2  -5   52.88    3.31   9
   2   2  -5   44.12    2.10  12
   2  -4  -5   44.04    2.96   9
   2  -4  -5   43.82    2.60  14
  -4   2  -5   43.63    2.08  12
   2   2  -5   51.90    4.96   4
   2  -4  -5   44.72    2.18  13
  -4   2  -5   42.51    2.80   1
   2  -4  -5   43.85    1.95  10
   2  -4  -5   40.36    4.89   4
   2   2  -5   41.37    4.93   4
   2   2  -5   44.05    2.19  13
   2   2  -5   44.14    3.38   9
  -4   2  -5   44.93    2.48  14
   4  -2   5   38.82    2.17   4
   4  -2   5   52.58    3.34   9
   4  -2   5   40.96    2.26   4
  -2   4   5   44.09    4.51   4
  -2   4   5   44.58    3.60   9
  -2   4   5   44.10    2.66   1
  -2  -2   5   44.43    2.51  14
  -2  -2   5   45.55    4.79   4
   1  -4  -5    2.71    1.10   9
   1  -4  -5    2.41    0.32  10
   3   1  -5    2.46    0.58  13
   1  -4  -5    2.54    0.56  13
   3   1  -5    1.86    1.13   9
  -4   3  -5    2.18    0.89   1
   3   1  -5    1.48    1.31   9
  -4   3  -5    2.25    0.42  12
   3   1  -5    2.00    0.43  12
   3   1  -5    2.83    1.76   4
   1  -4  -5    1.73    0.69  14
   1  -4  -5    1.16    1.73   4
   3   1  -5    3.01    0.37  11
  -1   4   5    1.96    0.67  13
   4  -3   5    2.07    0.97   9
  -1   4   5    2.67    0.87   1
   4  -3   5    1.48    1.15   4
   4  -3   5    1.82    1.18   4
  -3  -1   5    1.86    0.52  14
   0  -4  -5   15.90    1.54  13
   0  -4  -5   16.04    2.18   9
  -4   4  -5   16.17    1.02  12
   4   0  -5   14.61    2.76   9
   4   0  -5   14.69    2.77   4
   4   0  -5   15.74    0.95  12
   0  -4  -5   14.55    0.82  10
   0  -4  -5   15.25    1.64  14
   4   0  -5   21.67    3.88   4
  -4   4  -5   15.76    1.96   1
   4   0  -5   15.45    1.00  13
   0   4   5   16.34    0.87  11
   0   4   5   16.28    1.29  13
   4  -4   5   14.09    1.63   9
   0   4   5   16.05    3.66   4
   4  -4   5   15.98    0.88  13
   4  -4   5   16.99    1.11  13
   4  -4   5   15.30    2.42   4
   4  -4   5   18.35    3.09   4
   4  -4   5   16.43    1.70  14
  -4   0   5   15.28    1.58  14
   4  -4   5   21.51    1.59   9
   5  -1  -5   16.09    2.66   4
  -1  -4  -5   18.14    5.33   4
   5  -1  -5   15.54    3.20   9
   5  -1  -5   16.46    1.03  13
  -1  -4  -5   19.50    1.89  14
  -4   5  -5   16.58    2.21   1
  -1  -4  -5   19.70    2.92   9
   5  -1  -5   15.88    1.08  12
   1   4   5   26.70    4.79   9
   4  -5   5   12.92    1.00  13
   4  -5   5   16.18    1.88  14
   1   4   5   18.12    1.28  13
  -5   1   5   17.23    2.21   1
   4  -5   5   13.03    3.48   4
  -5   1   5   16.20    1.72  14
   1   4   5   19.98    4.06   4
   4  -5   5   13.59    0.86  11
   6  -2  -5   21.16    4.01   9
   6  -2  -5   22.31    3.49   4
   6  -2  -5   28.21    5.13   4
  -4   6  -5   26.12    1.29   7
   6  -2  -5   24.47    1.55  12
   6  -2  -5   25.76    1.40  13
   2   4   5   29.85    6.25   4
   4  -6   5   24.02    1.18  10
   4  -6   5   24.49    5.51   4
   4  -6   5   22.98    1.58  13
  -6   2   5   25.41    1.33   6
   2   4   5   27.13    1.73  13
   2   4   5   23.86    1.23  11
   7  -3  -5    4.19    0.80  13
   7  -3  -5    3.79    3.86   4
  -3  -4  -5    2.34    0.48   6
  -4   7  -5    2.28    0.43   7
   7  -3  -5    2.68    0.87  12
  -4   7  -5    2.62    0.49   2
   7  -3  -5    2.60    3.51   9
  -3  -4  -5    2.84    0.45   5
   4  -7   5    1.97    0.30  10
   3   4   5    3.19    0.43  11
  -7   3   5    4.37    0.53   5
  -7   3   5    3.63    0.60   7
   4  -7   5    1.13    0.90  13
   3   4   5    1.70    0.96  13
  -7   3   5    2.26    0.53   6
  -4   8  -5  161.45    7.15   5
   8  -4  -5  167.56    7.44  12
  -4  -4  -5  172.78    7.14   6
  -4  -4  -5  165.61    7.12   5
   8  -4  -5  154.25    7.28  13
  -4   8  -5  165.98    7.12   7
  -4   8  -5  163.89    7.12   2
  -8   4   5  162.06    7.04   5
   4   4   5  147.19    6.99  11
  -8   4   5  162.22    7.06   6
   4  -8   5  165.19    7.64  13
  -8   4   5  173.08    7.06   7
   4  -8   5  160.34    6.93  10
   4   4   5  167.61    7.55  13
  -5  -4  -5   35.33    1.74   5
  -4   9  -5   33.52    1.75   7
  -4   9  -5   33.70    1.74   2
  -4   9  -5   35.87    1.77   5
  -5  -4  -5   34.59    1.78   6
   9  -5  -5   32.85    2.21  13
   5   4   5   33.90    1.73  11
   5   4   5   37.86    2.83  13
   5   4   5   36.41    2.70  12
   4  -9   5   32.98    3.64  13
  -9   5   5   35.82    1.79   7
  -9   5   5   35.82    1.78   5
   4  -9   5   32.25    1.66  10
   8  -5  -5   21.88    1.59  13
  -5  -3  -5   23.37    1.27   6
  -3   8  -5   22.25    1.24   2
  -3   8  -5   23.07    1.37   5
  -5  -3  -5   23.84    1.24   5
  -3   8  -5   20.95    1.53   7
   3  -8   5   23.77    2.65  13
  -8   5   5   23.35    1.29   5
   3  -8   5   21.22    1.14  10
   5   3   5   23.98    1.94  13
  -8   5   5   22.13    1.29   7
   5   3   5   22.31    1.19  11
   3  -8   5   30.38   17.37   4
  -5  -2  -5  177.79    7.31   5
  -2   7  -5  160.94    7.33   5
   7  -5  -5  157.52   11.13   4
   7  -5  -5  163.85    7.49  13
  -5  -2  -5  181.89    7.35   6
  -2   7  -5  178.16    7.32   7
  -2   7  -5  174.24    7.32   2
   7  -5  -5  160.51   12.30   9
  -7   5   5  177.43    7.82   5
   2  -7   5  178.11    8.43  13
   5   2   5  176.41    7.76  11
  -7   5   5  186.97    7.82   7
   5   2   5  194.67   13.70   4
   2  -7   5  193.05   17.44   4
   2  -7   5  169.88    7.70  10
   5   2   5  175.03    8.05  13
   6  -5  -5   32.18    4.89   9
  -5  -1  -5   30.79    1.49   6
   6  -5  -5   29.44    1.70  13
   6  -5  -5   27.73    4.43   4
  -1   6  -5   30.59    1.89  12
   1  -6   5   29.61    1.37  10
   5   1   5   32.69    4.89   4
   1  -6   5   30.25    2.37  13
   5   1   5   28.70    1.42  11
   5   1   5   26.58    1.66  13
  -6   5   5   30.18    1.52   7
   0   5  -5  855.49   43.42   4
   5  -5  -5  882.45   35.93  10
   5  -5  -5  807.03   36.27  13
   5  -5  -5  797.06   40.72   4
   0   5  -5  850.12   36.01  11
   0   5  -5  912.82   36.42  13
   5  -5  -5  839.01   37.93   9
   0   5  -5  875.29   37.03   9
  -5   0  -5  910.04   36.05   6
  -5   0  -5  859.24   36.70  14
   0   5  -5  869.50   36.08  12
   5  -5  -5  835.73   37.22  14
  -5   0  -5  835.71   36.15  12
   0  -5   5  935.40   36.87  13
  -5   5   5  903.69   36.50   7
   5   0   5  856.52   36.51  13
   5   0   5  821.97   40.14   4
   0  -5   5  876.16   36.39  10
   5   0   5  880.47   40.84   4
  -5   5   5  842.52   37.48   1
   0  -5   5  828.12   37.02  14
   0  -5   5  855.47   43.99   4
   1   4  -5  272.77   11.24  12
   4  -5  -5  234.41   15.21   4
   1   4  -5  277.22   12.74   9
   1   4  -5  275.37   13.00   9
   1   4  -5  280.59   17.30   4
  -5   1  -5  259.28   11.74  14
   1   4  -5  284.56   11.46  13
   4  -5  -5  263.93   11.07  10
   4  -5  -5  250.41   12.59   9
  -5   1  -5  273.23   11.83   1
   4  -5  -5  238.67   11.30  13
   1   4  -5  272.80   11.13  11
  -5   1  -5  252.94   11.25  12
   4  -5  -5  241.86   11.85  14
  -1  -4   5  252.01   11.40  14
  -4   5   5  250.21   11.81   1
  -4   5   5  267.67   12.23   9
  -1  -4   5  287.67   17.35   4
   5  -1   5  246.60   13.14   4
  -4   5   5  252.24   13.59   4
   5  -1   5  230.66   12.72   4
   3  -5  -5  207.42    9.67  14
   3  -5  -5  209.75    8.93  10
  -5   2  -5  216.06    9.57  14
   3  -5  -5  209.07   10.09   9
   2   3  -5  206.64    9.08  12
   3  -5  -5  207.10    9.19  13
  -5   2  -5  214.81    9.80   1
   2   3  -5  224.64   14.92   4
   2   3  -5  212.31   11.12   9
  -5   2  -5  215.23    9.09  12
   2   3  -5  206.64   14.11   4
   2   3  -5  213.96    9.24  13
   3  -5  -5  201.22   13.66   4
   2   3  -5  216.89   10.75   9
   5  -2   5  206.72   10.70   9
   5  -2   5  201.48    9.45   4
  -2  -3   5  203.24    9.32  14
   5  -2   5  176.65    9.28   4
   5  -2   5  204.25   11.29   9
  -3   5   5  207.84    9.58   1
  -3   5   5  218.47    9.90   9
  -3   5   5  216.75   12.79   4
  -2  -3   5  213.49   14.03   4
  -5   3  -5    8.68    1.92   1
   3   2  -5    8.36    3.03   4
   2  -5  -5    8.06    1.42  14
   2  -5  -5    6.34    3.86   4
  -5   3  -5    6.16    0.79  12
   3   2  -5    7.66    0.53  11
   2  -5  -5    8.12    1.03  13
  -5   3  -5    7.24    1.68  14
   3   2  -5    6.69    0.74  12
   3   2  -5    6.94    0.79  13
   2  -5  -5    8.47    2.07   9
   3   2  -5   12.82    2.53   9
   5  -3   5    5.59    1.86   9
  -3  -2   5    6.87    1.42  14
  -2   5   5    7.22    1.71   1
  -5   4  -5   46.10    2.25  12
   4   1  -5   49.16    2.10  11
   4   1  -5   44.88    2.26  12
  -5   4  -5   41.43    3.28   1
   1  -5  -5   45.82    3.50   9
   1  -5  -5   43.33    2.92  14
   1  -5  -5   52.21    7.21   4
   1  -5  -5   46.42    2.06  10
   4   1  -5   44.63    2.29  13
   4   1  -5   46.97    5.44   4
   1  -5  -5   48.25    2.62  13
   4   1  -5   45.80    4.33   9
   4   1  -5   53.06    6.94   4
  -1   5   5   48.91    4.66   9
   5  -4   5   37.62    3.88   4
  -1   5   5   54.67    6.40   4
   5  -4   5   52.89    4.11   9
   5  -4   5   43.72    3.70   9
  -1   5   5   47.52    2.84  13
   5  -4   5   38.02    3.78   4
  -4  -1   5   44.20    2.82  14
  -1   5   5   40.00    2.17  12
  -5   5  -5   46.35    2.30   7
   0  -5  -5   49.93    2.24  10
   0  -5  -5   64.66    7.61   4
   0  -5  -5   54.68    3.12  13
   0  -5  -5   50.31    4.48   9
   5   0  -5   42.30    4.68   9
   5   0  -5   59.73    7.32   4
   5   0  -5   45.48    5.43   4
   5   0  -5   48.90    2.26  11
   5   0  -5   41.45    2.46  13
   0   5   5   46.50    2.28  12
   5  -5   5   45.51    3.11  14
   5  -5   5   47.52    4.75   4
   0   5   5   53.81    7.44   4
   0   5   5   47.76    2.12  11
   5  -5   5   38.86    2.17  13
   5  -5   5   45.45    2.94   9
   0   5   5   49.83    2.72  13
   5  -5   5   40.36    4.89   4
  -5   0   5   47.61    2.15   6
   6  -1  -5  749.68   31.41  12
  -5   6  -5  777.64   31.29   7
   6  -1  -5  707.88   36.08   4
   6  -1  -5  749.20   34.77   9
   6  -1  -5  726.22   31.40  13
   1   5   5  737.42   31.03  11
   1   5   5  740.62   39.63   4
   1   5   5  782.71   31.41  13
   5  -6   5  688.42   36.64   4
   5  -6   5  748.77   30.93  10
  -6   1   5  762.68   31.07   6
   5  -6   5  696.40   31.21  13
   7  -2  -5   15.55    1.37  12
  -2  -5  -5   12.51    0.99   2
   7  -2  -5   18.74    3.52   4
  -5   7  -5   13.29    0.92   7
  -2  -5  -5   13.06    1.11   6
  -5   7  -5   15.19    0.92   2
   7  -2  -5   14.08    1.25  13
   2   5   5   14.89    1.91  13
   5  -7   5   13.30    0.79  10
   5  -7   5   12.96    1.46  13
  -7   2   5   15.89    0.89   5
   2   5   5   14.88    0.84  11
   2   5   5   15.82    1.45  12
  -7   2   5   13.91    0.96   6
  -3  -5  -5  101.50    4.38   2
   8  -3  -5  101.74    4.80  12
  -3  -5  -5  102.40    4.40   6
  -5   8  -5   99.54    4.38   7
   8  -3  -5   91.75    4.58  13
  -5   8  -5   93.90    4.38   5
  -5   8  -5   98.43    4.37   2
  -8   3   5   97.00    4.39   6
   5  -8   5   88.83    4.96  13
   3   5   5  121.86   15.93   4
   3   5   5   94.04    4.37  11
  -8   3   5   98.01    4.41   5
   5  -8   5   91.71    4.28  10
   3   5   5  102.49    4.71  12
   3   5   5  103.50    5.21  13
  -5   9  -5  138.91    6.04   2
  -4  -5  -5  148.55    6.07   6
  -5   9  -5  141.88    6.04   5
  -4  -5  -5  127.97    6.34   2
  -5   9  -5  144.87    6.05   7
   9  -4  -5  126.00    6.40  13
  -9   4   5  137.41    6.11   5
   4   5   5  138.85    6.10  11
   4   5   5  151.56    7.10  13
   5  -9   5  134.67    6.91  13
   4   5   5  150.04    6.62  12
  -9   4   5  133.40    6.09   6
   5  -9   5  133.97    6.00  10
  -5  10  -5   31.88    1.68   2
  -5  10  -5   34.73    1.68   7
  10  -5  -5   31.23    2.81  13
  -5  10  -5   33.11    1.69   5
  -5  -5  -5   36.62    1.72   6
   5 -10   5   34.48    1.64  10
   5 -10   5   37.20    4.70  13
   5   5   5   32.63    1.72  11
   5   5   5   37.41    3.25  12
 -10   5   5   33.27    1.72   5
   5   5   5   32.59    4.18  13
  -5  11  -5   27.25    1.44   7
  -6  -5  -5   26.48    1.42   6
  -5  11  -5   25.88    1.42   5
   5 -11   5   26.72    1.45  10
 -11   6   5   24.72    1.34   5
   6   5   5   26.25    1.30   8
   6   5   5   26.72    1.45  11
  -4  10  -5   22.96    1.33   7
  -4  10  -5   21.37    1.24   5
  -6  -4  -5   21.28    1.24   6
  -6  -4  -5   21.04    1.20   5
  10  -6  -5   17.99    2.37  13
   6   4   5   22.25    2.80  12
   4 -10   5   20.47    1.21  10
   6   4   5   24.00    3.35  13
 -10   6   5   20.63    1.21   5
   6   4   5   21.87    1.19  11
 -10   6   5   20.43    1.28   7
  -3   9  -5   11.38    0.79   2
  -3   9  -5   11.67    0.97   7
   9  -6  -5   10.73    1.70  13
  -6  -3  -5   12.96    0.88   6
  -3   9  -5   12.60    0.89   5
  -6  -3  -5   12.05    0.81   5
  -9   6   5   11.42    0.84   5
  -9   6   5   10.97    0.88   7
   6   3   5   11.71    2.13  13
   6   3   5   12.11    0.79  11
   6   3   5   13.73    1.80  12
   3  -9   5    9.07    0.80  10
  -2   8  -5   23.17    1.22   2
  -6  -2  -5   22.70    1.23   5
   8  -6  -5   22.22    1.77  13
  -2   8  -5   21.43    1.30   5
  -6  -2  -5   21.11    1.26   6
   6   2   5   21.33    1.16  11
  -8   6   5   22.49    1.27   7
   2  -8   5   21.58    1.15  10
   6   2   5   20.21    1.83  13
  -8   6   5   22.29    1.26   5
   2  -8   5   20.58    3.64  13
   7  -6  -5   36.97    5.67   4
  -1   7  -5   41.61    1.90   2
  -6  -1  -5   39.08    1.92   5
   7  -6  -5   38.11    2.25  13
  -6  -1  -5   38.73    1.93   6
   7  -6  -5   40.30    1.83  10
  -1   7  -5   40.22    1.92   5
  -7   6   5   39.63    1.88   5
   1  -7   5   39.49    1.75  10
   6   1   5   35.83    5.75   4
   6   1   5   36.34    2.14  13
   6   1   5   39.59    1.78  11
  -7   6   5   33.37    2.07   7
   0   6  -5   30.01    1.92  12
   6  -6  -5   29.29    4.51   4
  -6   0  -5   29.99    1.48   6
   6  -6  -5   27.80    1.75  13
   6  -6  -5   30.63    1.38  10
   0   6  -5   27.57    1.35   8
  -6   6   5   29.26    1.47   5
   6   0   5   27.64    1.57  13
   6   0   5   23.06    6.49   9
  -6   6   5   29.20    1.43   7
   6   0   5   30.19    5.05   4
   0  -6   5   22.27    1.50  10
   1   5  -5   12.41    2.23  13
   5  -6  -5    9.81    1.04  13
  -6   1  -5   10.32    1.07  12
  -6   1  -5   10.83    0.76   6
   1   5  -5   11.45    0.75  11
   1   5  -5   10.92    1.20  12
   5  -6  -5   11.45    0.65  10
   5  -6  -5   11.28    5.36   4
   6  -1   5   10.12    2.84   4
   6  -1   5   10.14    0.76  13
   6  -1   5   10.68    3.71   9
   6  -1   5   14.16    4.42   4
  -5   6   5   10.20    0.71   7
   2   4  -5    1.63    0.79  13
   2   4  -5    1.46    0.31  11
   4  -6  -5    2.30    2.06   9
   2   4  -5    1.19    0.77  12
   4  -6  -5    1.32    0.26  10
  -6   2  -5    1.47    0.43   6
   2   4  -5    9.34    3.45   9
   4  -6  -5    1.55    0.58  13
  -2  -4   5    1.93    0.52   6
   6  -2   5    1.34    1.01   4
   6  -2   5    1.86    3.17   9
  -4   6   5    2.55    0.46   7
   3  -6  -5   98.99    5.82   9
   3   3  -5  110.95    7.34   9
  -6   3  -5  104.86    4.73  12
   3   3  -5  102.49    4.89  13
   3   3  -5  112.38    9.84   4
   3  -6  -5  113.10    9.27   4
   3   3  -5  102.91    4.72  12
   3   3  -5  104.41    4.57  11
   3  -6  -5  103.55    4.92  13
   3  -6  -5  101.06    4.51  10
  -3   6   5   97.08    4.41   7
  -3  -3   5  105.79    4.44   6
   6  -3   5   99.55    6.97   9
   4   2  -5   12.58    1.13  13
   4   2  -5   16.99    4.34   4
  -6   4  -5   13.44    1.20  12
   2  -6  -5   12.82    0.70  10
  -6   4  -5   10.86    0.89   7
   4   2  -5   11.36    1.16  12
   2  -6  -5   12.58    1.63  13
   4   2  -5   13.02    0.75  11
   6  -4   5   12.77    1.79   4
   6  -4   5   21.96    3.40   9
  -4  -2   5   13.35    0.89   6
   1  -6  -5   25.11    2.77  13
   5   1  -5   20.29    1.02  11
   1  -6  -5   18.92    0.97  10
  -6   5  -5   17.92    1.08   7
   5   1  -5   20.86    4.50   9
   5   1  -5   17.01    1.29  12
   5   1  -5   18.75    1.38  13
   5   1  -5   20.18    4.74   4
   6  -5   5   17.57    3.33   4
   6  -5   5   17.44    1.04  13
  -5  -1   5   19.02    1.03   6
   6   0  -5    2.09    0.65  13
   6   0  -5    2.56    0.35  11
   6   0  -5    5.75    6.79   9
   6   0  -5    1.43    0.73  12
  -6   6  -5    2.56    0.49   2
  -6   6  -5    3.23    0.54   7
  -6   0   5    2.29    0.44   6
   0   6   5    2.70    0.47   8
   6  -6   5    3.19    0.76  13
   6  -6   5    4.56    3.66   4
   0   6   5    2.86    0.54   5
  -6   0   5    3.02    0.58   5
  -6   7  -5   18.65    1.12   2
   7  -1  -5   17.15    1.52  12
   7  -1  -5   20.86    5.19   4
  -1  -6  -5   18.86    1.06   2
  -6   7  -5   17.16    1.06   7
   7  -1  -5   18.59    1.10  11
   7  -1  -5   18.05    1.47  13
  -7   1   5   18.25    1.00   5
   1   6   5   17.43    1.69  12
   6  -7   5   22.84    5.28   4
   6  -7   5   14.43    1.46  13
   6  -7   5   15.87    0.94  10
   1   6   5   17.99    1.06  11
  -7   1   5   16.72    1.06   6
   1   6   5   16.44    0.96   8
   8  -2  -5    1.25    1.31  12
  -6   8  -5    0.77    0.36   7
  -6   8  -5    0.95    0.40   2
  -2  -6  -5    1.63    0.41   2
  -6   8  -5    2.52    0.50   5
   8  -2  -5    0.87    0.80  13
  -8   2   5    0.79    0.34   6
   2   6   5    1.17    1.12  12
  -8   2   5    1.72    0.37   5
   2   6   5    1.30    0.29   8
   6  -8   5    1.46    0.99  13
   2   6   5    1.51    0.42  11
   6  -8   5    0.68    0.30  10
   9  -3  -5   20.50    1.95  13
  -6   9  -5   19.65    1.22   5
  -6   9  -5   20.35    1.16   7
  -6   9  -5   19.90    1.13   2
  -3  -6  -5   21.72    1.17   2
   9  -3  -5   21.55    2.72  12
  -3  -6  -5   21.16    1.36   6
   3   6   5   21.61    1.20  11
   3   6   5   20.31    1.11   8
  -9   3   5   21.88    1.19   5
   6  -9   5   19.09    1.09  10
   3   6   5   21.29    2.58  12
   6  -9   5   19.20    2.54  13
  -9   3   5   20.96    1.20   6
  -6  10  -5   38.91    1.93   2
  -4  -6  -5   41.48    2.02   6
  10  -4  -5   34.89    2.93  13
  -6  10  -5   40.18    1.92   5
  -6  10  -5   40.80    1.95   7
   6 -10   5   41.25    4.15  13
 -10   4   5   40.72    2.00   6
   4   6   5   40.28    1.93   8
   6 -10   5   38.69    1.91  10
 -10   4   5   40.62    1.97   5
   4   6   5   42.00    2.06  11
  -5  -6  -5   13.20    0.89   6
  -6  11  -5   11.23    0.77   7
  -6  11  -5   10.78    0.88   5
   5   6   5   11.97    0.72   8
   6 -11   5   12.31    0.91  10
   5   6   5   12.71    1.08  11
 -11   5   5   11.03    0.81   5
  -6  -6  -5   -0.22    0.40   6
  -6  12  -5    1.11    0.53   7
   6   6   5    0.52    0.22   8
   6   6   5    0.73    0.32   5
 -12   6   5    0.18    0.24   5
 -13   7   5    1.39    0.27   5
   7   6   5    2.19    0.38   5
   7   6   5    2.12    0.23   8
   6 -13   5    2.08    0.36   2
  -7  -5  -5    2.15    0.41   6
   7   5   5    1.71    0.30   8
 -12   7   5    1.67    0.34   5
   7   5   5    1.99    0.66  11
  11  -7  -5    8.58    1.14  10
  -4  11  -5    8.95    0.69   5
  -7  -4  -5    8.84    0.74   6
 -11   7   5    9.01    0.94   5
 -11   7   5    9.73    0.72   7
   7   4   5    8.83    0.74  11
  -3  10  -5   55.33    2.63   5
  -7  -3  -5   54.14    2.59   5
  -7  -3  -5   56.40    2.64   6
  10  -7  -5   52.24    3.54  13
  10  -7  -5   59.49    2.62  10
 -10   7   5   52.91    2.56   5
   7   3   5   57.05    4.16  13
   7   3   5   55.44    3.55  12
   7   3   5   55.76    2.58  11
 -10   7   5   55.77    2.60   7
  -2   9  -5    0.25    0.39   5
  -7  -2  -5    0.04    0.35   5
   9  -7  -5    0.16    0.52  10
   9  -7  -5   -0.32    1.02  13
  -7  -2  -5   -0.08    0.32   6
   7   2   5    0.43    0.30  11
   7   2   5   -0.65    0.95  13
  -9   7   5   -0.21    0.31   7
  -9   7   5   -0.01    0.31   5
   7   2   5    0.38    1.03  12
   8  -7  -5   67.26    2.90  10
  -7  -1  -5   65.95    3.00   5
  -7  -1  -5   66.55    3.02   6
   8  -7  -5   60.79    3.45  13
   7   1   5   63.28    3.45  13
  -8   7   5   64.99    2.98   5
   7   1   5   68.81    2.95  11
  -8   7   5   63.60    3.01   7
   0   7  -5  150.53    6.56   8
   7  -7  -5  145.53    7.01  13
   0   7  -5  156.41    6.69   5
   7  -7  -5  159.76    6.56  10
  -7   0  -5  156.76    6.66   5
  -7   0  -5  153.36    6.70   6
  -7   7   5  151.14    6.74   5
  -7   7   5  170.57    6.78   2
   7   0   5  160.61    6.68  11
  -7   7   5  153.05    6.76   7
   7   0   5  140.89    6.91  13
   6  -7  -5  305.36   13.69  13
   6  -7  -5  276.24   20.48   4
   6  -7  -5  322.19   13.27  10
  -7   1  -5  327.05   13.42   6
   1   6  -5  331.23   13.55  12
  -7   1  -5  323.31   13.37   5
  -6   7   5  351.98   13.36   2
   7  -1   5  300.25   13.39  13
  -6   7   5  315.55   13.36   5
   7  -1   5  286.49   16.81   4
  -6   7   5  311.97   13.41   7
   2   5  -5    3.67    0.54   3
  -7   2  -5    3.04    0.59   5
  -7   2  -5    2.96    0.59   6
   2   5  -5    2.86    0.91  12
   2   5  -5    3.52    0.48  11
   2   5  -5    3.54    1.36  13
   5  -7  -5    2.53    0.42  10
   5  -7  -5    2.75    0.75  13
  -5   7   5    3.74    0.55   5
  -2  -5   5    3.02    0.51   5
  -5   7   5    2.63    0.42   7
  -5   7   5    2.70    0.53   2
   7  -2   5    2.99    0.58  13
  -2  -5   5    2.91    0.57   6
   4  -7  -5    7.64    0.57  10
   3   4  -5    8.80    1.07  12
  -7   3  -5    8.93    0.70   6
   3   4  -5   19.48    6.57   9
   4  -7  -5    7.20    1.31  13
   3   4  -5    7.78    1.57  13
   3   4  -5    7.37    0.59  11
   7  -3   5    9.69    5.44   9
  -3  -4   5    6.81    0.65   6
  -3  -4   5    6.40    0.71   5
  -4   7   5    8.07    0.66   2
  -4   7   5    6.56    0.70   7
  -4   7   5    6.95    0.76   5
   4   3  -5   90.61    9.21   9
   3  -7  -5   87.56    4.11  10
   4   3  -5   89.42    4.59  13
   4   3  -5   86.91    4.17  11
   4   3  -5  111.88   10.73   4
   3  -7  -5   90.68    4.79  13
   4   3  -5   92.04    4.42  12
   3  -7  -5  117.08   11.05   4
  -7   4  -5   94.35    4.25   7
  -4  -3   5   89.15    3.94   6
  -3   7   5   93.58    3.97   7
  -4  -3   5   90.01    3.95   5
   7  -4   5   84.79    8.38   9
  -3   7   5   85.99    3.97   5
   5   2  -5   25.79    1.93  13
   5   2  -5   28.30    1.43  11
   5   2  -5   27.13    1.69  12
   2  -7  -5   26.85    1.36  10
  -7   5  -5   29.10    1.48   7
   5   2  -5   33.93    5.56   4
  -7   5  -5   31.33    1.51   2
   7  -5   5   34.79    3.11   4
   7  -5   5   24.28    1.46  13
  -5  -2   5   27.19    1.42   6
  -2   7   5   26.80    1.49   5
   6   1  -5   78.18   10.16   4
  -7   6  -5   71.00    3.33   7
  -7   6  -5   72.33    3.29   2
   6   1  -5   73.86    3.24  11
   6   1  -5   68.46    3.63  13
   6   1  -5   70.32    3.55  12
  -6  -1   5   72.48    3.03   5
  -6  -1   5   69.98    3.04   6
  -1   7   5   62.90    2.88   8
  -1   7   5   66.62    3.01   5
   7  -6   5   60.10    3.17  13
   7  -6   5   64.19    6.68   4
   7   0  -5   23.68    1.28  11
  -7   7  -5   23.21    1.33   7
  -7   7  -5   25.03    1.36   2
   7   0  -5   24.61    1.86  13
   0  -7  -5   24.80    1.32   2
   7   0  -5   23.40    1.80  12
   7  -7   5   22.44    1.22  10
   7  -7   5   21.02    1.67  13
   0   7   5   20.74    1.19   5
  -7   0   5   25.07    1.21   5
  -7   0   5   23.21    1.25   6
   0   7   5   21.72    1.14   8
  -7   8  -5    4.23    0.61   7
  -7   8  -5    4.47    0.69   5
   8  -1  -5    6.24    1.33  13
   8  -1  -5    4.93    1.12  12
  -1  -7  -5    5.12    0.61   2
  -7   8  -5    5.75    0.64   2
   8  -1  -5    5.21    0.70  11
   7  -8   5    3.80    1.24  13
   1   7   5    4.48    0.70   8
   7  -8   5    4.34    0.59  10
  -8   1   5    4.29    0.54   5
   1   7   5    4.00    0.61   5
  -8   1   5    5.36    0.54   6
   9  -2  -5   10.76    0.87  11
  -7   9  -5    9.05    0.71   2
  -2  -7  -5    9.89    0.84   2
  -7   9  -5    8.58    0.79   7
  -7   9  -5    9.39    0.82   5
   9  -2  -5    9.00    1.81  12
   9  -2  -5    8.51    1.87  13
   2   7   5    7.62    0.73   5
  -9   2   5    8.20    0.68   5
   2   7   5    8.41    0.64   8
   7  -9   5    9.56    2.16  13
  -9   2   5    8.35    0.72   6
   7  -9   5    8.99    0.68  10
  -3  -7  -5    3.27    0.51   2
  -7  10  -5    2.06    0.46   2
  10  -3  -5    3.00    0.61  11
  -7  10  -5    1.51    0.37   7
  -7  10  -5    2.05    0.51   5
  10  -3  -5    1.43    1.45  13
 -10   3   5    2.16    0.39   5
   7 -10   5   -0.32    2.03  13
   3   7   5    2.51    0.46   8
 -10   3   5    2.05    0.77   6
   3   7   5    2.31    0.46   5
   7 -10   5    1.37    0.39  10
  -7  11  -5    7.01    0.58   7
  11  -4  -5    7.03    0.98  11
   7 -11   5    6.25    0.72  10
   4   7   5    7.40    0.52   8
   4   7   5    7.10    0.63   5
 -11   4   5    6.53    0.57   5
  -7  12  -5    7.47    0.57   7
   7 -12   5    8.46    0.90  10
 -12   5   5    6.77    0.55   5
   5   7   5    7.46    0.54   5
   5   7   5    7.28    0.50   8
 -13   6   5    2.78    0.35   5
   7 -13   5    2.47    0.33   2
   6   7   5    2.34    0.30   8
   6   7   5    1.77    0.27   5
   8   5   5    9.59    0.57   8
   8   5   5    9.03    0.54   5
 -13   8   5    8.84    0.65   5
   5 -13   5    9.76    0.53   2
  -8  -4  -5    3.03    0.48   6
 -12   8   5    3.38    0.41   5
   8   4   5    3.46    0.43   8
   4 -12   5    3.11    0.45   2
   8   4   5    4.06    0.79  11
  -8  -3  -5   28.36    1.52   6
  11  -8  -5   31.29    1.63  10
  -3  11  -5   29.79    1.49   5
   3 -11   5   28.26    1.41   2
   8   3   5   28.80    1.45  11
 -11   8   5   26.75    1.42   7
 -11   8   5   28.30    1.40   5
  10  -8  -5    2.76    1.68  13
  10  -8  -5    1.89    0.54  10
  -2  10  -5    1.51    0.41   5
  -8  -2  -5    1.24    0.38   6
  -8  -2  -5    1.74    0.36   5
   8   2   5    1.39    1.64  12
   8   2   5    1.68    0.45  11
   8   2   5    2.53    2.00  13
 -10   8   5    0.48    0.38   7
 -10   8   5    1.13    0.34   5
   9  -8  -5   16.35    2.40  13
  -8  -1  -5   17.63    1.16   6
  -8  -1  -5   18.67    1.08   5
  -1   9  -5   17.64    1.13   5
   9  -8  -5   19.19    1.12  10
   8   1   5   18.52    1.05  11
   8   1   5   16.41    2.68  13
  -9   8   5   17.97    1.09   7
   8   1   5   18.24    2.36  12
  -9   8   5   17.66    1.08   5
   0   8  -5   57.22    2.68   5
  -8   0  -5   57.32    2.64   5
   8  -8  -5   57.08    2.55  10
   8  -8  -5   55.21    3.39  13
  -8   0  -5   55.62    2.66   6
   8   0   5   59.34    3.30  12
   8   0   5   59.41    2.64  11
  -8   8   5   55.77    2.69   5
  -8   8   5   55.64    2.71   7
   8   0   5   53.29    3.20  13
  -8   8   5   60.75    2.68   2
  -8   1  -5   57.66    2.71   6
   1   7  -5   56.97    2.70   8
   7  -8  -5   59.44    2.61  10
  -8   1  -5   59.05    2.80   5
   7  -8  -5   57.88    3.37  13
  -1  -7   5   62.25    2.83   2
   8  -1   5   56.28    3.11  13
  -7   8   5   57.61    2.81   7
  -7   8   5   66.84    2.94   2
  -7   8   5   60.70    2.84   5
  -8   2  -5   57.78    2.64   5
   6  -8  -5   54.98    2.55  10
   2   6  -5   58.66    2.68  11
   2   6  -5   58.22    3.24  12
  -8   2  -5   58.53    2.67   6
   6  -8  -5   55.06    3.32  13
  -6   8   5   63.59    2.73   2
  -6   8   5   58.12    2.76   5
  -6   8   5   60.07    2.75   7
   8  -2   5   52.94    2.89  13
   3   5  -5    4.45    0.57   3
  -8   3  -5    3.27    0.55   6
  -8   3  -5    4.15    0.66   5
   5  -8  -5    3.96    1.11  13
   3   5  -5    4.22    1.84  13
   3   5  -5    3.64    0.55  11
   3   5  -5    2.14    1.11  12
   5  -8  -5    3.61    0.50  10
  -3  -5   5    3.46    0.48   5
  -5   8   5    3.43    0.55   5
  -5   8   5    3.94    0.54   2
  -5   8   5    2.70    0.45   7
  -3  -5   5    3.21    0.61   6
   4  -8  -5   27.47    2.72  13
  -8   4  -5   32.38    1.62   5
   4   4  -5   30.61    1.55   3
   4  -8  -5   27.99    1.46  10
  -8   4  -5   30.52    1.63   6
   4  -8  -5   39.53   13.87   4
   4   4  -5   32.29    2.57  13
   4   4  -5   29.04    1.52  11
   4   4  -5   32.22    2.02  12
  -8   4  -5   32.02    1.65   7
  -4   8   5   29.03    1.59   5
  -4  -4   5   29.98    1.55   6
  -4  -4   5   29.93    1.55   5
  -4   8   5   30.70    1.53   7
   5   3  -5  101.96    4.69  11
  -8   5  -5  105.84    4.75   5
   5   3  -5  105.30    5.05  12
  -8   5  -5  111.83    4.73   7
   3  -8  -5  105.44    4.62  10
   5   3  -5  110.29    5.34  13
   3  -8  -5  108.20    5.84  13
  -3   8   5   98.83    4.52   5
  -5  -3   5  100.67    4.51   6
  -5  -3   5  106.14    4.50   5
   8  -5   5   96.39    4.42  13
  -3   8   5  106.03    4.53   7
  -8   6  -5  174.84    7.79   5
   6   2  -5  184.33    8.32  13
   6   2  -5  174.00    7.77  11
  -8   6  -5  189.49    7.79   2
  -8   6  -5  184.52    7.81   7
   2  -8  -5  176.99    7.70  10
   6   2  -5  178.74    8.10  12
  -2   8   5  166.39    7.22   5
   8  -6   5  162.59    7.49  13
  -6  -2   5  169.53    7.21   5
  -6  -2   5  166.12    7.22   6
   7   1  -5    7.38    0.65  11
   1  -8  -5    7.70    0.65   2
   7   1  -5    7.82    1.75  13
  -8   7  -5    7.14    0.67   7
  -8   7  -5    5.94    1.01   2
  -8   7  -5    7.59    1.05   5
   7   1  -5    6.78    1.28  12
  -1   8   5    6.73    0.73   5
   8  -7   5    5.87    1.39  13
  -7  -1   5    7.77    0.68   6
  -7  -1   5    9.09    0.66   5
  -8   8  -5    0.66    0.41   2
   8   0  -5    0.37    0.35  11
  -8   8  -5    0.56    0.34   7
   8   0  -5    0.34    1.07  13
   8   0  -5    1.25    1.02  12
   0  -8  -5    0.79    0.34   2
   8  -8   5    0.75    1.08  13
   0   8   5    0.43    0.32   5
   8  -8   5    0.27    0.43  10
  -8   0   5    0.04    0.36   6
   0   8   5    0.50    0.24   8
  -8   0   5    0.58    0.35   5
   9  -1  -5   13.14    0.91  11
   9  -1  -5   12.39    1.87  12
   9  -1  -5   12.30    2.28  13
  -1  -8  -5   13.34    0.86   2
  -8   9  -5   13.07    0.88   2
  -8   9  -5   12.16    0.92   7
   8  -9   5   11.55    0.85  10
  -9   1   5   11.65    0.84   5
   1   8   5   12.23    0.87   5
  -9   1   5   11.30    0.83   6
   8  -9   5   10.22    2.04  13
   1   8   5   11.74    0.73   8
  10  -2  -5   11.13    2.85  13
  -8  10  -5   10.95    0.83   7
  -8  10  -5   12.37    0.87   2
  10  -2  -5   12.55    0.95  11
  -2  -8  -5   12.19    0.79   2
   8 -10   5   10.61    0.79  10
 -10   2   5    9.94    0.82   6
 -10   2   5   11.21    0.78   5
   2   8   5   10.86    0.66   8
   2   8   5   10.82    0.83   5
   8 -10   5   14.02    3.51  13
  11  -3  -5    2.87    0.61  11
  -8  11  -5    2.34    0.39   2
  -8  11  -5    2.50    0.42   7
 -11   3   5    1.87    0.49   6
 -11   3   5    2.03    0.36   5
   3   8   5    1.99    0.37   8
   8 -11   5    1.84    0.46  10
   3   8   5    1.70    0.37   5
  -8  12  -5   10.64    0.67   7
   4   8   5   10.41    0.52   8
   8 -12   5   10.43    0.90  10
   4   8   5    9.25    0.62   5
 -12   4   5    9.51    0.59   5
   8 -13   5    1.13    0.24   2
 -13   5   5    1.00    0.24   5
   5   8   5    1.26    0.30   5
   9   4   5   18.72    0.84   8
   9   4   5   16.38    0.84   5
   4 -13   5   17.66    0.85   2
  -3  12  -5    4.15    0.63   5
  -9  -3  -5    3.78    0.58   6
   3 -12   5    3.80    0.40   2
   9   3   5    3.52    0.47   8
 -12   9   5    2.79    0.37   5
   9   3   5    4.91    0.77  11
  11  -9  -5   10.89    0.97  10
  -2  11  -5   10.73    0.70   5
  -9  -2  -5    9.09    0.74   6
  -9  -2  -5   10.28    0.68   5
 -11   9   5    9.70    0.75   7
   9   2   5    9.80    0.80  11
 -11   9   5   10.77    0.71   5
   2 -11   5   10.97    0.69   2
  10  -9  -5   37.36    1.77  10
  -9  -1  -5   35.38    1.73   5
  -1  10  -5   36.15    1.84   5
  -9  -1  -5   34.83    1.76   6
   1 -10   5   35.56    1.78   2
 -10   9   5   34.58    1.72   5
   9   1   5   36.05    1.75  11
 -10   9   5   33.95    1.74   7
  -9   0  -5    8.71    0.72   5
   9  -9  -5    9.75    0.83  10
   0   9  -5   10.05    0.80   5
   9  -9  -5    8.20    1.98  13
   9   0   5    9.75    0.82  11
   0  -9   5    9.72    0.78   2
   9   0   5    9.55    1.64  12
   9   0   5    8.06    1.76  13
  -9   9   5    8.10    0.73   7
  -9   9   5    9.70    0.78   5
   8  -9  -5   40.51    3.37  13
   1   8  -5   40.38    1.96   5
   1   8  -5   38.98    1.78   8
  -9   1  -5   40.60    1.96   5
   8  -9  -5   41.16    1.91  10
  -9   1  -5   38.85    2.01   6
   9  -1   5   41.58    1.97  11
   9  -1   5   37.64    2.80  13
  -8   9   5   38.58    1.96   5
  -8   9   5   38.78    1.98   7
  -1  -8   5   41.93    1.95   2
   9  -1   5   38.37    3.10  12
   7  -9  -5   11.99    2.44  13
  -9   2  -5    9.08    0.88   6
   7  -9  -5    9.83    0.76  10
  -9   2  -5   11.37    0.80   5
   2   7  -5   10.37    0.67   8
  -7   9   5   10.49    0.81   5
   9  -2   5   10.63    1.71  13
  -7   9   5   10.29    0.86   7
   9  -2   5   13.22    2.26  12
  -9   3  -5   64.07    2.91   5
   3   6  -5   66.53    2.98  11
  -9   3  -5   66.13    2.97   6
   6  -9  -5   65.71    4.16  13
   6  -9  -5   58.83    2.85  10
   3   6  -5   60.75    4.49  12
   9  -3   5   58.49    5.21  12
  -6   9   5   61.52    2.93   7
  -6   9   5   62.51    2.95   5
  -3  -6   5   67.57    2.92   6
   4   5  -5   76.06    4.89  13
  -9   4  -5   73.60    3.43   6
   5  -9  -5   73.09    4.65  13
  -9   4  -5   75.45    3.40   5
   4   5  -5   78.29    4.04  12
   5  -9  -5   74.09    3.30  10
   4   5  -5   73.13    3.37  11
   4   5  -5   74.57    3.34   3
  -5   9   5   73.13    3.30   7
  -5   9   5   70.47    3.31   5
  -4  -5   5   71.86    3.28   5
   9  -4   5   66.03    3.34  13
  -4  -5   5   76.01    3.30   6
   9  -4   5   73.63    4.25  12
   5   4  -5  112.96    5.98  12
   5   4  -5  110.27    5.07  11
   4  -9  -5  110.29    4.99  10
  -9   5  -5  116.88    5.10   5
   5   4  -5  116.81    5.05   3
  -9   5  -5  118.88    5.12   7
   5   4  -5  122.02    6.29  13
  -4   9   5  109.04    4.82   5
  -5  -4   5  109.63    4.80   6
   9  -5   5   97.22    4.75  13
  -4   9   5  114.93    4.80   7
  -5  -4   5  109.53    4.79   5
   3  -9  -5   20.82    1.24  10
  -9   6  -5   21.92    1.27   5
   6   3  -5   19.84    1.16  11
   6   3  -5   22.01    1.84  12
  -9   6  -5   22.66    1.21   7
   6   3  -5   17.85    2.85  13
  -6  -3   5   19.65    1.14   5
  -6  -3   5   19.61    1.18   6
  -3   9   5   19.90    1.16   5
  -9   7  -5   50.20    2.26   2
   7   2  -5   48.76    3.48  13
   7   2  -5   44.76    2.22  11
   7   2  -5   46.37    2.84  12
   2  -9  -5   45.73    2.22   2
  -9   7  -5   46.53    2.26   7
  -9   7  -5   46.26    2.51   5
  -7  -2   5   43.41    2.10   6
  -2   9   5   39.78    2.07   5
   9  -7   5   40.83    2.67  13
  -7  -2   5   44.25    2.05   5
   8   1  -5    1.50    0.34  11
   8   1  -5    0.68    1.27  12
   1  -9  -5    1.31    0.35   2
  -9   8  -5    1.31    0.32   7
   8   1  -5    2.67    1.72  13
  -9   8  -5    1.00    0.52   2
  -8  -1   5    1.18    0.37   6
   9  -8   5    0.06    1.31  13
  -1   9   5    1.34    0.40   5
  -8  -1   5    1.19    0.39   5
   0  -9  -5    5.61    0.66   2
   9   0  -5    5.93    1.85  12
  -9   9  -5    4.72    0.62   7
  -9   9  -5    4.39    0.59   2
   9   0  -5    4.29    0.62  11
   9   0  -5    6.29    1.85  13
   9  -9   5    3.94    0.54  10
   9  -9   5    3.86    1.82  13
  -9   0   5    4.39    0.58   5
   0   9   5    4.26    0.60   5
  -1  -9  -5   18.48    1.30   2
  10  -1  -5   20.30    1.15  11
  -9  10  -5   19.18    1.13   7
   9 -10   5   19.57    1.09  10
 -10   1   5   18.92    1.05   5
   1   9   5   18.43    1.10   5
 -10   1   5   17.43    1.06   6
  11  -2  -5   24.17    1.36  11
  -2  -9  -5   24.79    1.23   2
  -9  11  -5   23.17    1.24   7
 -11   2   5   22.85    1.18   5
   2   9   5   22.28    1.22   5
 -11   2   5   22.91    1.24   6
   9 -11   5   24.14    1.27  10
  -9  12  -5   29.27    1.40   7
 -12   3   5   26.77    1.24   5
   3   9   5   26.49    1.26   5
   9 -12   5   28.33    1.39  10
 -12   3   5   21.30    1.37   6
   4   9   5    1.55    0.27   5
 -13   4   5    1.83    0.33   5
   9 -13   5    1.62    0.30   2
 -10  -2  -5    0.80    0.26   6
   2 -12   5    0.20    0.33   2
  10   2   5    0.55    0.30   8
 -12  10   5   -0.26    0.27   5
  -1  11  -5    0.44    0.35   5
  11 -10  -5    1.35    0.54  10
 -10  -1  -5    0.89    0.27   6
 -11  10   5    0.92    0.33   5
   1 -11   5    0.84    0.34   2
  10   1   5   -0.01    0.43  11
 -11  10   5    0.30    0.25   7
 -10   0  -5    1.44    0.39   6
  10 -10  -5    2.15    0.50  10
 -10   0  -5    2.00    0.35   5
   0  10  -5    2.20    0.42   5
 -10  10   5    1.55    0.32   7
   0 -10   5    2.16    0.42   2
 -10  10   5    2.12    0.39   5
  10   0   5    1.17    0.46  11
   9 -10  -5    0.54    0.42  10
 -10   1  -5    0.76    0.39   6
   1   9  -5    1.32    0.36   5
  -9  10   5    1.11    0.38   7
  10  -1   5    0.52    0.54  11
  -9  10   5    0.83    0.35   5
 -10   2  -5   20.41    1.14   5
   8 -10  -5   22.88    4.60  13
 -10   2  -5   18.25    1.16   6
   2   8  -5   20.94    0.99   8
   8 -10  -5   19.97    1.14  10
   2   8  -5   19.70    1.14   5
  -8  10   5   18.90    1.07   7
  -8  10   5   18.96    1.10   5
   7 -10  -5    4.79    0.61  10
 -10   3  -5    5.82    0.59   5
   7 -10  -5    6.70    2.39  13
 -10   3  -5    4.03    0.90   6
   3   7  -5    4.83    0.49   8
  10  -3   5   -0.80    2.99  12
  -7  10   5    4.99    0.64   5
  10  -3   5    4.90    1.48  13
  -7  10   5    4.45    0.60   7
   4   6  -5   25.97    1.50  11
   6 -10  -5   24.93    1.32  10
 -10   4  -5   23.75    1.33   5
 -10   4  -5   23.24    1.41   6
   6 -10  -5   28.01    4.21  13
   4   6  -5   36.17    3.00  12
  -6  10   5   22.50    1.29   7
  -6  10   5   22.35    1.34   5
  -4  -6   5   26.43    1.41   6
 -10   5  -5   32.20    1.65   5
   5   5  -5   31.48    3.08  12
   5   5  -5   31.97    1.60   3
   5   5  -5   32.96    1.69  11
   5 -10  -5   32.23    1.60  10
  -5  10   5   30.41    1.62   5
  -5  10   5   32.54    1.64   7
  -5  -5   5   30.72    1.62   5
  -5  -5   5   31.53    1.63   6
   6   4  -5  118.04    7.00  13
   4 -10  -5  122.60    5.18  10
   6   4  -5  117.44    5.97  12
   6   4  -5  112.22    5.20  11
   6   4  -5  116.48    5.14   3
 -10   6  -5  119.56    5.20   5
 -10   6  -5  123.33    5.23   7
  -6  -4   5  110.51    4.94   5
  -4  10   5  116.91    4.94   7
  -4  10   5  107.66    4.96   5
  -6  -4   5  112.69    4.95   6
   7   3  -5  104.40    4.59   3
   7   3  -5  100.86    4.64  11
   3 -10  -5  102.64    4.63   2
   7   3  -5  105.93    5.63  12
   7   3  -5  108.00    6.15  13
 -10   7  -5  108.03    4.65   7
  -7  -3   5   97.81    4.33   5
  -7  -3   5  102.82    4.35   6
  -3  10   5   94.66    4.35   5
  10  -7   5   92.52    4.84  13
 -10   8  -5   11.34    1.06   2
   8   2  -5   17.84    3.93  13
   8   2  -5   16.27    3.07  12
 -10   8  -5   12.94    0.89   7
   2 -10  -5   13.32    0.85   2
   8   2  -5   15.85    0.89  11
  -8  -2   5   15.27    0.94   6
  -2  10   5   12.56    0.90   5
  -8  -2   5   14.63    0.94   5
   9   1  -5   14.55    0.95  11
 -10   9  -5   14.24    0.89   7
   1 -10  -5   14.18    0.89   2
 -10   9  -5   15.15    1.00   2
  -1  10   5   13.84    0.91   5
  -9  -1   5   13.09    0.91   6
  -9  -1   5   14.25    0.87   5
  10  -9   5   14.71    1.14  10
 -10  10  -5    0.43    0.27   7
   0 -10  -5    0.20    0.36   2
 -10  10  -5   -0.14    0.34   2
  10   0  -5    0.30    0.48  11
   0  10   5    0.07    0.33   5
 -10   0   5    0.79    0.25   5
  10 -10   5    0.50    0.53  10
 -10   0   5    0.21    0.27   6
  -1 -10  -5    0.12    0.33   2
 -10  11  -5    0.16    0.25   7
  11  -1  -5    0.89    0.46  11
  10 -11   5   -0.16    0.52  10
 -11   1   5    0.58    0.24   5
   1  10   5    0.15    0.28   5
 -11   1   5   -0.20    0.26   6
 -10  12  -5    4.08    0.45   7
   2  10   5    2.65    0.32   5
 -12   2   5    3.23    0.36   5
 -12   2   5    1.94    0.38   6
   3  10   5    6.92    0.42   5
 -11  -1  -5   11.18    0.66   6
   0  11  -5   26.27    1.26   5
 -11   0  -5   25.73    1.28   6
 -11  11   5   24.31    1.14   5
 -11  11   5   23.28    1.15   7
 -11   1  -5    9.71    0.62   5
  10 -11  -5   10.29    0.88  10
 -11   1  -5    9.58    0.71   6
   1  10  -5   10.28    0.68   5
  11  -1   5    9.46    0.97  11
 -10  11   5    9.87    0.66   5
 -10  11   5    9.84    0.69   7
   9 -11  -5    1.87    0.53  10
   9 -11  -5    1.84    0.43   2
   2   9  -5    2.67    0.43   5
 -11   2  -5    1.87    0.39   5
 -11   2  -5    1.70    0.36   6
  -9  11   5    1.28    0.30   7
  -9  11   5    1.95    0.37   5
   3   8  -5    6.37    0.54   5
   8 -11  -5    5.59    0.68  10
 -11   3  -5    4.96    0.54   5
   3   8  -5    5.98    0.38   8
 -11   3  -5    5.50    0.68   6
  -8  11   5    4.91    0.52   7
  -8  11   5    5.36    0.56   5
 -11   4  -5    4.45    0.52   5
 -11   4  -5    4.05    0.74   6
   4   7  -5    4.68    0.39   8
   7 -11  -5    4.53    0.70  10
  -7  11   5    4.03    0.53   7
 -11   5  -5    1.00    0.47   5
   6 -11  -5    0.52    0.54  10
  -5  -6   5    1.18    0.44   6
  -6  11   5    0.87    0.33   5
  -6  11   5    0.59    0.32   7
   6   5  -5   41.11    1.97  11
   5 -11  -5   36.32    1.84   2
  -5  11   5   36.48    1.86   5
  -5  11   5   40.37    1.95   7
  -6  -5   5   39.20    1.87   6
 -11   7  -5   26.24    1.43   7
   4 -11  -5   26.67    1.40   2
   7   4  -5   27.47    1.45  11
  -4  11   5   24.07    1.36   5
  -7  -4   5   25.47    1.35   5
  -7  -4   5   25.85    1.33   6
 -11   8  -5   10.56    0.75   7
   8   3  -5   11.94    0.83  11
   3 -11  -5   10.17    0.70   2
  -8  -3   5   10.59    0.74   6
  -8  -3   5   11.31    0.71   5
  -3  11   5   10.62    0.72   5
   2 -11  -5   28.55    1.44   2
   9   2  -5   29.18    1.48  11
 -11   9  -5   28.56    1.42   7
  -2  11   5   27.47    1.39   5
  -9  -2   5   25.97    1.36   5
  -9  -2   5   29.30    1.40   6
  10   1  -5    2.33    0.47  11
   1 -11  -5    2.41    0.44   2
 -11  10  -5    1.86    0.30   7
  11 -10   5    2.73    0.66  10
 -10  -1   5    2.23    0.33   5
 -10  -1   5    1.87    0.37   6
  -1  11   5    1.66    0.37   5
   0 -11  -5    3.39    0.44   2
 -11  11  -5    3.95    0.45   7
 -11   0   5    2.48    0.37   6
   0  11   5    4.09    0.41   5
 -11   0   5    3.31    0.33   5
 -11  12  -5    0.91    0.26   7
 -12   1   5    0.70    0.22   5
   1  11   5    0.25    0.19   5
   2  10  -5   10.67    0.66   5
 -12   2  -5   10.66    0.77   6
 -10  12   5    9.54    0.58   5
 -10  12   5    9.90    0.59   7
 -12   3  -5    6.98    0.78   6
   3   9  -5    7.19    0.57   5
   9 -12  -5    7.42    0.90  10
   9 -12  -5    6.41    0.73   2
  -9  12   5    5.56    0.54   7
  -9  12   5    7.08    0.49   5
   8 -12  -5    2.97    0.50   2
   4   8  -5    2.44    0.43   5
   8 -12  -5    3.44    0.65  10
  -8  12   5    2.20    0.39   7
  -8  12   5    2.68    0.37   5
   7 -12  -5    4.24    0.51   2
   5   7  -5    4.44    0.50   5
   7 -12  -5    6.08    0.93  10
   5   7  -5    4.74    0.36   8
  -7  12   5    2.44    0.44   7
  -7  12   5    4.13    0.40   5
   6   6  -5    1.40    0.25   8
   6 -12  -5    1.81    0.36   2
  -6  12   5    1.93    0.37   5
  -6  -6   5    1.35    0.46   6
   5 -12  -5    7.62    0.57   2
   7   5  -5   10.65    1.28  11
  -5  12   5    8.43    0.61   5
  -7  -5   5    9.26    0.66   6
   8   4  -5    1.67    0.65  11
   4 -12  -5    1.04    0.30   2
  -4  12   5    1.13    0.29   5
  -8  -4   5    1.14    0.30   6
 -12   9  -5    1.30    0.45   7
   3 -12  -5    1.00    0.26   2
   9   3  -5    2.09    0.67  11
  -3  12   5    1.33    0.26   5
  -9  -3   5    0.91    0.32   6
   2 -12  -5    1.96    0.33   2
 -12  10  -5    2.07    0.39   7
  -2  12   5    2.03    0.32   5
 -10  -2   5    1.77    0.30   6
  -1  12   5    6.28    0.37   5
 -11  -1   5    3.58    0.40   6
   4   9  -5    3.52    0.34   5
   8 -13  -5    7.18    0.52   2
   5   8  -5    6.69    0.46   5
  -8  13   5    6.12    0.47   5
   6   7  -5   11.93    0.70   5
   7 -13  -5   11.36    0.65   2
  -7  13   5   10.73    0.60   5
   6 -13  -5   25.79    1.24   2
   7   6  -5   25.22    1.21   5
   7   6  -5   25.35    1.14   8
  -6  13   5   25.04    1.17   5
   8   5  -5    9.09    0.48   8
   5 -13  -5    9.07    0.53   2
  -5  13   5    8.99    0.52   5
   4 -13  -5    9.58    0.54   2
   9   4  -5    9.07    0.48   8
  -4  13   5    9.06    0.56   5
  10   3  -5    2.65    0.24   8
   0   0  -6  330.97   15.04   9
   0   0  -6  358.64   14.51  13
   0   0  -6  303.98   15.81   4
   0   0  -6  351.09   14.48  12
   0   0  -6  366.10   14.54  14
   0   0   6  315.97   14.35   9
   0   0   6  361.05   13.83  13
   0   0   6  299.82   15.25   4
  -1   0  -6  700.29   32.52   4
  -1   0  -6  738.64   30.92  14
   1  -1  -6  803.94   31.10  13
  -1   0  -6  695.31   31.45   9
   0   1  -6  764.76   30.90  13
  -1   0  -6  790.93   30.86  12
   0   1  -6  692.08   31.29   9
   1  -1  -6  752.45   31.58   9
   1  -1  -6  796.47   30.91  12
   0   1  -6  750.97   30.92  12
   1  -1  -6  687.99   35.74   4
   0   1  -6  677.79   34.00   4
   0   1  -6  696.15   34.03   4
   0  -1   6  712.20   30.22   9
  -1   1   6  747.39   30.55   9
   1   0   6  765.98   29.87  13
  -1   1   6  791.03   29.80  13
   0  -1   6  763.01   29.81  13
   1   0   6  726.44   30.44   9
   0  -1   6  701.74   32.56   4
   1   0   6  675.81   31.31   4
   0  -1   6  612.40   32.92   4
  -1   1   6  559.14   32.64   4
   0  -1   6  735.58   29.79  14
   1   0  -6  620.10   25.35  12
  -1   1  -6  643.66   25.36  12
  -1   1  -6  546.25   27.14   4
   1   0  -6  543.56   27.40   4
  -1   1  -6  551.35   26.91   4
   1   0  -6  605.12   26.01   9
   0  -1  -6  597.62   26.03   9
   0  -1  -6  641.52   25.37  12
   0  -1  -6  616.74   25.49  14
   1   0  -6  649.39   25.40  13
   1   0  -6  610.26   27.41   4
  -1   1  -6  604.59   25.78   9
   0  -1  -6  550.81   27.34   4
   0  -1  -6  663.07   25.41  13
  -1   0   6  612.63   24.49  14
   0   1   6  575.16   26.20   4
   1  -1   6  575.49   24.84   9
   0   1   6  583.24   25.13   9
   1  -1   6  554.26   26.09   4
  -1   0   6  458.07   27.02   4
   1  -1   6  633.78   24.36  13
  -1   0   6  581.11   25.02   9
   1  -1   6  505.17   25.47   4
   1  -1   6  581.36   24.37  13
   0   1   6  642.70   24.41  13
  -1   0   6  648.19   24.41  13
  -1   2  -6  118.33    5.71   9
  -1  -1  -6  125.08    6.35   9
  -1   2  -6  132.66    5.51  12
  -1   2  -6  118.98    7.11   4
   2  -1  -6  134.13    5.53  13
   2  -1  -6  124.20    6.36   9
   2  -1  -6  124.34    5.50  12
   2  -1  -6  128.50    7.36   4
  -1  -1  -6  135.70    5.73  14
  -1  -1  -6  137.72    5.51  12
   1  -2   6  116.78    7.11   4
   1   1   6  114.21    7.08   4
  -2   1   6  125.78    6.21   9
   1   1   6  136.24    5.32  13
   1   1   6  117.71    6.38   9
   1  -2   6  108.18    7.03   4
  -2   1   6  127.93    5.53  14
   1  -2   6  123.22    5.33  14
   1  -2   6  127.05    5.33  13
  -2   1   6  127.98    6.94   4
   1  -2   6  123.56    5.53   9
   3  -2  -6 1298.95   52.48  12
  -1   3  -6 1248.23   52.61   9
   3  -2  -6 1265.90   53.70   9
  -1   3  -6 1205.23   52.59   9
  -1   3  -6 1289.40   52.52  12
  -2  -1  -6 1304.99   52.53  12
  -2  -1  -6 1265.28   52.78  14
   3  -2  -6 1291.47   52.77  13
   3  -2  -6 1184.57   57.56   4
  -1   3  -6 1106.81   55.29   4
  -1   3  -6 1280.78   56.17   4
  -2  -1  -6 1237.19   53.71   9
  -2  -1  -6 1272.61   54.87   4
   1  -3   6 1272.54   51.62  13
   2   1   6 1205.89   54.32   4
  -3   2   6 1204.98   53.27   4
  -3   2   6 1241.57   52.60   9
   2   1   6 1312.64   51.64  13
   1  -3   6 1119.80   51.68  14
   2   1   6 1284.46   52.84   9
  -3   2   6 1245.00   52.30  14
   1  -3   6 1176.14   54.71   4
   1  -3   6 1170.13   54.74   4
   0   2  -6 4783.12  223.90   4
  -2   0  -6 4668.01  213.63   4
   2  -2  -6 5278.44  209.35  12
   2  -2  -6 5179.47  209.91  13
   2  -2  -6 4652.01  223.62   4
   2  -2  -6 4978.72  213.95   9
   0   2  -6 4841.85  223.11   4
  -2   0  -6 4659.61  212.51   9
   0   2  -6 5266.07  209.55  12
   0   2  -6 5238.32  209.85  13
   0   2  -6 4948.16  211.60   9
  -2   0  -6 5121.25  210.44  14
  -2   0  -6 5225.42  209.62  12
   2   0   6 5452.97  207.23  13
   0  -2   6 5217.21  208.01  13
   0  -2   6 5050.43  207.97  14
  -2   2   6 4797.83  220.90   4
   2   0   6 5022.09  209.24   9
   0  -2   6 4974.60  222.62   4
  -2   2   6 4689.06  210.40   9
   2   0   6 4808.62  216.40   4
   0  -2   6 4791.66  209.25   9
   0  -2   6 4571.95  222.02   4
   1  -2  -6   66.16    3.67   9
  -2   1  -6   68.53    2.93  14
  -2   1  -6   57.08    3.40   9
   1   1  -6   62.19    2.87  13
  -2   1  -6   64.18    2.80  12
   1  -2  -6   67.43    2.76  12
   1   1  -6   60.09    2.80  12
   1   1  -6   61.35    4.76   4
   1  -2  -6   68.11    3.11  14
   1  -2  -6   69.28    2.87  13
   1   1  -6   56.06    3.47   9
   1  -2  -6   59.05    4.50   4
   1   1  -6   58.88    4.56   4
   2  -1   6   54.69    3.52   4
  -1   2   6   63.20    3.05   1
  -1   2   6   68.50    3.58   9
  -1   2   6   66.58    4.59   4
  -1  -1   6   65.99    2.85  13
   2  -1   6   60.90    3.40   9
  -1   2   6   64.86    2.79  13
  -1  -1   6   58.65    4.39   4
  -1  -1   6   54.98    3.40   9
  -1  -1   6   54.15    4.29   4
  -1  -1   6   59.57    2.90  14
  -2   2  -6  997.85   45.57   4
  -2   2  -6  883.30   44.80   4
   2   0  -6  961.50   49.12   4
   0  -2  -6 1131.14   44.48  14
   0  -2  -6 1170.80   43.96  12
   2   0  -6 1015.32   44.96   9
   2   0  -6 1071.22   44.00  12
   0  -2  -6 1226.44   44.08  13
   0  -2  -6 1011.41   46.58   4
   2   0  -6 1000.70   46.41   4
   0  -2  -6 1099.04   44.89   9
  -2   2  -6  984.19   44.34   9
  -2   2  -6 1047.73   44.04  12
   2   0  -6 1055.22   44.18  13
   2  -2   6 1045.71   42.48  13
   2  -2   6  866.37   45.93   4
  -2   0   6  996.78   45.12   4
  -2   0   6 1003.86   43.53   9
   0   2   6 1052.91   42.58  13
   2  -2   6  949.23   45.05   4
  -2   0   6 1046.73   42.75  14
   0   2   6 1099.89   42.70   1
   2  -2   6  996.90   42.96   9
   0   2   6 1030.80   45.48   4
   2  -2   6  996.69   42.49  13
   0   2   6 1061.66   43.55   9
  -1  -2  -6  515.49   20.42  12
  -2   3  -6  467.80   22.49   4
  -1  -2  -6  501.39   20.72  14
   3  -1  -6  476.47   20.42  13
  -1  -2  -6  514.22   23.74   4
   3  -1  -6  455.69   21.53   9
  -2   3  -6  473.12   20.43  12
  -2   3  -6  497.35   22.46   4
   3  -1  -6  456.38   22.67   4
   3  -1  -6  491.27   20.41  12
  -1  -2  -6  474.65   21.50   9
   1   2   6  473.53   23.15   4
   2  -3   6  440.35   22.70   4
  -3   1   6  478.86   20.55  14
   1   2   6  509.46   20.30  13
  -3   1   6  442.82   21.82   4
  -3   1   6  470.89   21.53   9
   1   2   6  517.67   23.72   4
   2  -3   6  443.15   22.76   4
   2  -3   6  484.54   20.27  13
   2  -3   6  494.16   20.36  14
   1   2   6  522.24   21.63   9
   4  -2  -6    8.77    0.71  12
   4  -2  -6    8.85    1.88   9
  -2   4  -6   10.18    0.70  12
   4  -2  -6    9.77    2.17   4
   4  -2  -6    7.79    1.18  13
   4  -2  -6    9.85    0.64  13
  -2  -2  -6   10.02    2.01   9
  -2  -2  -6   11.45    1.33  14
  -2  -2  -6    9.87    0.77  12
   2  -4   6   13.60    3.32   4
  -4   2   6   10.24    1.59   1
  -4   2   6   10.33    1.29  14
   2   2   6    9.88    0.80  13
   2  -4   6    9.65    0.56  11
   2   2   6    9.72    2.24   9
   2   2   6    9.89    0.56  11
   2  -4   6    9.34    0.75  13
   2   2   6   10.78    2.56   4
   2  -4   6    9.57    1.26  14
   2  -4   6    8.69    2.46   4
   5  -3  -6   40.10    3.85   9
  -2   5  -6   40.35    1.98  12
   5  -3  -6   41.62    2.02  12
  -3  -2  -6   38.52    2.68  14
  -3  -2  -6   36.90    2.02  12
   5  -3  -6   39.68    1.97  13
  -2   5  -6   50.27    5.13   4
  -3  -2  -6   48.11    5.91   4
   5  -3  -6   39.27    4.47   4
   3   2   6   40.59    4.64   4
   2  -5   6   38.91    1.82  10
   3   2   6   39.19    2.04  13
   2  -5   6   39.23    2.26  13
   3   2   6   48.06    5.80   4
   2  -5   6   42.41    5.46   4
   2  -5   6   38.20    2.57  14
  -5   3   6   40.81    2.74  14
   2  -5   6   51.94    7.10   4
  -5   3   6   38.18    2.99   1
   3   2   6   39.55    1.87  11
   4  -3  -6  712.56   34.83   4
  -3  -1  -6  743.55   33.51   9
   4  -3  -6  758.40   33.29   9
   4  -3  -6  742.81   31.78  13
  -3  -1  -6  779.69   31.80  12
  -3  -1  -6  752.83   33.61   4
  -3  -1  -6  746.98   32.14  14
   4  -3  -6  749.21   31.85  13
   4  -3  -6  779.37   31.72  12
  -1   4  -6  771.02   31.74  12
  -1   4  -6  760.19   36.19   4
   1  -4   6  770.46   30.79  13
   1  -4   6  738.72   30.89  14
   3   1   6  747.29   34.33   4
  -4   3   6  682.92   31.18   4
   1  -4   6  732.21   35.45   4
  -4   3   6  684.48   31.24   1
  -4   3   6  744.21   32.19   9
   3   1   6  683.90   33.54   4
   3   1   6  771.60   30.64  13
   1  -4   6  711.69   35.59   4
  -3   0  -6  291.45   13.51   9
   3  -3  -6  284.04   13.29   9
   3  -3  -6  314.70   12.11  12
   3  -3  -6  295.85   12.24  13
   0   3  -6  269.39   15.39   4
  -3   0  -6  303.40   12.20  12
   3  -3  -6  277.17   14.84   4
   0   3  -6  280.32   12.16  12
   0   3  -6  269.27   12.73   9
  -3   0  -6  296.24   12.46  14
   0   3  -6  291.92   12.29  13
   0   3  -6  276.07   12.76   9
   0   3  -6  282.81   16.07   4
   0  -3   6  273.11   15.62   4
   3   0   6  289.11   13.47   9
  -3   3   6  283.45   13.07   9
   0  -3   6  274.13   12.24  14
   0  -3   6  277.26   15.67   4
   3   0   6  295.21   11.96  13
  -3   3   6  271.49   14.11   4
   3   0   6  305.28   11.96  13
   0  -3   6  291.44   11.93  10
  -3   3   6  265.63   14.43   4
   3   0   6  278.83   14.03   4
   0  -3   6  291.56   12.17  13
  -3   3   6  288.79   12.57   1
   1   2  -6  352.15   14.48  13
   2  -3  -6  350.20   14.77  14
   1   2  -6  313.77   17.36   4
   1   2  -6  345.24   14.39  12
   2  -3  -6  363.33   14.30  12
  -3   1  -6  335.03   14.39  12
  -3   1  -6  348.97   14.61  14
   2  -3  -6  353.84   15.44   9
  -3   1  -6  316.77   15.37   9
  -3   1  -6  332.21   14.68   1
   2  -3  -6  363.54   14.47  13
   1   2  -6  331.05   15.25   9
   1   2  -6  325.08   17.69   4
   2  -3  -6  329.02   17.19   4
  -2   3   6  338.06   17.34   4
  -1  -2   6  342.92   14.56  14
   3  -1   6  319.29   15.37   9
  -1  -2   6  324.09   17.35   4
  -1  -2   6  377.40   14.46  13
  -2   3   6  333.76   14.74   1
  -1  -2   6  333.29   17.57   4
   2   1  -6 1745.88   73.67   9
   1  -3  -6 1813.77   72.37  12
   1  -3  -6 1731.39   73.38   9
   2   1  -6 1602.32   80.61   4
  -3   2  -6 1688.51   72.82   1
   2   1  -6 1691.14   72.51  12
  -3   2  -6 1888.03   72.52  12
   2   1  -6 1663.83   77.17   4
   1  -3  -6 1640.79   75.88   4
   1  -3  -6 1901.97   73.00  13
  -3   2  -6 1609.40   73.10  14
   1  -3  -6 1737.56   72.74  14
   2   1  -6 1715.33   72.72  13
   3  -2   6 1503.81   73.85   4
  -2  -1   6 1655.82   74.28   4
  -2  -1   6 1704.15   71.34  14
  -1   3   6 1827.79   71.10  13
  -1   3   6 1685.09   72.30   9
  -1   3   6 1611.61   74.28   4
  -1   3   6 1778.85   71.85   1
  -1   3   6 1737.05   75.01   4
   3  -2   6 1721.16   71.91   9
   0  -3  -6  121.73    6.38   9
   3   0  -6  123.57    5.37  13
   0  -3  -6  122.30    5.71  14
   3   0  -6  122.52    6.66   9
  -3   3  -6  127.24    5.31  12
   3   0  -6  121.90    5.35  12
  -3   3  -6  118.16    5.88   1
   3   0  -6  119.21    7.82   4
   0  -3  -6  128.85    5.32  12
   0  -3  -6  141.44    5.52  13
   3   0  -6  120.08    8.01   4
   0  -3  -6  117.34    8.14   4
   3  -3   6  121.95    5.12  13
  -3   0   6  121.17    5.55  14
   0   3   6  123.69    5.13  11
   3  -3   6  116.73    5.10  13
   0   3   6  128.53    5.46   1
   3  -3   6  124.45    5.64   9
   0   3   6  128.23    8.52   4
   3  -3   6  120.92    5.45  14
   0   3   6  127.74    5.31  13
   0   3   6  124.38    6.35   9
   3  -3   6  116.39    5.61   9
   0   3   6  118.59    8.17   4
   3  -3   6  107.93    6.81   4
   3  -3   6  108.14    6.73   4
  -3   0   6  112.71    7.35   4
  -1  -3  -6  599.48   23.60  12
   4  -1  -6  590.11   23.61  12
   4  -1  -6  530.94   26.51   4
  -3   4  -6  515.18   25.17   4
  -1  -3  -6  557.79   24.01  14
   4  -1  -6  584.54   23.72  13
   4  -1  -6  565.16   25.36   9
  -1  -3  -6  546.05   24.98   9
  -3   4  -6  566.88   23.53  12
   4  -1  -6  530.60   26.72   4
   4  -1  -6  567.92   23.60  13
  -1  -3  -6  553.92   27.94   4
   1   3   6  584.27   22.62  13
  -4   1   6  538.15   22.94  14
   1   3   6  541.05   26.74   4
   3  -4   6  514.65   22.51  13
   1   3   6  568.87   27.76   4
   3  -4   6  536.65   22.73  14
   3  -4   6  469.79   25.47   4
   1   3   6  569.51   24.29   9
   3  -4   6  473.13   25.55   4
   5  -2  -6  101.01    7.42   4
  -2  -3  -6  113.18    8.91   4
  -3   5  -6  101.82    7.40   4
   5  -2  -6   99.90    4.53  13
  -3   5  -6  108.02    4.48  12
   5  -2  -6  102.61    6.55   9
  -2  -3  -6   99.11    5.13  14
   5  -2  -6  104.32    7.90   4
  -2  -3  -6  103.56    4.58  12
  -2  -3  -6   98.55    7.09   9
   5  -2  -6  102.87    4.55  12
   2   3   6  100.81    8.40   4
   3  -5   6   92.78    4.61  13
   2   3   6  100.52    4.62  13
   3  -5   6  109.09    9.66   4
   2   3   6  122.53   10.59   4
  -5   2   6   95.55    5.37   1
   2   3   6  104.87    4.40  11
  -5   2   6   98.34    5.12  14
   3  -5   6   95.95    8.26   4
   3  -5   6  101.22    4.35  10
   3  -5   6  101.88    4.95  14
   6  -3  -6   67.11    5.59   9
  -3   6  -6   61.50    2.86   7
   6  -3  -6   62.65    2.98  12
   6  -3  -6   62.42    5.87   4
   6  -3  -6   59.49    2.90  13
  -3  -3  -6   65.29    2.87   6
   3   3   6   60.91    2.99  13
   3  -6   6   59.61    7.76   4
   3   3   6   63.51    8.02   4
   3   3   6   62.12    2.71  11
   3  -6   6   59.07    3.10  13
   3  -6   6   60.70    2.65  10
   7  -4  -6   81.12    3.92  13
   7  -4  -6   80.51    7.20   4
   7  -4  -6   80.93    9.20   9
  -3   7  -6   86.16    3.78   7
  -4  -3  -6   90.49    3.80   6
  -3   7  -6   85.35    3.78   2
   7  -4  -6   87.28    4.13  12
  -4  -3  -6   85.23    3.77   5
   4   3   6   85.66    3.82  11
   4   3   6   90.35   10.27   4
   3  -7   6   81.42    3.75  10
  -7   4   6   92.50    3.89   7
  -7   4   6   85.36    3.87   5
   4   3   6   85.89    4.18  13
   3  -7   6   93.87   11.79   4
   3  -7   6   81.57    4.36  13
  -4  -2  -6   79.83    3.46   6
   6  -4  -6   83.00    3.62  12
   6  -4  -6   74.23    6.86   4
   6  -4  -6   73.53    3.55  13
   6  -4  -6   77.63    6.58   9
  -4  -2  -6   76.73    3.60  12
   4   2   6   77.46    3.74  13
   2  -6   6   69.13    4.22  13
  -6   4   6   83.53    3.56   7
   2  -6   6   93.20    9.16   4
   4   2   6   83.07    3.49  11
   4   2   6   74.50    7.85   4
   2  -6   6   78.16    3.45  10
  -4  -1  -6  182.69    8.24  12
   5  -4  -6  192.19   10.17   9
   5  -4  -6  186.97    8.23  13
  -1   5  -6  191.52    8.18  12
  -4  -1  -6  224.38    8.36   6
   5  -4  -6  181.09   11.45   4
  -1   5  -6  176.97   13.43   4
   5  -4  -6  193.69    8.15  12
  -4  -1  -6  187.10    8.76  14
   1  -5   6  199.35    8.14  10
   1  -5   6  190.29   13.77   4
   4   1   6  186.62   11.80   4
  -5   4   6  182.52    9.23   1
   1  -5   6  196.44    8.55  13
   1  -5   6  186.00    8.71  14
   4   1   6  179.05    8.27  13
   1  -5   6  202.53   14.35   4
   4   1   6  208.43   13.03   4
   4  -4  -6  783.89   31.41  12
   4  -4  -6  736.08   31.62  13
   4  -4  -6  651.21   34.86   4
   0   4  -6  798.01   31.72  13
   4  -4  -6  762.63   33.07   9
  -4   0  -6  727.13   31.93  14
   0   4  -6  756.29   31.53  12
  -4   0  -6  751.34   31.58  12
   0   4  -6  752.48   31.46  11
   0   4  -6  772.58   32.36   9
   0   4  -6  757.40   37.07   4
   4  -4  -6  743.38   31.41  10
   0   4  -6  758.28   32.33   9
   4  -4  -6  727.93   32.13  14
   0  -4   6  722.56   31.13  14
   0  -4   6  742.77   36.69   4
   0  -4   6  797.58   31.02  13
   4   0   6  813.21   30.80  13
   4   0   6  753.91   30.74  13
   4   0   6  686.98   33.38   4
   0  -4   6  622.68   30.65  10
  -4   4   6  746.88   32.21   9
  -4   4   6  700.12   31.50   1
   0  -4   6  737.26   37.48   4
  -4   4   6  710.64   32.95   4
   3  -4  -6  180.52   11.48   4
  -4   1  -6  194.78    8.74   1
   3  -4  -6  198.14    8.37  13
   3  -4  -6  194.37    8.17  10
   1   3  -6  201.81    8.44  13
   3  -4  -6  185.84    8.79  14
  -4   1  -6  190.50    8.31  12
   1   3  -6  202.52    8.31  12
   1   3  -6  184.19   12.34   4
   3  -4  -6  191.89    9.54   9
   1   3  -6  197.48    8.22  11
   1   3  -6  195.36   12.35   4
  -4   1  -6  188.44    8.64  14
   1   3  -6  194.02    9.46   9
   1   3  -6  204.72    9.46   9
   4  -1   6  182.14    9.74   9
  -3   4   6  192.20    9.05   9
  -3   4   6  195.23    8.67   1
  -1  -3   6  182.72    8.34  14
  -3   4   6  189.19   10.81   4
  -1  -3   6  200.51    8.18  13
  -1  -3   6  176.27   12.33   4
   4  -1   6  168.84    9.28   4
  -1  -3   6  188.01   12.02   4
   2   2  -6   63.94    2.95  12
   2  -4  -6   64.10    3.46  14
  -4   2  -6   68.95    2.96  12
  -4   2  -6   66.97    3.57   1
  -4   2  -6   67.44    3.30  14
   2   2  -6   67.80    4.43   9
   2   2  -6   65.72    3.06  13
   2  -4  -6   66.24    3.06  13
   2   2  -6   64.35    4.31   9
   2  -4  -6   63.99    3.93   9
   2  -4  -6   60.68    5.89   4
   2   2  -6   71.28    6.33   4
   2   2  -6   61.67    5.99   4
   4  -2   6   67.67    4.50   9
  -2   4   6   75.54    4.10   9
  -2  -2   6   65.44    3.41  14
  -2   4   6   65.87    3.61   1
   4  -2   6   60.97    3.56   4
  -2   4   6   67.68    5.83   4
  -2  -2   6   68.95    5.91   4
  -4   3  -6  144.03    7.11   1
   3   1  -6  158.07    6.38  11
   1  -4  -6  163.88    6.65  13
   3   1  -6  145.70    8.03   9
   3   1  -6  144.95   10.17   4
   1  -4  -6  150.78    6.92  14
   1  -4  -6  144.29    7.55   9
  -4   3  -6  161.14    6.44  12
   1  -4  -6  149.47    6.34  10
   3   1  -6  143.36    9.58   4
   3   1  -6  145.47    6.48  12
   1  -4  -6  147.83   10.26   4
   3   1  -6  145.95    6.52  13
   1  -4  -6  151.63    6.38  12
  -1   4   6  154.34    6.36  13
   4  -3   6  125.50    7.38   4
  -3  -1   6  141.34    6.60  14
  -1   4   6  146.37    9.94   4
   4  -3   6  138.91    7.13   9
  -1   4   6  152.71    6.67   1
   4  -3   6  150.19    7.23   9
  -1   4   6  156.92    7.58   9
   4  -3   6  127.29    7.37   4
   0  -4  -6  114.45    4.70  12
   0  -4  -6  113.27    9.15   4
   0  -4  -6  107.27    4.60  10
   0  -4  -6  106.21    6.17   9
   4   0  -6  105.37    6.70   9
   4   0  -6  101.51    7.69   4
   0  -4  -6  107.83    5.28  14
   4   0  -6  106.01    4.58  10
  -4   4  -6  111.85    4.68  12
   4   0  -6  110.56    8.10   4
  -4   4  -6   99.18    5.49   1
   4   0  -6   98.68    4.75  13
   0  -4  -6  125.27    5.08  13
   4   0  -6  102.95    4.74  12
   4  -4   6  109.22    5.05  14
   0   4   6  115.56    6.64   9
  -4   0   6  101.65    5.08  14
   0   4   6  107.41    4.77  13
   0   4   6  106.54    8.89   4
   0   4   6   89.83    4.50  11
   4  -4   6   99.04    4.52  13
   4  -4   6   91.93    6.82   4
   4  -4   6  112.61    5.14   9
   4  -4   6  107.93    5.06   9
   4  -4   6  104.17    4.59  13
   0   4   6  112.95    9.89   4
   5  -1  -6  237.71   13.91   4
   5  -1  -6  243.89   14.57   4
   5  -1  -6  233.22   10.39  13
  -1  -4  -6  239.73   10.97  14
  -4   5  -6  242.06   10.31  12
  -1  -4  -6  245.42   12.27   9
   5  -1  -6  245.88   10.42  12
  -1  -4  -6  252.43   16.45   4
   5  -1  -6  243.19   12.81   9
   1   4   6  245.64   16.01   4
  -5   1   6  232.71   11.01  14
   4  -5   6  224.79   14.24   4
   1   4   6  281.92   18.22   4
   4  -5   6  238.97   10.28  11
  -5   1   6  233.11   11.16   1
   1   4   6  254.22   10.59  13
   1   4   6  247.78   10.32  11
   4  -5   6  226.48   10.44  13
   4  -5   6  247.21   10.84  14
   4  -5   6  243.60   14.95   4
   6  -2  -6   83.01    8.20   4
   6  -2  -6   81.53    7.36   4
   6  -2  -6   85.32    3.92  12
  -2  -4  -6   88.55    3.81   6
   6  -2  -6   84.45    6.80   9
   6  -2  -6   83.38    3.89  13
  -4   6  -6   93.98    3.82   7
   2   4   6   83.21    4.19  13
   4  -6   6   85.57    3.71  10
[truncated: 1,433,009 more chars]
