# Supplementary material for: Crystal structure of dimethyl 3,4,5,6-tetra­phenyl­cyclo­hexa-3,5-diene-1,2-di­carboxyl­ate
Source: Acta Crystallogr E Crystallogr Commun. 2016 Jun 14;72(Pt 7):947–50. doi: 10.1107/S2056989016009403 (PMC4992912; doi:10.1107/S2056989016009403)
Supplement: Supplementary file 2 [file e-72-00947-Isup2.hkl]

data_I                                                                          
_shelx_title ' cu_an110415_0m_a.res in P3(2)'                                   
_shelx_refln_list_code          4                                               
_shelx_F_calc_maximum      282.66                                               
_exptl_crystal_F_000      1584.00                                               
_reflns_d_resolution_high  0.7854                                               
                                                                                
loop_                                                                           
 _space_group_symop_operation_xyz                                               
 'x, y, z'                                                                      
 '-y, x-y, z+2/3'                                                               
 '-x+y, -x, z+1/3'                                                              
                                                                                
_cell_length_a    10.8330                                                       
_cell_length_b    10.8330                                                       
_cell_length_c    39.1695                                                       
_cell_angle_alpha  90.000                                                       
_cell_angle_beta   90.000                                                       
_cell_angle_gamma 120.000                                                       
                                                                                
_shelx_F_squared_multiplier     1.000                                           
                                                                                
loop_                                                                           
 _refln_index_h                                                                 
 _refln_index_k                                                                 
 _refln_index_l                                                                 
 _refln_F_squared_calc                                                          
 _refln_F_squared_meas                                                          
 _refln_F_squared_sigma                                                         
 _refln_observed_status                                                         
   0   0 -48         23.48         30.13         3.63 o                         
  -1   1 -48         24.83         35.47         5.72 o                         
   0   1 -48         10.74          9.44         1.60 o                         
   1   1 -48        179.94        197.10         9.39 o                         
  -1   2 -48         51.08         52.00         8.33 o                         
   0   2 -48          4.98          8.15         3.19 o                         
  -1   1 -47         46.05         41.24         3.09 o                         
   0   1 -47          9.59         12.56         2.50 o                         
   1   1 -47         46.57         54.68         3.41 o                         
  -3   2 -47          3.33          8.24         2.48 o                         
  -2   2 -47         14.53         21.30         6.56 o                         
  -1   2 -47         11.97         12.53         3.19 o                         
   0   2 -47         67.61         79.39         9.35 o                         
   1   2 -47         91.96         81.80         4.96 o                         
  -2   3 -47         22.76         22.59         4.65 o                         
  -1   3 -47         59.16         71.84         3.94 o                         
  -1   1 -46          1.19          1.27         1.29 o                         
   0   1 -46         13.20         19.17         3.27 o                         
   1   1 -46          8.14         10.63         2.53 o                         
  -3   2 -46         33.89         37.07         2.98 o                         
  -2   2 -46         72.80         78.06         3.93 o                         
  -1   2 -46         77.64         83.31         3.17 o                         
   0   2 -46         34.03         35.12         2.76 o                         
   1   2 -46         36.74         50.14         3.28 o                         
  -3   3 -46        156.10        171.69         5.98 o                         
  -2   3 -46         11.17         20.10         3.19 o                         
  -1   3 -46         69.20         77.49         5.54 o                         
   0   3 -46         18.58         18.53         6.69 o                         
  -3   4 -46          0.49          6.47         2.39 o                         
  -2   4 -46          2.34          3.25         1.53 o                         
  -1   4 -46         13.41         11.79         1.58 o                         
   0   0 -45         25.65         34.39         3.72 o                         
  -1   1 -45         82.11         90.71         3.48 o                         
   0   1 -45          1.82          1.80         1.32 o                         
   1   1 -45         18.05         16.57         1.76 o                         
  -3   2 -45        107.96        124.21         4.05 o                         
  -2   2 -45        111.06        125.25         4.31 o                         
  -1   2 -45         30.66         38.21         2.30 o                         
   0   2 -45          8.77          9.64         2.06 o                         
   1   2 -45         19.67         20.71         2.12 o                         
   2   2 -45         36.10         43.78         3.91 o                         
  -4   3 -45         42.05         51.02         3.26 o                         
  -3   3 -45          9.10          6.92         1.91 o                         
  -2   3 -45         36.85         41.57         2.76 o                         
  -1   3 -45         61.42         69.11         3.26 o                         
   0   3 -45          9.43          8.94         1.43 o                         
   1   3 -45        221.95        263.85         7.16 o                         
  -4   4 -45          1.56          2.75         2.13 o                         
  -3   4 -45          2.74          5.43         1.66 o                         
  -2   4 -45          6.00          4.01         2.48 o                         
  -1   4 -45         21.45         23.96         2.33 o                         
   0   4 -45         39.40         42.45         4.16 o                         
  -3   5 -45          0.53         -1.95         1.95 o                         
  -2   5 -45          0.55         -0.20         2.17 o                         
  -1   1 -44        122.58        147.25         4.76 o                         
   0   1 -44          7.47          7.65         2.39 o                         
   1   1 -44         30.58         35.84         2.28 o                         
  -3   2 -44         27.03         30.69         2.22 o                         
  -2   2 -44         14.13         16.01         1.72 o                         
  -1   2 -44         39.16         43.20         2.49 o                         
   0   2 -44         33.98         33.60         2.60 o                         
   1   2 -44         45.13         44.80         2.43 o                         
   2   2 -44         10.79         12.26         1.50 o                         
  -5   3 -44          0.06         -2.92         2.92 o                         
  -4   3 -44          3.79          3.60         1.47 o                         
  -3   3 -44          4.32          8.33         1.69 o                         
  -2   3 -44         91.47         96.85         3.54 o                         
  -1   3 -44         66.61         75.80         2.86 o                         
   0   3 -44         22.15         28.19         2.32 o                         
   1   3 -44         51.67         58.53         2.90 o                         
   2   3 -44         79.63         90.27         3.87 o                         
  -4   4 -44         22.38         26.85         2.60 o                         
  -3   4 -44          6.64          4.16         3.68 o                         
  -2   4 -44         90.87        116.01         3.82 o                         
  -1   4 -44         94.02        108.08         3.70 o                         
   0   4 -44          9.77          9.71         1.40 o                         
   1   4 -44         24.48         34.76         2.71 o                         
  -4   5 -44          7.13          1.15         1.86 o                         
  -3   5 -44          5.64         11.87         3.09 o                         
  -2   5 -44         13.68         22.49         3.79 o                         
  -1   5 -44         11.49         16.44         1.72 o                         
   0   5 -44         41.89         47.59         3.46 o                         
  -1   1 -43        120.98        130.91         4.42 o                         
   0   1 -43        206.46        241.80         7.04 o                         
   1   1 -43         30.95         35.03         2.53 o                         
  -3   2 -43         37.20         44.90         2.26 o                         
  -2   2 -43         18.60         22.09         2.21 o                         
  -1   2 -43        269.25        302.46         8.48 o                         
   0   2 -43         24.56         31.24         2.99 o                         
   1   2 -43        114.08        119.56         3.50 o                         
   2   2 -43          3.63          5.68         2.02 o                         
  -5   3 -43         23.90         25.05         2.42 o                         
  -4   3 -43         16.51         17.11         2.11 o                         
  -3   3 -43         21.08         31.62         2.85 o                         
  -2   3 -43          8.10          8.62         1.53 o                         
  -1   3 -43          1.60          4.21         1.36 o                         
   0   3 -43          2.17          4.15         1.30 o                         
   1   3 -43         57.74         70.09         3.08 o                         
   2   3 -43          9.96         10.66         1.86 o                         
   3   3 -43          3.81          7.98         2.13 o                         
  -6   4 -43         28.07         41.21         3.63 o                         
  -5   4 -43         64.60         67.34         9.75 o                         
  -4   4 -43          3.71          5.97         1.87 o                         
  -3   4 -43         10.70         13.80         1.83 o                         
  -2   4 -43         46.58         54.56         2.81 o                         
  -1   4 -43        155.31        187.55         5.56 o                         
   0   4 -43         35.28         35.21         3.38 o                         
   1   4 -43         26.93         30.78         2.01 o                         
   2   4 -43         29.12         36.34         3.19 o                         
  -5   5 -43         31.87         40.68         3.81 o                         
  -4   5 -43          5.49          7.38         1.56 o                         
  -3   5 -43         62.62         90.70         3.36 o                         
  -2   5 -43         49.90         56.13         2.49 o                         
  -1   5 -43         36.27         42.85         3.16 o                         
   0   5 -43          4.07          2.28         4.52 o                         
   1   5 -43         15.97         24.02         2.92 o                         
  -4   6 -43         67.33         74.96         3.77 o                         
  -3   6 -43          2.47          3.15         2.06 o                         
  -2   6 -43         37.98         36.17         2.42 o                         
  -1   6 -43          2.66          8.06         2.48 o                         
   0   0 -42        390.76        445.87        20.83 o                         
  -1   1 -42         67.74         70.38         3.12 o                         
   0   1 -42        211.83        232.53         7.95 o                         
   1   1 -42         29.86         34.09         2.22 o                         
  -3   2 -42         59.50         65.93         2.72 o                         
  -2   2 -42         88.45         96.76         3.73 o                         
  -1   2 -42        406.05        444.27        11.96 o                         
   0   2 -42        102.68        109.77         3.48 o                         
   1   2 -42          8.70          8.69         1.35 o                         
   2   2 -42         47.51         51.77         2.26 o                         
  -5   3 -42         33.19         47.95         2.42 o                         
  -4   3 -42         24.52         24.68         1.93 o                         
  -3   3 -42          0.63          2.49         1.73 o                         
  -2   3 -42         27.80         32.05         3.42 o                         
  -1   3 -42        125.49        148.31         4.26 o                         
   0   3 -42         21.17         25.67         2.09 o                         
   1   3 -42         22.08         21.69         1.85 o                         
   2   3 -42         36.03         33.67         2.15 o                         
   3   3 -42         22.97         31.11         3.10 o                         
  -7   4 -42        110.85        135.06         6.74 o                         
  -6   4 -42         13.85         21.00         3.54 o                         
  -5   4 -42         79.61         97.85         3.73 o                         
  -4   4 -42         12.32         14.99         2.07 o                         
  -3   4 -42          0.12         -0.02         1.55 o                         
  -2   4 -42         51.68         67.41         2.94 o                         
  -1   4 -42         67.34         71.30         2.98 o                         
   0   4 -42         45.45         56.99         3.39 o                         
   1   4 -42          9.34         10.89         1.65 o                         
   2   4 -42         23.93         25.79         2.35 o                         
   3   4 -42        122.74        137.19         6.74 o                         
  -6   5 -42         44.92         44.13         3.63 o                         
  -5   5 -42         15.65         13.57         2.35 o                         
  -4   5 -42          5.38          9.77         1.81 o                         
  -3   5 -42          5.22          2.48         1.36 o                         
  -2   5 -42         11.65         15.67         5.01 o                         
  -1   5 -42         68.97         77.36         2.93 o                         
   0   5 -42         92.62         96.63         3.47 o                         
   1   5 -42         91.58        111.18         4.19 o                         
   2   5 -42          3.79          4.79         1.77 o                         
  -5   6 -42          7.20          8.45         4.74 o                         
  -4   6 -42         57.80         61.27         2.44 o                         
  -3   6 -42         77.13         86.83         3.01 o                         
  -2   6 -42         15.30         16.33         1.60 o                         
  -1   6 -42         35.06         45.63         2.48 o                         
   0   6 -42         66.63         91.37         4.96 o                         
  -4   7 -42         14.96         25.79         3.54 o                         
  -3   7 -42          0.08          2.22         2.04 o                         
  -2   7 -42         29.02         35.89         3.19 o                         
  -1   1 -41         53.05         51.94         2.92 o                         
   0   1 -41        266.74        282.53         8.20 o                         
   1   1 -41        147.76        167.29         4.81 o                         
  -3   2 -41        110.37        125.08         3.75 o                         
  -2   2 -41         68.53         70.65         3.33 o                         
  -1   2 -41        133.15        164.44         4.74 o                         
   0   2 -41        299.88        344.74         8.27 o                         
   1   2 -41        138.40        148.74         4.30 o                         
   2   2 -41         32.49         36.46         2.32 o                         
  -5   3 -41         12.66         12.24         1.56 o                         
  -4   3 -41         15.59         16.12         1.68 o                         
  -3   3 -41         57.78         59.37         2.59 o                         
  -2   3 -41         40.46         44.40         5.05 o                         
  -1   3 -41          7.20          6.35         1.68 o                         
   0   3 -41          7.22          8.56         1.80 o                         
   1   3 -41         16.60         17.64         1.79 o                         
   2   3 -41          3.62          7.43         1.66 o                         
   3   3 -41         24.72         23.26         2.29 o                         
  -7   4 -41         26.22         30.31         3.19 o                         
  -6   4 -41         57.35         64.17         3.40 o                         
  -5   4 -41          2.86          5.75         1.69 o                         
  -4   4 -41          1.33          0.92         1.32 o                         
  -3   4 -41         18.62         16.34         2.03 o                         
  -2   4 -41         35.19         36.84         2.28 o                         
  -1   4 -41         64.82         72.21         3.10 o                         
   0   4 -41         88.33        102.30         3.68 o                         
   1   4 -41         41.71         39.71         2.76 o                         
   2   4 -41          8.18          8.00         1.68 o                         
   3   4 -41         42.53         53.35         3.54 o                         
  -7   5 -41         67.83         74.09         4.25 o                         
  -6   5 -41         35.09         41.46         2.81 o                         
  -5   5 -41         30.02         30.96         2.66 o                         
  -4   5 -41          7.39          8.36         1.58 o                         
  -3   5 -41         38.42         39.89         2.23 o                         
  -2   5 -41         53.81         62.14         2.76 o                         
  -1   5 -41         32.87         33.84         2.40 o                         
   0   5 -41         10.34          7.98         1.39 o                         
   1   5 -41         80.93         94.14         3.98 o                         
   2   5 -41         19.22         26.06         2.84 o                         
  -6   6 -41          0.66          0.31         1.61 o                         
  -5   6 -41         22.12         31.49         2.33 o                         
  -4   6 -41         12.62         16.88         2.43 o                         
  -3   6 -41          0.51          0.88         1.16 o                         
  -2   6 -41          5.01          6.88         1.34 o                         
  -1   6 -41         17.16         16.77         2.29 o                         
   0   6 -41         32.41         45.51         2.73 o                         
   1   6 -41          1.50          3.46         2.04 o                         
  -5   7 -41         27.88         29.04         5.27 o                         
  -4   7 -41         17.51         15.31         2.92 o                         
  -3   7 -41         11.08         12.41         2.39 o                         
  -2   7 -41          6.57         10.28         1.95 o                         
  -1   7 -41         32.90         45.38         3.54 o                         
  -1   1 -40         28.00         29.19         2.86 o                         
   0   1 -40         31.20         38.70         2.43 o                         
   1   1 -40        222.12        229.80         6.01 o                         
  -3   2 -40         38.40         39.56         2.31 o                         
  -2   2 -40         63.03         69.30         3.06 o                         
  -1   2 -40         51.92         60.26         2.93 o                         
   0   2 -40        140.14        146.47         4.42 o                         
   1   2 -40        107.21        111.85         3.71 o                         
   2   2 -40         57.60         66.54         2.91 o                         
  -5   3 -40        117.41        119.55         3.55 o                         
  -4   3 -40         34.52         42.59         2.33 o                         
  -3   3 -40         51.17         51.33         2.45 o                         
  -2   3 -40         41.81         38.18         2.40 o                         
  -1   3 -40         58.10         63.17         2.72 o                         
   0   3 -40        184.85        212.03         5.62 o                         
   1   3 -40         56.84         70.89         2.80 o                         
   2   3 -40        123.15        137.21         4.10 o                         
   3   3 -40         26.98         26.68         2.70 o                         
  -7   4 -40          4.60          8.86         2.39 o                         
  -6   4 -40         35.78         38.55         3.37 o                         
  -5   4 -40         58.23         68.15         3.35 o                         
  -4   4 -40          6.36          6.63         1.54 o                         
  -3   4 -40         16.59         25.34         2.06 o                         
  -2   4 -40         14.63         14.82         1.76 o                         
  -1   4 -40          1.02          3.58         1.36 o                         
   0   4 -40        235.54        253.00         7.23 o                         
   1   4 -40        179.83        185.62         5.49 o                         
   2   4 -40         63.03         65.31         3.34 o                         
   3   4 -40         20.63         24.55         3.54 o                         
   4   4 -40          8.90         16.13         2.57 o                         
  -7   5 -40         56.89         66.47         4.43 o                         
  -6   5 -40         28.35         29.36         2.75 o                         
  -5   5 -40          5.13          3.82         1.35 o                         
  -4   5 -40          8.31          5.08         1.32 o                         
  -3   5 -40          6.00          5.09         1.38 o                         
  -2   5 -40          3.26          4.09         1.45 o                         
  -1   5 -40         26.71         31.86         2.23 o                         
   0   5 -40          4.29          0.67         1.34 o                         
   1   5 -40         79.62        100.83         4.52 o                         
   2   5 -40         16.47         20.99         2.34 o                         
   3   5 -40         22.78         19.05         2.30 o                         
  -7   6 -40         19.50         24.46         3.37 o                         
  -6   6 -40         66.82         73.88         2.93 o                         
  -5   6 -40          4.09          6.03         1.77 o                         
  -4   6 -40          5.58          6.40         1.42 o                         
  -3   6 -40         26.29         28.09         2.27 o                         
  -2   6 -40          7.15          6.47         1.43 o                         
  -1   6 -40          4.21          3.67         1.66 o                         
   0   6 -40         17.28         17.35         2.44 o                         
   1   6 -40         49.50         52.40         2.85 o                         
  -6   7 -40          0.57          1.12         1.66 o                         
  -5   7 -40          2.08          4.09         1.51 o                         
  -4   7 -40          4.89          7.09         1.45 o                         
  -3   7 -40          3.46          4.12         1.64 o                         
  -2   7 -40         50.40         75.91         5.45 o                         
  -1   7 -40          5.21          1.78         3.37 o                         
   0   7 -40         10.94          6.20         1.68 o                         
  -4   8 -40         99.75        117.25         6.03 o                         
  -3   8 -40         42.25         55.39         3.37 o                         
   0   0 -39       1704.16       1896.73        81.80 o                         
  -1   1 -39        132.95        130.23         4.84 o                         
   0   1 -39        100.68        109.90         3.94 o                         
   1   1 -39         29.73         36.11         2.69 o                         
  -3   2 -39         76.25         72.33         3.05 o                         
  -2   2 -39        131.87        130.39         3.72 o                         
  -1   2 -39        142.67        140.23         4.95 o                         
   0   2 -39        176.07        178.63         5.93 o                         
   1   2 -39         49.48         48.32         2.62 o                         
   2   2 -39         21.19         27.13         2.27 o                         
  -5   3 -39         28.79         36.72         2.18 o                         
  -4   3 -39         35.56         44.38         2.36 o                         
  -3   3 -39        107.79        117.04         3.49 o                         
  -2   3 -39         64.26         68.72         2.97 o                         
  -1   3 -39        354.46        383.29         9.17 o                         
   0   3 -39        167.95        188.24         5.12 o                         
   1   3 -39          0.99         -0.81         1.27 o                         
   2   3 -39         53.46         60.38         2.61 o                         
   3   3 -39         35.28         34.54         2.91 o                         
  -7   4 -39         15.03         16.04         2.57 o                         
  -6   4 -39         23.64         22.81         2.28 o                         
  -5   4 -39         99.85        109.73         3.26 o                         
  -4   4 -39         20.27         19.31         1.56 o                         
  -3   4 -39         64.92         74.38         2.67 o                         
  -2   4 -39         24.63         30.82         2.40 o                         
  -1   4 -39         71.29         77.65         3.37 o                         
   0   4 -39         18.86         19.41         2.97 o                         
   1   4 -39          7.66          7.86         1.55 o                         
   2   4 -39         67.91         66.51         3.16 o                         
   3   4 -39          8.57         10.61         2.53 o                         
   4   4 -39          6.49          9.57         2.04 o                         
  -8   5 -39          4.02          6.12         1.86 o                         
  -7   5 -39        180.93        206.87        11.52 o                         
  -6   5 -39         55.89         60.45         2.41 o                         
  -5   5 -39        195.08        230.54         5.88 o                         
  -4   5 -39         46.21         53.00         2.34 o                         
  -3   5 -39         26.59         34.94         2.66 o                         
  -2   5 -39        173.40        186.44         5.80 o                         
  -1   5 -39         25.50         26.25         2.23 o                         
   0   5 -39         32.91         35.83         2.49 o                         
   1   5 -39         23.94         26.99         2.40 o                         
   2   5 -39         38.29         43.85         5.32 o                         
   3   5 -39         19.94         13.12         1.86 o                         
  -8   6 -39          0.36          4.08         2.13 o                         
  -7   6 -39         68.08         70.81         4.79 o                         
  -6   6 -39         50.50         61.05         2.35 o                         
  -5   6 -39          2.05          2.56         1.18 o                         
  -4   6 -39         14.92         12.03         1.46 o                         
  -3   6 -39          0.09          1.96         1.48 o                         
  -2   6 -39         12.68         13.06         1.59 o                         
  -1   6 -39         46.61         49.77         2.61 o                         
   0   6 -39         46.64         52.45         2.93 o                         
   1   6 -39         65.16         75.40         4.12 o                         
   2   6 -39         18.38         25.61         2.39 o                         
  -7   7 -39         13.37          8.33         2.39 o                         
  -6   7 -39          9.90          7.75         2.35 o                         
  -5   7 -39         50.42         59.49         2.73 o                         
  -4   7 -39         23.25         25.84         2.06 o                         
  -3   7 -39          2.51          1.92         1.26 o                         
  -2   7 -39          9.24          7.88         1.36 o                         
  -1   7 -39         17.11         17.33         2.97 o                         
   0   7 -39          5.62         14.89         2.39 o                         
  -6   8 -39         77.33         91.11         5.23 o                         
  -5   8 -39         50.27         55.92         3.63 o                         
  -4   8 -39         15.00         14.80         2.22 o                         
  -3   8 -39         21.02         37.49         3.37 o                         
  -2   8 -39         14.19         11.61         2.13 o                         
  -1   1 -38        218.76        233.36        21.10 o                         
   0   1 -38        150.59        143.73         6.09 o                         
   1   1 -38        250.39        263.88         6.63 o                         
  -3   2 -38         62.32         58.67         3.01 o                         
  -2   2 -38         65.91         64.64         2.71 o                         
  -1   2 -38         38.50         34.85         4.97 o                         
   0   2 -38         48.07         48.02         2.68 o                         
   1   2 -38         34.50         40.29         3.10 o                         
   2   2 -38         16.51         16.69         1.60 o                         
  -5   3 -38         57.47         61.66         2.67 o                         
  -4   3 -38         38.74         46.20         2.26 o                         
  -3   3 -38          6.99          6.02         1.35 o                         
  -2   3 -38        118.10        133.60         3.80 o                         
  -1   3 -38        244.45        263.99         7.60 o                         
   0   3 -38         98.79        112.00         3.67 o                         
   1   3 -38         96.09         87.15         3.22 o                         
   2   3 -38        236.34        256.63         6.40 o                         
   3   3 -38         36.50         42.83         3.04 o                         
  -7   4 -38         60.39         56.72         4.25 o                         
  -6   4 -38          9.16          8.01         1.49 o                         
  -5   4 -38          6.20          9.41         1.28 o                         
  -4   4 -38          2.41          2.24         1.41 o                         
  -3   4 -38          0.45          0.48         1.27 o                         
  -2   4 -38         26.57         30.97         2.30 o                         
  -1   4 -38        236.61        263.61         6.85 o                         
   0   4 -38         91.53         81.70         3.55 o                         
   1   4 -38         27.15         27.47         2.43 o                         
   2   4 -38         19.10         19.32         2.18 o                         
   3   4 -38          8.73          4.91         2.97 o                         
   4   4 -38         15.90         13.56         2.30 o                         
  -8   5 -38         13.28          9.22         2.30 o                         
  -7   5 -38        236.52        274.00        12.27 o                         
  -6   5 -38         22.06         36.26         2.08 o                         
  -5   5 -38         87.71        104.39         3.01 o                         
  -4   5 -38         38.50         42.56         2.34 o                         
  -3   5 -38         33.00         39.75         2.37 o                         
  -2   5 -38         75.20         76.35         3.46 o                         
  -1   5 -38        239.93        279.66         8.00 o                         
   0   5 -38         18.81         19.25         1.98 o                         
   1   5 -38         12.38          9.67         1.57 o                         
   2   5 -38         23.67         31.02         5.27 o                         
   3   5 -38          5.43          8.24         1.86 o                         
  -8   6 -38          8.72         10.63         2.04 o                         
  -7   6 -38        155.84        167.31         4.18 o                         
  -6   6 -38         21.74         29.29         1.99 o                         
  -5   6 -38         23.36         22.84         1.64 o                         
  -4   6 -38         32.26         31.41         2.10 o                         
  -3   6 -38         38.98         48.66         2.49 o                         
  -2   6 -38         24.64         27.90         2.30 o                         
  -1   6 -38         15.19         11.27         1.58 o                         
   0   6 -38         48.52         57.85         2.79 o                         
   1   6 -38         51.22         62.12         3.34 o                         
   2   6 -38         16.86         26.59         2.92 o                         
  -8   7 -38         69.55         67.53         3.90 o                         
  -7   7 -38         84.68         93.24         2.72 o                         
  -6   7 -38          8.19          7.47         1.22 o                         
  -5   7 -38          4.59          9.17         1.37 o                         
  -4   7 -38         41.31         37.04         2.40 o                         
  -3   7 -38          0.02         -1.35         1.55 o                         
  -2   7 -38         76.63         75.82         2.95 o                         
  -1   7 -38        153.88        169.72         6.10 o                         
   0   7 -38          0.38          4.84         2.17 o                         
   1   7 -38         19.77         24.02         2.84 o                         
  -6   8 -38         44.61         55.74         3.63 o                         
  -5   8 -38         14.43         17.14         3.41 o                         
  -4   8 -38         26.37         31.73         4.83 o                         
  -3   8 -38         27.72         28.04         4.56 o                         
  -2   8 -38         16.06         20.82         6.78 o                         
  -1   8 -38         80.85        109.98         5.76 o                         
  -1   1 -37        150.42        146.17         4.31 o                         
   0   1 -37        882.05        936.64        16.69 o                         
   1   1 -37        184.72        192.68         5.20 o                         
  -3   2 -37        128.39        124.10         5.25 o                         
  -2   2 -37         40.23         30.43         4.17 o                         
  -1   2 -37         58.51         56.89         3.29 o                         
   0   2 -37         51.37         54.88         3.39 o                         
   1   2 -37        134.39        141.23         4.13 o                         
   2   2 -37         82.04         93.30         3.33 o                         
  -5   3 -37         26.75         28.44         2.41 o                         
  -4   3 -37        113.38        117.91         3.56 o                         
  -3   3 -37         57.14         60.18         2.65 o                         
  -2   3 -37         27.13         33.79         6.46 o                         
  -1   3 -37        117.24        122.25         3.93 o                         
   0   3 -37        395.97        414.37         9.86 o                         
   1   3 -37         59.20         56.42         2.78 o                         
   2   3 -37         28.12         23.98         2.08 o                         
   3   3 -37         35.99         38.64         4.22 o                         
  -7   4 -37         11.86         10.43         1.97 o                         
  -6   4 -37         58.32         61.12         2.46 o                         
  -5   4 -37        416.35        442.89         8.30 o                         
  -4   4 -37         12.91         14.87         1.56 o                         
  -3   4 -37         40.00         38.78         2.27 o                         
  -2   4 -37         93.88         92.75         4.26 o                         
  -1   4 -37        157.34        159.55         4.79 o                         
   0   4 -37         22.86         25.53         3.39 o                         
   1   4 -37         70.94         75.76         3.39 o                         
   2   4 -37         29.75         31.01         2.30 o                         
   3   4 -37         34.99         35.67         3.77 o                         
   4   4 -37          7.54          9.39         1.95 o                         
  -9   5 -37         10.46         10.37         1.77 o                         
  -8   5 -37         25.67         28.09         3.19 o                         
  -7   5 -37          0.28          2.19         1.94 o                         
  -6   5 -37         78.37         87.98         2.81 o                         
  -5   5 -37          1.56          1.96         1.23 o                         
  -4   5 -37        277.25        286.99         6.33 o                         
  -3   5 -37         32.18         31.35         2.33 o                         
  -2   5 -37        145.02        150.07         5.06 o                         
  -1   5 -37         45.16         55.36         2.91 o                         
   0   5 -37        109.20        121.53         4.34 o                         
   1   5 -37         87.46         98.53         3.98 o                         
   2   5 -37         99.59        112.65         5.06 o                         
   3   5 -37          6.10          2.26         3.86 o                         
   4   5 -37          6.23         13.91         2.57 o                         
  -9   6 -37         52.33         59.47         3.99 o                         
  -8   6 -37          6.66          6.74         1.86 o                         
  -7   6 -37         29.01         31.60         1.81 o                         
  -6   6 -37         40.44         43.91         2.09 o                         
  -5   6 -37         18.99         21.96         1.80 o                         
  -4   6 -37         45.72         48.85         2.51 o                         
  -3   6 -37        242.66        257.92         7.33 o                         
  -2   6 -37         53.48         61.48         2.89 o                         
  -1   6 -37         34.39         32.04         2.16 o                         
   0   6 -37         57.68         65.82         3.06 o                         
   1   6 -37        112.00        114.52         5.98 o                         
   2   6 -37         53.87         65.68         4.92 o                         
  -8   7 -37         31.58         39.88         3.01 o                         
  -7   7 -37         17.88         21.69         1.94 o                         
  -6   7 -37         14.21         14.75         1.40 o                         
  -5   7 -37         26.01         33.73         1.90 o                         
  -4   7 -37         93.87         91.41         3.61 o                         
  -3   7 -37         39.69         41.59         2.27 o                         
  -2   7 -37         14.79         12.01         1.46 o                         
  -1   7 -37         74.36         75.01         3.54 o                         
   0   7 -37         11.00         11.32         2.13 o                         
   1   7 -37          9.46          6.47         1.95 o                         
  -7   8 -37         33.31         36.48         4.46 o                         
  -6   8 -37          0.73          2.37         1.35 o                         
  -5   8 -37          7.20          8.23         1.91 o                         
  -4   8 -37          4.94          4.45         1.40 o                         
  -3   8 -37         10.20         13.91         2.26 o                         
  -2   8 -37         28.23         32.61         2.41 o                         
  -1   8 -37         29.69         45.30         4.03 o                         
  -6   9 -37         26.27         31.20         3.01 o                         
  -5   9 -37          4.54          6.29         1.60 o                         
  -4   9 -37         49.14         49.72         3.46 o                         
   0   0 -36        802.84        824.18        28.19 o                         
  -1   1 -36         25.32         32.37         2.60 o                         
   0   1 -36        791.17        776.02        14.17 o                         
   1   1 -36        252.32        275.73         6.49 o                         
  -3   2 -36        392.18        415.44         8.47 o                         
  -2   2 -36          7.49          8.79         2.65 o                         
  -1   2 -36        106.29        112.81         6.95 o                         
   0   2 -36        474.11        482.01         9.65 o                         
   1   2 -36        268.34        273.00         6.59 o                         
   2   2 -36        292.56        314.44         7.83 o                         
  -5   3 -36         71.54         77.72         2.86 o                         
  -4   3 -36         14.76         15.43         1.70 o                         
  -3   3 -36        112.09        108.74         4.20 o                         
  -2   3 -36        290.05        310.02         7.41 o                         
  -1   3 -36          1.63         -2.93         4.13 o                         
   0   3 -36        471.82        471.51        14.11 o                         
   1   3 -36        137.61        152.43         4.59 o                         
   2   3 -36        171.51        174.88         4.88 o                         
   3   3 -36         17.43         16.24         1.60 o                         
  -7   4 -36         77.11         69.61         2.66 o                         
  -6   4 -36        258.42        262.46         5.30 o                         
  -5   4 -36         65.95         67.56         2.37 o                         
  -4   4 -36         65.98         73.06         2.54 o                         
  -3   4 -36        144.16        151.48         4.11 o                         
  -2   4 -36          6.10          5.59         1.69 o                         
  -1   4 -36        247.90        234.20         6.17 o                         
   0   4 -36        187.51        182.33         5.11 o                         
   1   4 -36         54.64         56.04         4.16 o                         
   2   4 -36         54.76         61.10         3.08 o                         
   3   4 -36         34.65         34.23         2.83 o                         
   4   4 -36         19.04         25.08         3.01 o                         
  -9   5 -36         20.35         30.13         2.92 o                         
  -8   5 -36         72.47         89.42         5.32 o                         
  -7   5 -36         30.37         33.80         2.04 o                         
  -6   5 -36         10.35          8.80         1.37 o                         
  -5   5 -36         13.29         12.30         1.32 o                         
  -4   5 -36        322.39        335.69         8.11 o                         
  -3   5 -36         97.49        104.03         3.69 o                         
  -2   5 -36         39.22         45.86         2.74 o                         
  -1   5 -36         15.82         13.14         2.03 o                         
   0   5 -36         54.33         60.37         3.10 o                         
   1   5 -36          3.07          3.20         1.66 o                         
   2   5 -36         15.96         18.95         2.50 o                         
   3   5 -36         29.55         34.77         2.78 o                         
   4   5 -36         18.45         19.76         2.66 o                         
  -9   6 -36          8.62          8.51         2.04 o                         
  -8   6 -36         36.11         39.12         1.90 o                         
  -7   6 -36         45.28         49.89         2.23 o                         
  -6   6 -36         72.69         81.35         2.77 o                         
  -5   6 -36          6.04          3.26         1.33 o                         
  -4   6 -36         40.31         52.71         2.41 o                         
  -3   6 -36        121.92        142.77         4.84 o                         
  -2   6 -36        126.98        136.37         4.55 o                         
  -1   6 -36         31.82         35.38         3.58 o                         
   0   6 -36        126.69        147.00         5.10 o                         
   1   6 -36         16.71         16.84         2.04 o                         
   2   6 -36         10.91         13.71         5.41 o                         
   3   6 -36         50.59         64.43         3.81 o                         
  -9   7 -36         41.77         42.72         2.75 o                         
  -8   7 -36          7.86         13.25         1.48 o                         
  -7   7 -36         22.62         23.07         2.38 o                         
  -6   7 -36        116.21        127.61         3.52 o                         
  -5   7 -36         23.78         27.07         1.90 o                         
  -4   7 -36        164.76        179.51         4.75 o                         
  -3   7 -36         51.62         53.09         2.63 o                         
  -2   7 -36         95.62        100.72         3.60 o                         
  -1   7 -36          7.86          8.52         1.51 o                         
   0   7 -36          3.73          4.27         1.41 o                         
   1   7 -36          4.71          2.13         1.86 o                         
  -8   8 -36         30.56         46.62         3.46 o                         
  -7   8 -36          8.96         12.71         1.18 o                         
  -6   8 -36         31.25         34.73         1.79 o                         
  -5   8 -36          4.89          5.28         1.29 o                         
  -4   8 -36        158.50        178.22         5.23 o                         
  -3   8 -36         26.21         31.23         2.41 o                         
  -2   8 -36         74.19         75.92         4.43 o                         
  -1   8 -36         27.02         24.23         4.96 o                         
  -7   9 -36          0.77         -2.30         2.30 o                         
  -6   9 -36          9.90         10.63         2.04 o                         
  -5   9 -36          1.93          9.22         2.22 o                         
  -4   9 -36         52.30         54.06         3.37 o                         
  -3   9 -36         90.64        113.17         5.94 o                         
  -1   1 -35         85.26         98.99         6.37 o                         
   0   1 -35       1505.38       1518.24        25.61 o                         
   1   1 -35         56.05         67.42         2.89 o                         
  -3   2 -35          6.38          8.92         2.56 o                         
  -2   2 -35          4.55          5.44         1.57 o                         
  -1   2 -35        143.35        145.67         4.24 o                         
   0   2 -35         24.68         24.28         2.46 o                         
   1   2 -35         97.07        111.23         3.60 o                         
   2   2 -35        290.39        288.20         6.50 o                         
  -5   3 -35        486.08        499.44         9.44 o                         
  -4   3 -35        234.52        256.22         6.29 o                         
  -3   3 -35        121.79        130.13         3.65 o                         
  -2   3 -35        705.69        700.43        12.12 o                         
  -1   3 -35          1.46          6.88         5.56 o                         
   0   3 -35         11.92          8.82         1.70 o                         
   1   3 -35         76.08         78.05         4.00 o                         
   2   3 -35         33.00         51.41         5.89 o                         
   3   3 -35         41.32         46.91         2.36 o                         
  -7   4 -35          2.94          1.88         1.47 o                         
  -6   4 -35        371.93        408.07         7.82 o                         
  -5   4 -35        148.80        154.44         4.59 o                         
  -4   4 -35        173.19        180.19         4.52 o                         
  -3   4 -35        527.01        543.63        13.07 o                         
  -2   4 -35         90.79         96.59         3.84 o                         
  -1   4 -35        179.21        160.84        10.23 o                         
   0   4 -35        125.28        129.42         4.20 o                         
   1   4 -35        122.56        127.50         4.34 o                         
   2   4 -35          7.34          9.83         2.15 o                         
   3   4 -35         25.91         26.98         2.91 o                         
   4   4 -35         77.84         86.09         4.10 o                         
  -9   5 -35         91.86        104.13         5.67 o                         
  -8   5 -35         75.44         78.81         3.38 o                         
  -7   5 -35        145.83        152.12         4.16 o                         
  -6   5 -35         35.99         39.06         2.11 o                         
  -5   5 -35        104.43         96.78         3.34 o                         
  -4   5 -35        200.43        221.99         5.83 o                         
  -3   5 -35          8.83          8.73         1.65 o                         
  -2   5 -35          6.13          6.51         1.63 o                         
  -1   5 -35        240.88        228.77         6.95 o                         
   0   5 -35         64.42         61.03         3.29 o                         
   1   5 -35         20.98         27.21         2.54 o                         
   2   5 -35         69.87         80.83         4.16 o                         
   3   5 -35          5.67         12.11         1.79 o                         
   4   5 -35         12.09          7.80         1.95 o                         
  -9   6 -35          1.62          0.00         1.51 o                         
  -8   6 -35         15.18         13.31         1.35 o                         
  -7   6 -35         26.29         29.06         1.95 o                         
  -6   6 -35          3.48          4.41         1.52 o                         
  -5   6 -35          0.29         -0.11         1.37 o                         
  -4   6 -35        178.55        187.63         4.99 o                         
  -3   6 -35         51.39         52.98         2.65 o                         
  -2   6 -35        378.57        386.28        10.59 o                         
  -1   6 -35         32.34         32.54         3.12 o                         
   0   6 -35         14.07         14.43         2.65 o                         
   1   6 -35         10.00         11.14         1.88 o                         
   2   6 -35         63.74         70.72         3.40 o                         
   3   6 -35         82.26         94.56         5.14 o                         
  -9   7 -35          6.56          9.22         1.77 o                         
  -8   7 -35         34.78         28.62         2.18 o                         
  -7   7 -35        116.38        132.43         3.77 o                         
  -6   7 -35        105.21        115.63         3.94 o                         
  -5   7 -35        213.57        229.15         5.75 o                         
  -4   7 -35        138.55        136.03         3.88 o                         
  -3   7 -35         18.80         24.00         2.02 o                         
  -2   7 -35         58.51         63.81         3.91 o                         
  -1   7 -35         32.44         34.95         2.33 o                         
   0   7 -35          4.48          6.91         1.69 o                         
   1   7 -35          0.97          3.50         1.60 o                         
   2   7 -35         14.56         19.76         2.57 o                         
  -8   8 -35          6.33          6.18         1.39 o                         
  -7   8 -35         13.79         17.91         1.40 o                         
  -6   8 -35          8.00         10.14         1.35 o                         
  -5   8 -35         32.77         34.67         2.19 o                         
  -4   8 -35         61.68         65.73         3.00 o                         
  -3   8 -35          1.75          1.32         1.36 o                         
  -2   8 -35          7.54         10.04         1.56 o                         
  -1   8 -35         32.27         39.77         2.47 o                         
   0   8 -35         61.20         67.21         7.22 o                         
  -7   9 -35          3.12          3.90         1.68 o                         
  -6   9 -35        109.30        121.78         5.32 o                         
  -5   9 -35         11.77         11.16         3.59 o                         
  -4   9 -35         31.00         38.46         3.01 o                         
  -3   9 -35          1.62          2.04         1.95 o                         
  -2   9 -35         14.19          8.15         2.04 o                         
  -1   1 -34        336.36        325.32         6.56 o                         
   0   1 -34        103.85        117.63         3.80 o                         
   1   1 -34         41.31         38.59         2.43 o                         
  -3   2 -34        158.90        160.62         4.16 o                         
  -2   2 -34         58.78         71.67         2.75 o                         
  -1   2 -34        141.72        136.34         4.11 o                         
   0   2 -34        404.16        405.43         8.28 o                         
   1   2 -34          6.41          7.26         2.23 o                         
   2   2 -34         34.50         31.75         2.55 o                         
  -5   3 -34        151.82        157.52         3.76 o                         
  -4   3 -34        116.67        115.14         3.24 o                         
  -3   3 -34        339.30        342.64         6.91 o                         
  -2   3 -34        188.77        196.54         5.52 o                         
  -1   3 -34        156.91        148.51         4.38 o                         
   0   3 -34         80.98         82.03         3.38 o                         
   1   3 -34         97.51         95.88         3.29 o                         
   2   3 -34         78.76         87.57         3.70 o                         
   3   3 -34          5.05          4.29         1.57 o                         
  -7   4 -34         24.02         27.41         1.94 o                         
  -6   4 -34         74.82         77.80         2.60 o                         
  -5   4 -34        310.73        346.05         6.82 o                         
  -4   4 -34         72.50         73.73         2.92 o                         
  -3   4 -34        519.80        527.68         9.75 o                         
  -2   4 -34        146.97        148.52         3.92 o                         
  -1   4 -34         32.52         28.55         2.74 o                         
   0   4 -34         75.30         77.27         3.25 o                         
   1   4 -34         34.50         34.75         2.40 o                         
   2   4 -34          8.80          8.83         1.79 o                         
   3   4 -34         78.71         83.08         3.48 o                         
   4   4 -34          2.73          2.57         2.35 o                         
  -9   5 -34         12.83         15.33         2.84 o                         
  -8   5 -34         52.22         57.87         2.54 o                         
  -7   5 -34        190.42        197.41         5.09 o                         
  -6   5 -34         78.14         77.75         3.13 o                         
  -5   5 -34         11.11          9.60         1.44 o                         
  -4   5 -34        341.24        344.30         8.41 o                         
  -3   5 -34        529.00        555.92        12.78 o                         
  -2   5 -34        140.57        137.73         5.04 o                         
  -1   5 -34          8.95         11.19         2.04 o                         
   0   5 -34          1.50          0.01         1.49 o                         
   1   5 -34        132.70        140.16         4.97 o                         
   2   5 -34         90.23         94.83         4.35 o                         
   3   5 -34          9.84          8.05         3.19 o                         
   4   5 -34         18.58         18.52         2.57 o                         
  -9   6 -34          9.09          5.49         2.48 o                         
  -8   6 -34          2.44          3.59         1.24 o                         
  -7   6 -34         37.72         34.99         1.98 o                         
  -6   6 -34         51.87         54.54         2.73 o                         
  -5   6 -34         48.89         46.76         2.63 o                         
  -4   6 -34        283.06        273.78         6.90 o                         
  -3   6 -34         49.36         53.46         2.66 o                         
  -2   6 -34        155.02        157.66         5.30 o                         
  -1   6 -34          0.40          1.96         1.51 o                         
   0   6 -34         20.63         20.99         2.05 o                         
   1   6 -34        122.57        149.51         5.86 o                         
   2   6 -34          7.39          5.81         2.24 o                         
   3   6 -34         55.70         66.05         3.62 o                         
  -9   7 -34          4.85          7.79         1.91 o                         
  -8   7 -34         32.32         33.24         1.69 o                         
  -7   7 -34          1.78          2.45         1.04 o                         
  -6   7 -34          0.87          1.64         1.39 o                         
  -5   7 -34         43.59         41.99         2.26 o                         
  -4   7 -34          7.61          4.66         1.37 o                         
  -3   7 -34          5.31          5.90         1.57 o                         
  -2   7 -34         52.52         54.85         2.88 o                         
  -1   7 -34          8.07          5.80         1.50 o                         
   0   7 -34          6.56          6.86         1.80 o                         
   1   7 -34          2.63          1.67         2.53 o                         
   2   7 -34          9.20         12.58         2.39 o                         
  -9   8 -34         17.90         25.08         2.75 o                         
  -8   8 -34          7.05          6.01         0.98 o                         
  -7   8 -34         22.00         30.14         1.88 o                         
  -6   8 -34          4.35          6.62         1.26 o                         
  -5   8 -34         87.39         94.39         3.16 o                         
  -4   8 -34        123.86        126.35         4.17 o                         
  -3   8 -34          5.41          4.71         1.48 o                         
  -2   8 -34        132.62        127.13         4.20 o                         
  -1   8 -34         20.61         20.64         2.41 o                         
   0   8 -34         54.42         69.97         4.43 o                         
  -8   9 -34         19.62         19.23         2.55 o                         
  -7   9 -34          0.91          1.74         1.04 o                         
  -6   9 -34         64.71         69.87         2.81 o                         
  -5   9 -34          0.66         -0.71         1.68 o                         
  -4   9 -34         11.49         15.90         1.99 o                         
  -3   9 -34          0.56          0.77         4.79 o                         
  -2   9 -34        115.81        125.26        14.67 o                         
   0   0 -33       1512.76       1466.56       155.09 o                         
  -1   1 -33        245.04        229.21         4.97 o                         
   0   1 -33        183.91        179.66         4.80 o                         
   1   1 -33        145.98        143.80         4.24 o                         
  -3   2 -33        252.64        261.54         5.64 o                         
  -2   2 -33        205.17        212.65         4.79 o                         
  -1   2 -33        165.37        167.73         4.25 o                         
   0   2 -33         96.26        101.31         3.52 o                         
   1   2 -33        213.20        218.16         5.46 o                         
   2   2 -33        255.65        262.91         5.84 o                         
  -5   3 -33         59.79         56.81         2.47 o                         
  -4   3 -33        285.59        293.18         6.21 o                         
  -3   3 -33         93.13         93.91         3.06 o                         
  -2   3 -33        114.21        116.00         3.42 o                         
  -1   3 -33         57.24         60.81         3.00 o                         
   0   3 -33          3.68          3.30         1.54 o                         
   1   3 -33        451.57        501.14         9.49 o                         
   2   3 -33        248.87        245.29         7.85 o                         
   3   3 -33         45.07         42.27         2.30 o                         
  -7   4 -33         74.88         86.18         3.71 o                         
  -6   4 -33        269.78        291.92         6.51 o                         
  -5   4 -33        108.64        112.34         3.51 o                         
  -4   4 -33        444.02        449.61         8.79 o                         
  -3   4 -33        611.92        637.38        11.26 o                         
  -2   4 -33         60.59         62.93         2.70 o                         
  -1   4 -33        153.59        159.59         4.76 o                         
   0   4 -33        201.65        203.49         5.98 o                         
   1   4 -33         15.60         15.69         2.22 o                         
   2   4 -33         45.15         45.79         4.13 o                         
   3   4 -33          1.83          1.06         1.50 o                         
   4   4 -33         23.81         24.00         2.15 o                         
  -9   5 -33          6.43          9.66         2.22 o                         
  -8   5 -33         19.98         18.43         1.68 o                         
  -7   5 -33         18.86         26.31         2.20 o                         
  -6   5 -33        317.11        328.67         8.08 o                         
  -5   5 -33         11.18          8.12         1.53 o                         
  -4   5 -33        109.70        111.97         4.02 o                         
  -3   5 -33         65.32         73.29         4.19 o                         
  -2   5 -33         90.46        101.46         3.73 o                         
  -1   5 -33         26.73         24.65         2.82 o                         
   0   5 -33          3.76          2.35         1.70 o                         
   1   5 -33         29.81         31.32         3.45 o                         
   2   5 -33         27.16         30.39         3.02 o                         
   3   5 -33         70.17         82.27         4.05 o                         
   4   5 -33         96.54         87.44         6.82 o                         
   5   5 -33         23.94         18.17         2.48 o                         
 -10   6 -33         25.87         28.18         3.10 o                         
  -9   6 -33          6.07          6.20         1.37 o                         
  -8   6 -33         10.78         13.21         1.44 o                         
  -7   6 -33         24.62         28.52         1.94 o                         
  -6   6 -33        110.14        116.82         4.16 o                         
  -5   6 -33        110.28        112.92         4.76 o                         
  -4   6 -33         97.13         96.85         3.53 o                         
  -3   6 -33        373.13        365.20         8.99 o                         
  -2   6 -33         29.69         23.31         2.32 o                         
  -1   6 -33         23.83         19.77         2.74 o                         
   0   6 -33         89.93         93.79         3.83 o                         
   1   6 -33         42.19         37.19         3.32 o                         
   2   6 -33         16.01         15.53         2.07 o                         
   3   6 -33         26.46         34.12         3.77 o                         
  -9   7 -33         23.14         27.09         2.58 o                         
  -8   7 -33         35.59         39.02         1.79 o                         
  -7   7 -33         16.02         13.58         1.52 o                         
  -6   7 -33         19.01         22.21         2.79 o                         
  -5   7 -33        183.41        201.74         5.28 o                         
  -4   7 -33         83.61         79.21         2.94 o                         
  -3   7 -33          3.35          4.98         1.62 o                         
  -2   7 -33          3.89          3.38         1.45 o                         
  -1   7 -33         11.24         10.04         1.70 o                         
   0   7 -33          6.93          5.45         1.94 o                         
   1   7 -33         20.13         20.19         2.51 o                         
   2   7 -33          0.08          2.31         4.96 o                         
  -9   8 -33         19.23         19.76         1.43 o                         
  -8   8 -33         27.90         28.80         1.73 o                         
  -7   8 -33         10.17         10.64         1.44 o                         
  -6   8 -33        165.52        177.01         5.25 o                         
  -5   8 -33        147.25        158.34         4.33 o                         
  -4   8 -33          0.83          2.73         1.36 o                         
  -3   8 -33         58.18         64.80         3.01 o                         
  -2   8 -33         92.37         89.07         3.41 o                         
  -1   8 -33         24.09         26.48         2.44 o                         
   0   8 -33         63.56         62.77         4.96 o                         
   1   8 -33         14.78         26.57         4.56 o                         
  -8   9 -33         12.36         13.69         1.41 o                         
  -7   9 -33         30.74         36.09         2.23 o                         
  -6   9 -33          8.36         14.25         1.94 o                         
  -5   9 -33         46.44         51.00         2.53 o                         
  -4   9 -33          4.46          8.03         1.53 o                         
  -3   9 -33        117.85        135.41         4.98 o                         
  -2   9 -33         50.05         62.38         3.10 o                         
  -1   9 -33         22.69         28.01         6.47 o                         
  -7  10 -33         19.97         15.60         2.30 o                         
  -6  10 -33        130.98        126.02         6.29 o                         
  -5  10 -33          0.53          0.53         1.77 o                         
  -4  10 -33         13.52         12.05         2.75 o                         
  -1   1 -32         72.18         75.72         2.82 o                         
   0   1 -32        509.97        510.59         9.62 o                         
   1   1 -32        877.78        859.89        15.31 o                         
  -3   2 -32        852.38        830.84        12.96 o                         
  -2   2 -32        405.36        422.80         7.91 o                         
  -1   2 -32         34.55         38.87         2.36 o                         
   0   2 -32        273.07        274.58         6.21 o                         
   1   2 -32       1010.70       1028.28        17.92 o                         
   2   2 -32         72.53         74.24         2.91 o                         
  -5   3 -32         20.27         22.05         1.67 o                         
  -4   3 -32         78.25         91.80         3.04 o                         
  -3   3 -32        565.13        582.36        10.23 o                         
  -2   3 -32         14.60         11.99         1.59 o                         
  -1   3 -32        714.93        735.69        13.32 o                         
   0   3 -32         25.31         25.46         2.12 o                         
   1   3 -32        228.68        222.94         5.18 o                         
   2   3 -32         80.52         82.64         2.98 o                         
   3   3 -32        209.72        202.97         4.58 o                         
  -7   4 -32         38.30         43.86         2.73 o                         
  -6   4 -32        268.73        284.64         5.87 o                         
  -5   4 -32         60.09         68.15         3.88 o                         
  -4   4 -32        170.29        175.78         4.41 o                         
  -3   4 -32        149.83        156.47         4.08 o                         
  -2   4 -32          9.65          9.87         1.55 o                         
  -1   4 -32        517.23        508.69        10.36 o                         
   0   4 -32         37.82         37.22         2.67 o                         
   1   4 -32         68.07         75.81         2.96 o                         
   2   4 -32         75.37         71.09         3.09 o                         
   3   4 -32         19.95         18.87         2.50 o                         
   4   4 -32          5.21          9.26         1.69 o                         
  -9   5 -32         41.95         43.40         2.47 o                         
  -8   5 -32         77.11         80.65         2.88 o                         
  -7   5 -32         34.90         27.67         2.26 o                         
  -6   5 -32        123.96        137.18         4.38 o                         
  -5   5 -32        167.06        161.61         5.35 o                         
  -4   5 -32        176.50        167.01         4.83 o                         
  -3   5 -32        137.13        150.71         4.42 o                         
  -2   5 -32        195.82        182.61         5.08 o                         
  -1   5 -32        383.04        371.33         8.27 o                         
   0   5 -32        187.20        176.93         5.62 o                         
   1   5 -32         29.89         26.88         2.91 o                         
   2   5 -32         53.38         53.03         6.25 o                         
   3   5 -32         12.57         14.07         2.13 o                         
   4   5 -32         73.13         76.86         3.78 o                         
   5   5 -32         32.36         31.90         2.92 o                         
 -10   6 -32         94.22         88.45         5.05 o                         
  -9   6 -32          8.61          6.63         1.79 o                         
  -8   6 -32         35.67         41.54         2.17 o                         
  -7   6 -32        105.60        105.49         3.98 o                         
  -6   6 -32          3.86          5.56         1.79 o                         
  -5   6 -32         57.97         54.82         2.66 o                         
  -4   6 -32         29.98         30.28         2.36 o                         
  -3   6 -32         31.10         48.91         2.77 o                         
  -2   6 -32          8.75          6.55         1.58 o                         
  -1   6 -32          8.70         11.18         1.59 o                         
   0   6 -32         68.14         65.49         2.91 o                         
   1   6 -32         36.54         40.53         3.86 o                         
   2   6 -32         32.29         33.82         3.13 o                         
   3   6 -32         53.17         42.58         3.05 o                         
   4   6 -32        161.46        162.98         7.98 o                         
 -10   7 -32         22.13         25.79         2.48 o                         
  -9   7 -32          8.39          9.76         1.14 o                         
  -8   7 -32         37.44         37.17         1.92 o                         
  -7   7 -32         12.43         10.73         1.48 o                         
  -6   7 -32          6.14          7.01         1.57 o                         
  -5   7 -32         55.06         59.12         2.59 o                         
  -4   7 -32        102.64        102.26         4.05 o                         
  -3   7 -32        162.51        160.70         5.47 o                         
  -2   7 -32         70.64         69.24         3.00 o                         
  -1   7 -32        253.71        282.57         7.07 o                         
   0   7 -32         10.59          8.49         1.96 o                         
   1   7 -32         81.76         79.72         3.87 o                         
   2   7 -32         29.16         24.97         2.60 o                         
  -9   8 -32         44.72         49.36         1.97 o                         
  -8   8 -32         14.37         12.95         1.15 o                         
  -7   8 -32          4.82          7.80         1.40 o                         
  -6   8 -32         13.74         16.05         1.76 o                         
  -5   8 -32         61.82         69.54         2.72 o                         
  -4   8 -32        100.20        105.44         3.39 o                         
  -3   8 -32        275.11        267.83         7.59 o                         
  -2   8 -32         22.70         23.72         2.29 o                         
  -1   8 -32         37.57         39.52         2.89 o                         
   0   8 -32         18.63         17.05         3.19 o                         
   1   8 -32         20.99         20.89         2.32 o                         
  -9   9 -32         49.76         47.75         1.77 o                         
  -8   9 -32         17.70         20.15         2.17 o                         
  -7   9 -32          0.36          0.19         1.05 o                         
  -6   9 -32         11.38         12.01         1.41 o                         
  -5   9 -32          6.92         10.61         1.73 o                         
  -4   9 -32        222.50        227.57         6.49 o                         
  -3   9 -32        114.82        123.54         4.33 o                         
  -2   9 -32        139.14        162.11         6.05 o                         
  -1   9 -32         34.83         39.20         3.19 o                         
  -7  10 -32         10.60         12.67         2.13 o                         
  -6  10 -32         90.02         94.56         4.96 o                         
  -5  10 -32         11.68         19.67         2.92 o                         
  -4  10 -32         21.80         12.94         2.39 o                         
  -1   1 -31        615.14        599.55        10.19 o                         
   0   1 -31        119.63        112.05         3.49 o                         
   1   1 -31        830.31        808.35        14.38 o                         
  -3   2 -31        871.09        870.23        15.34 o                         
  -2   2 -31         38.95         36.03         2.37 o                         
  -1   2 -31        142.83        145.15         3.96 o                         
   0   2 -31        418.82        401.39         8.05 o                         
   1   2 -31        233.12        221.64         5.39 o                         
   2   2 -31         38.81         38.15         2.34 o                         
  -5   3 -31        227.32        219.24         4.70 o                         
  -4   3 -31       1037.48       1045.60        17.95 o                         
  -3   3 -31         23.39         23.97         1.77 o                         
  -2   3 -31         70.15         67.85         2.81 o                         
  -1   3 -31        129.99        136.74         4.11 o                         
   0   3 -31        750.54        753.57        13.61 o                         
   1   3 -31         76.32         70.73         2.82 o                         
   2   3 -31        106.70        109.32         3.28 o                         
   3   3 -31         88.01         91.34         3.07 o                         
  -7   4 -31        172.15        161.66         4.15 o                         
  -6   4 -31         32.86         30.52         2.10 o                         
  -5   4 -31          0.94          2.52         1.60 o                         
  -4   4 -31        232.88        243.25         5.51 o                         
  -3   4 -31        223.39        216.19         4.88 o                         
  -2   4 -31         56.82         52.45         2.65 o                         
  -1   4 -31         75.38         72.41         3.10 o                         
   0   4 -31        110.51        115.54         3.57 o                         
   1   4 -31         58.69         70.10         3.62 o                         
   2   4 -31         14.25         16.59         1.99 o                         
   3   4 -31        132.13        142.59         4.95 o                         
   4   4 -31         77.22         80.22         3.27 o                         
  -9   5 -31         98.68        103.61         4.13 o                         
  -8   5 -31        120.72        116.39         4.18 o                         
  -7   5 -31         24.53         31.46         2.37 o                         
  -6   5 -31        321.56        350.47         8.59 o                         
  -5   5 -31        759.95        779.28        15.40 o                         
  -4   5 -31         40.09         48.34         2.80 o                         
  -3   5 -31         10.81         15.70         1.69 o                         
  -2   5 -31        297.83        260.22         8.07 o                         
  -1   5 -31        215.70        209.21         5.62 o                         
   0   5 -31         10.96         12.79         1.78 o                         
   1   5 -31         31.07         29.03         3.28 o                         
   2   5 -31          2.36          5.31         2.07 o                         
   3   5 -31        136.06        148.14         7.36 o                         
   4   5 -31        252.04        265.81         9.17 o                         
   5   5 -31         25.30         32.44         3.37 o                         
 -10   6 -31        162.61        159.35         7.71 o                         
  -9   6 -31        131.36        150.32         4.58 o                         
  -8   6 -31        112.75        128.08         3.74 o                         
  -7   6 -31        152.35        160.30         5.20 o                         
  -6   6 -31         40.65         52.79         7.68 o                         
  -5   6 -31         47.73         47.16         2.65 o                         
  -4   6 -31        102.09        105.74         3.84 o                         
  -3   6 -31         69.37         76.52         3.08 o                         
  -2   6 -31        400.12        370.57         9.98 o                         
  -1   6 -31        212.63        209.01         5.83 o                         
   0   6 -31         45.79         41.95         2.77 o                         
   1   6 -31        119.62        117.72         4.50 o                         
   2   6 -31          8.23         12.04         2.84 o                         
   3   6 -31        162.81        154.32         7.93 o                         
   4   6 -31        132.43        148.80         7.53 o                         
 -10   7 -31          6.36          9.57         2.04 o                         
  -9   7 -31          3.12          4.14         1.08 o                         
  -8   7 -31         16.82         22.80         1.71 o                         
  -7   7 -31        161.87        180.89         5.63 o                         
  -6   7 -31          7.72          7.44         1.58 o                         
  -5   7 -31        246.61        252.25         6.52 o                         
  -4   7 -31        301.40        308.11         7.85 o                         
  -3   7 -31         47.73         54.00         2.39 o                         
  -2   7 -31        421.96        443.27        10.47 o                         
  -1   7 -31         29.54         34.66         2.43 o                         
   0   7 -31         26.04         19.54         2.02 o                         
   1   7 -31         47.73         47.37         3.04 o                         
   2   7 -31          5.30          4.53         1.64 o                         
 -10   8 -31         12.56         22.65         4.65 o                         
  -9   8 -31         45.08         49.62         2.14 o                         
  -8   8 -31         10.33         10.85         1.50 o                         
  -7   8 -31         27.84         29.74         2.17 o                         
  -6   8 -31         23.23         25.36         2.51 o                         
  -5   8 -31        118.62        127.53         3.89 o                         
  -4   8 -31         37.74         46.38         2.41 o                         
  -3   8 -31        116.11        108.90         3.59 o                         
  -2   8 -31          1.95          2.54         1.50 o                         
  -1   8 -31         22.47         19.75         2.31 o                         
   0   8 -31          8.56         11.36         1.88 o                         
   1   8 -31          8.23         17.30         2.30 o                         
  -9   9 -31          3.73          6.40         1.01 o                         
  -8   9 -31          6.41          6.71         1.35 o                         
  -7   9 -31          6.85          6.19         1.28 o                         
  -6   9 -31         48.61         53.08         2.50 o                         
  -5   9 -31          1.62          1.20         1.39 o                         
  -4   9 -31         63.37         70.80         2.65 o                         
  -3   9 -31          1.62          4.62         1.57 o                         
  -2   9 -31        122.85        129.19         4.92 o                         
  -1   9 -31         17.00         20.86         3.23 o                         
   0   9 -31         16.53         13.91         2.75 o                         
  -8  10 -31         14.93         20.90         1.54 o                         
  -7  10 -31        138.61        154.58         8.27 o                         
  -6  10 -31        278.65        311.72         8.12 o                         
  -5  10 -31         12.82         14.18         2.39 o                         
  -4  10 -31         83.01         88.80         4.96 o                         
  -3  10 -31         23.06         37.13         3.63 o                         
   0   0 -30       4095.76       4189.12       103.23 o                         
  -1   1 -30        590.56        558.96         9.54 o                         
   0   1 -30        334.38        341.56         6.91 o                         
   1   1 -30        111.10        114.75         3.57 o                         
  -3   2 -30        682.97        704.18        11.77 o                         
  -2   2 -30        139.39        129.98         3.55 o                         
  -1   2 -30         75.64         78.27         2.79 o                         
   0   2 -30         30.07         35.40         2.26 o                         
   1   2 -30       1668.09       1673.69        25.93 o                         
   2   2 -30         37.51         39.53         2.18 o                         
  -5   3 -30        376.58        370.78         7.43 o                         
  -4   3 -30        276.05        265.19         5.68 o                         
  -3   3 -30        142.97        141.33         3.74 o                         
  -2   3 -30        153.40        149.40         3.90 o                         
  -1   3 -30          4.17          7.12         1.52 o                         
   0   3 -30       1254.12       1277.34        20.12 o                         
   1   3 -30        150.67        161.82         3.76 o                         
   2   3 -30        218.90        209.01         4.82 o                         
   3   3 -30        206.03        213.13         4.64 o                         
  -7   4 -30        212.40        222.65         5.27 o                         
  -6   4 -30          4.30          4.85         1.46 o                         
  -5   4 -30        131.66        131.03         3.81 o                         
  -4   4 -30        442.01        457.41         8.50 o                         
  -3   4 -30        118.45        133.15         3.70 o                         
  -2   4 -30         71.16         70.29         2.77 o                         
  -1   4 -30        471.06        438.45         8.15 o                         
   0   4 -30         76.88         83.12         3.60 o                         
   1   4 -30         12.93         12.98         1.55 o                         
   2   4 -30          0.59          3.54         1.65 o                         
   3   4 -30        121.33        127.74         4.55 o                         
   4   4 -30        185.71        183.31         4.94 o                         
  -9   5 -30         71.77         74.85         3.56 o                         
  -8   5 -30        345.37        363.99         8.57 o                         
  -7   5 -30         42.83         42.30         3.70 o                         
  -6   5 -30         23.98         27.36         7.10 o                         
  -5   5 -30        140.34        169.21         4.79 o                         
  -4   5 -30        561.67        531.19         9.85 o                         
  -3   5 -30        365.05        324.59         6.64 o                         
  -2   5 -30        301.27        286.04         5.86 o                         
  -1   5 -30        576.23        569.14        11.77 o                         
   0   5 -30         11.54         13.63         1.89 o                         
   1   5 -30         94.61         89.53         3.62 o                         
   2   5 -30         98.05        100.59         3.65 o                         
   3   5 -30        166.97        163.80         5.20 o                         
   4   5 -30         40.09         43.11         3.25 o                         
   5   5 -30         14.08         12.23         2.57 o                         
 -10   6 -30         34.15         36.96         3.19 o                         
  -9   6 -30        200.12        223.78         5.56 o                         
  -8   6 -30         61.50         68.56         2.62 o                         
  -7   6 -30        218.24        210.28         6.86 o                         
  -6   6 -30         55.64         54.09         2.75 o                         
  -5   6 -30         82.72         86.64         3.18 o                         
  -4   6 -30         79.15         71.01         2.87 o                         
  -3   6 -30        494.25        455.20         8.39 o                         
  -2   6 -30        433.77        414.16         9.35 o                         
  -1   6 -30         32.73         28.79         3.04 o                         
   0   6 -30         84.69         71.71         3.11 o                         
   1   6 -30        181.68        203.53         6.55 o                         
   2   6 -30          6.78          7.10         2.55 o                         
   3   6 -30          6.80         11.30         2.08 o                         
   4   6 -30         35.12         33.77         3.72 o                         
 -10   7 -30          0.97          2.19         1.22 o                         
  -9   7 -30         10.29          9.48         1.22 o                         
  -8   7 -30         47.60         45.34         2.61 o                         
  -7   7 -30        213.94        223.70         6.68 o                         
  -6   7 -30        172.06        161.96         5.44 o                         
  -5   7 -30        259.52        266.72         6.15 o                         
  -4   7 -30        552.10        531.80        11.03 o                         
  -3   7 -30        221.09        204.33         4.66 o                         
  -2   7 -30        143.27        146.63         4.11 o                         
  -1   7 -30         34.52         37.71         3.48 o                         
   0   7 -30         13.24         17.11         3.51 o                         
   1   7 -30         42.63         43.48         2.71 o                         
   2   7 -30         47.50         37.13         3.54 o                         
   3   7 -30          8.90          6.47         2.75 o                         
 -10   8 -30        109.77        123.38         3.58 o                         
  -9   8 -30         21.47         24.72         1.58 o                         
  -8   8 -30         77.19         72.79         2.97 o                         
  -7   8 -30         19.20         24.61         2.77 o                         
  -6   8 -30         68.85         58.16         2.78 o                         
  -5   8 -30         53.40         64.73         2.67 o                         
  -4   8 -30        146.64        149.76         3.99 o                         
  -3   8 -30          6.80          8.13         1.46 o                         
  -2   8 -30         83.50         93.25         3.15 o                         
  -1   8 -30        108.29        124.56         4.33 o                         
   0   8 -30         13.26         17.23         1.82 o                         
   1   8 -30          1.81          1.46         1.63 o                         
  -9   9 -30         22.65         25.50         1.52 o                         
  -8   9 -30          0.82          2.41         1.17 o                         
  -7   9 -30         32.42         37.17         2.18 o                         
  -6   9 -30          8.18          8.53         1.57 o                         
  -5   9 -30        103.00        106.01         3.33 o                         
  -4   9 -30         98.49        107.53         3.46 o                         
  -3   9 -30        138.57        150.48         4.22 o                         
  -2   9 -30         27.54         32.29         2.39 o                         
  -1   9 -30         51.62         62.57         2.77 o                         
   0   9 -30        145.26        171.93         8.60 o                         
  -8  10 -30          7.97          8.22         1.15 o                         
  -7  10 -30        113.81        132.19         3.96 o                         
  -6  10 -30        222.88        273.50         7.38 o                         
  -5  10 -30          2.82          4.35         1.80 o                         
  -4  10 -30         47.39         55.92         3.99 o                         
  -3  10 -30         44.43         57.75         3.71 o                         
  -1   1 -29         66.64         72.17         2.73 o                         
   0   1 -29          6.95          8.57         1.39 o                         
   1   1 -29        123.09        116.18         3.33 o                         
  -3   2 -29        359.56        345.78         6.53 o                         
  -2   2 -29        714.21        704.20        11.61 o                         
  -1   2 -29         61.29         60.18         2.51 o                         
   0   2 -29          6.86          7.07         1.37 o                         
   1   2 -29        134.27        129.55         3.52 o                         
   2   2 -29          7.77         12.33         1.52 o                         
  -5   3 -29         71.05         73.30         2.92 o                         
  -4   3 -29         19.75         26.36         2.05 o                         
  -3   3 -29       1255.24       1217.38        20.69 o                         
  -2   3 -29        448.04        444.49         7.86 o                         
  -1   3 -29         41.41         48.98         3.06 o                         
   0   3 -29        170.66        174.96         3.88 o                         
   1   3 -29          8.85          6.75         1.35 o                         
   2   3 -29        120.84        111.82         3.91 o                         
   3   3 -29        207.77        216.61         4.76 o                         
  -7   4 -29         66.83         71.08         2.84 o                         
  -6   4 -29         76.16         76.99         2.97 o                         
  -5   4 -29         36.13         34.13         2.31 o                         
  -4   4 -29        216.95        234.50         5.19 o                         
  -3   4 -29         68.53         63.56         2.58 o                         
  -2   4 -29         28.51         33.82         1.85 o                         
  -1   4 -29         13.81         13.29         1.53 o                         
   0   4 -29         54.02         54.23         2.42 o                         
   1   4 -29        102.56        102.60         3.14 o                         
   2   4 -29        377.93        366.45         6.86 o                         
   3   4 -29        705.83        705.58        15.01 o                         
   4   4 -29        135.26        142.38         5.53 o                         
  -9   5 -29        127.85        119.40         3.99 o                         
  -8   5 -29        116.05        120.82         3.84 o                         
  -7   5 -29         90.61         89.26         3.83 o                         
  -6   5 -29         23.16         23.26         4.26 o                         
  -5   5 -29        274.81        290.60         6.23 o                         
  -4   5 -29       1154.08       1157.05        18.65 o                         
  -3   5 -29        202.83        190.50         4.29 o                         
  -2   5 -29        102.65         87.85         2.92 o                         
  -1   5 -29         80.65         81.41         3.07 o                         
   0   5 -29         17.31         16.76         2.23 o                         
   1   5 -29         89.28         82.41         2.93 o                         
   2   5 -29         77.08         75.44         3.16 o                         
   3   5 -29        282.71        264.09         7.68 o                         
   4   5 -29         98.36         93.08         3.56 o                         
   5   5 -29         19.63         20.56         3.46 o                         
 -10   6 -29         66.19         65.68         2.57 o                         
  -9   6 -29         26.33         31.56         1.97 o                         
  -8   6 -29         86.28         87.31         2.99 o                         
  -7   6 -29         27.93         26.44         2.60 o                         
  -6   6 -29        162.15        164.19         4.50 o                         
  -5   6 -29       1227.77       1210.67        22.16 o                         
  -4   6 -29        239.13        209.65         5.06 o                         
  -3   6 -29        444.78        435.39         8.03 o                         
  -2   6 -29        146.94        140.42         4.02 o                         
  -1   6 -29        107.58        106.86         5.70 o                         
   0   6 -29         21.03         22.29         2.62 o                         
   1   6 -29         33.52         39.23         2.73 o                         
   2   6 -29         58.18         53.93         3.01 o                         
   3   6 -29         68.73         67.07         3.58 o                         
   4   6 -29         22.97         26.74         2.66 o                         
 -10   7 -29         50.00         56.29         2.52 o                         
  -9   7 -29         16.00         15.08         2.06 o                         
  -8   7 -29         55.11         57.03         2.87 o                         
  -7   7 -29         26.51         19.82         2.25 o                         
  -6   7 -29        173.63        176.20         5.12 o                         
  -5   7 -29        247.63        221.52         5.31 o                         
  -4   7 -29         61.57         58.42         2.42 o                         
  -3   7 -29        201.78        211.25         4.74 o                         
  -2   7 -29         66.08         62.20         2.85 o                         
  -1   7 -29         36.07         41.05         2.42 o                         
   0   7 -29         12.26         12.83         1.82 o                         
   1   7 -29         16.75         21.74         2.42 o                         
   2   7 -29         21.34         18.11         2.29 o                         
   3   7 -29         12.10         15.60         5.05 o                         
 -10   8 -29        162.51        190.33         5.17 o                         
  -9   8 -29          5.11          5.47         1.15 o                         
  -8   8 -29          0.96          2.35         1.36 o                         
  -7   8 -29          6.52         10.68         1.55 o                         
  -6   8 -29         20.73         24.31         2.03 o                         
  -5   8 -29         77.29         75.64         2.74 o                         
  -4   8 -29         58.79         61.69         2.51 o                         
  -3   8 -29         50.80         54.98         2.29 o                         
  -2   8 -29        127.38        133.79         3.85 o                         
  -1   8 -29          6.08          6.73         1.58 o                         
   0   8 -29         22.24         24.30         2.21 o                         
   1   8 -29          3.17          4.24         1.47 o                         
   2   8 -29         86.90         98.64         5.94 o                         
 -10   9 -29        100.38        115.34         4.46 o                         
  -9   9 -29         55.37         54.18         2.64 o                         
  -8   9 -29         17.40         16.39         1.68 o                         
  -7   9 -29         17.77         20.04         1.83 o                         
  -6   9 -29          1.06          1.72         2.29 o                         
  -5   9 -29         10.54         11.46         1.47 o                         
  -4   9 -29         46.01         48.95         2.14 o                         
  -3   9 -29         38.26         44.50         2.36 o                         
  -2   9 -29         30.22         25.62         2.16 o                         
  -1   9 -29          1.61          2.48         1.38 o                         
   0   9 -29         13.11         10.05         1.99 o                         
  -9  10 -29          1.56          2.33         1.01 o                         
  -8  10 -29         13.52         13.82         2.59 o                         
  -7  10 -29         21.63         25.60         2.03 o                         
  -6  10 -29         68.37         76.28         3.21 o                         
  -5  10 -29         66.71         75.86         2.92 o                         
  -4  10 -29         57.57         77.11         7.49 o                         
  -3  10 -29         24.70         19.63         2.19 o                         
  -2  10 -29         15.45          6.91         2.30 o                         
  -1   1 -28        256.48        240.15         4.89 o                         
   0   1 -28         80.08         81.00         3.05 o                         
   1   1 -28        156.26        163.07         3.78 o                         
  -3   2 -28        941.01        943.69        15.17 o                         
  -2   2 -28        597.89        567.80         9.56 o                         
  -1   2 -28        775.22        738.18        12.05 o                         
   0   2 -28        327.23        336.13         6.76 o                         
   1   2 -28         34.34         28.71         1.92 o                         
   2   2 -28         17.45         24.13         4.13 o                         
  -5   3 -28        199.08        204.58         4.88 o                         
  -4   3 -28        160.01        167.89         4.17 o                         
  -3   3 -28         54.00         63.12         2.50 o                         
  -2   3 -28        208.21        213.53         4.57 o                         
  -1   3 -28         61.13         62.55         2.33 o                         
   0   3 -28        180.19        179.96         3.89 o                         
   1   3 -28         65.75         60.80         2.38 o                         
   2   3 -28        131.03        125.75         3.32 o                         
   3   3 -28          6.98          2.97         1.38 o                         
  -7   4 -28         12.34         11.81         1.80 o                         
  -6   4 -28        186.16        198.34         4.88 o                         
  -5   4 -28        733.99        756.04        13.47 o                         
  -4   4 -28        519.20        524.05         8.61 o                         
  -3   4 -28        104.63        109.12         3.08 o                         
  -2   4 -28         19.48         21.28         1.41 o                         
  -1   4 -28        284.68        301.79         5.66 o                         
   0   4 -28        120.56        126.93         3.18 o                         
   1   4 -28        123.71        131.15         3.42 o                         
   2   4 -28         84.64         84.64         2.74 o                         
   3   4 -28        334.95        336.21         6.53 o                         
   4   4 -28        128.41        123.92         3.96 o                         
  -9   5 -28        100.04        103.95         3.77 o                         
  -8   5 -28         19.67         19.77         2.28 o                         
  -7   5 -28        367.88        368.83         8.66 o                         
  -6   5 -28        172.96        173.86         5.00 o                         
  -5   5 -28         31.92         23.89         2.34 o                         
  -4   5 -28          6.21          6.20         1.42 o                         
  -3   5 -28        293.50        299.68         5.90 o                         
  -2   5 -28        110.93        105.89         3.11 o                         
  -1   5 -28         80.49         82.16         3.01 o                         
   0   5 -28         47.01         49.00         2.69 o                         
   1   5 -28         59.40         74.29         2.86 o                         
   2   5 -28         28.07         27.72         2.91 o                         
   3   5 -28          5.81          5.99         1.52 o                         
   4   5 -28         76.71         65.63         2.90 o                         
   5   5 -28         36.47         44.40         4.25 o                         
 -10   6 -28        142.59        140.50         4.19 o                         
  -9   6 -28        390.70        412.76         9.51 o                         
  -8   6 -28         52.70         54.59         2.96 o                         
  -7   6 -28         37.94         43.26         2.99 o                         
  -6   6 -28         83.78         83.59         3.48 o                         
  -5   6 -28        167.08        160.47         4.20 o                         
  -4   6 -28        378.18        342.87         6.55 o                         
  -3   6 -28         84.49         81.56         2.73 o                         
  -2   6 -28        100.04         99.30         3.12 o                         
  -1   6 -28        152.42        134.35         4.12 o                         
   0   6 -28          4.15          3.01         1.68 o                         
   1   6 -28         14.39         11.56         1.91 o                         
   2   6 -28        212.85        225.22         6.85 o                         
   3   6 -28         70.46         74.45         4.30 o                         
   4   6 -28         67.59         59.26         3.40 o                         
 -10   7 -28         45.85         53.24         2.48 o                         
  -9   7 -28         70.15         74.63         2.61 o                         
  -8   7 -28         99.62        107.70         4.06 o                         
  -7   7 -28         22.01         20.47         2.01 o                         
  -6   7 -28        464.94        448.30        10.52 o                         
  -5   7 -28        400.05        383.42         9.25 o                         
  -4   7 -28        610.44        589.76        10.91 o                         
  -3   7 -28         74.51         77.20         3.00 o                         
  -2   7 -28         22.95         19.39         1.83 o                         
  -1   7 -28        106.67        104.69         3.53 o                         
   0   7 -28        185.88        194.41         5.96 o                         
   1   7 -28          7.64          5.32         1.68 o                         
   2   7 -28         45.51         42.92         2.68 o                         
   3   7 -28         37.47         38.38         2.85 o                         
 -10   8 -28         12.25         15.45         1.32 o                         
  -9   8 -28         39.51         51.04         2.09 o                         
  -8   8 -28         97.68        107.07         3.80 o                         
  -7   8 -28          0.02          0.83         1.28 o                         
  -6   8 -28        217.01        217.40         6.63 o                         
  -5   8 -28         99.55        101.24         3.69 o                         
  -4   8 -28        258.78        266.63         5.61 o                         
  -3   8 -28         83.24         79.30         2.63 o                         
  -2   8 -28         18.99         17.52         1.78 o                         
  -1   8 -28         74.01         79.56         3.27 o                         
   0   8 -28         76.16         70.28         3.16 o                         
   1   8 -28         20.82         26.38         2.55 o                         
   2   8 -28          8.11          7.53         2.39 o                         
 -10   9 -28        131.78        134.24         3.77 o                         
  -9   9 -28         46.39         41.49         2.11 o                         
  -8   9 -28         53.72         61.34         2.61 o                         
  -7   9 -28          5.20          6.93         1.37 o                         
  -6   9 -28         48.13         49.05         2.48 o                         
  -5   9 -28         42.12         43.77         2.19 o                         
  -4   9 -28         44.11         50.04         2.48 o                         
  -3   9 -28         19.36         28.55         1.81 o                         
  -2   9 -28         44.25         44.50         2.42 o                         
  -1   9 -28          5.08          4.89         1.48 o                         
   0   9 -28         21.88         26.71         2.08 o                         
  -9  10 -28          3.55          4.88         1.10 o                         
  -8  10 -28          7.51          4.86         1.95 o                         
  -7  10 -28         25.51         34.00         2.06 o                         
  -6  10 -28         78.46         88.35         3.18 o                         
  -5  10 -28         80.64         92.58         3.46 o                         
  -4  10 -28        165.30        189.65         5.77 o                         
  -3  10 -28         53.17         63.31         2.78 o                         
  -2  10 -28         59.97         71.13         6.76 o                         
  -7  11 -28         44.00         43.43         3.46 o                         
  -6  11 -28        214.28        246.20        11.70 o                         
   0   0 -27        986.40       1126.86        35.45 o                         
  -1   1 -27        403.98        388.50         6.89 o                         
   0   1 -27        455.71        437.80         8.16 o                         
   1   1 -27         35.25         30.88         2.62 o                         
  -3   2 -27        789.36        776.97        12.65 o                         
  -2   2 -27         87.68         86.33         2.80 o                         
  -1   2 -27        715.00        695.32        11.34 o                         
   0   2 -27        419.88        445.22         7.76 o                         
   1   2 -27         29.55         31.70         2.05 o                         
   2   2 -27        625.61        625.77         9.92 o                         
  -5   3 -27        750.87        774.80        13.69 o                         
  -4   3 -27        636.00        643.13        10.89 o                         
  -3   3 -27        748.50        727.56        11.93 o                         
  -2   3 -27        131.25        125.94         3.19 o                         
  -1   3 -27        135.75        148.63         3.31 o                         
   0   3 -27        132.75        129.69         3.13 o                         
   1   3 -27         35.61         48.96         2.12 o                         
   2   3 -27        139.25        136.54         3.27 o                         
   3   3 -27         19.01         17.77         1.47 o                         
  -7   4 -27        140.63        139.78         4.74 o                         
  -6   4 -27        343.91        341.79         7.07 o                         
  -5   4 -27        169.09        160.00         3.94 o                         
  -4   4 -27         66.47         68.23         2.56 o                         
  -3   4 -27        448.14        470.92         7.39 o                         
  -2   4 -27         11.45         14.44         1.49 o                         
  -1   4 -27        215.65        203.10         4.22 o                         
   0   4 -27        100.61         98.33         2.87 o                         
   1   4 -27         51.60         48.28         2.26 o                         
   2   4 -27         29.36         26.59         2.04 o                         
   3   4 -27         92.60         87.90         2.91 o                         
   4   4 -27        267.66        282.95         7.35 o                         
  -9   5 -27         47.99         52.72         2.71 o                         
  -8   5 -27         62.35         61.36         2.61 o                         
  -7   5 -27        354.64        356.34         8.54 o                         
  -6   5 -27        179.95        180.40         4.62 o                         
  -5   5 -27         76.65         69.14         2.78 o                         
  -4   5 -27          4.70          5.64         1.84 o                         
  -3   5 -27        106.24        113.52         3.12 o                         
  -2   5 -27        319.11        321.28         5.95 o                         
  -1   5 -27         61.84         72.15         3.20 o                         
   0   5 -27        101.35        114.17         3.58 o                         
   1   5 -27         84.02         86.63         2.92 o                         
   2   5 -27         33.62         36.34         2.75 o                         
   3   5 -27        264.50        270.06         6.91 o                         
   4   5 -27         17.94         21.76         2.08 o                         
   5   5 -27         61.08         58.10         4.87 o                         
 -10   6 -27         69.08         77.31         3.21 o                         
  -9   6 -27        214.52        226.80         5.73 o                         
  -8   6 -27         86.11         79.32         4.17 o                         
  -7   6 -27        186.84        186.13         5.24 o                         
  -6   6 -27         13.77         15.50         1.89 o                         
  -5   6 -27        271.22        258.85         5.91 o                         
  -4   6 -27         77.29         74.82         2.64 o                         
  -3   6 -27        202.85        201.64         4.50 o                         
  -2   6 -27        177.95        173.14         4.19 o                         
  -1   6 -27         67.11         70.44         2.95 o                         
   0   6 -27         10.52         12.17         1.62 o                         
   1   6 -27         35.38         38.66         6.39 o                         
   2   6 -27        102.04         86.97         4.14 o                         
   3   6 -27        103.90        105.27         4.06 o                         
   4   6 -27         59.52         51.89         3.25 o                         
 -10   7 -27        218.74        248.65         6.75 o                         
  -9   7 -27        158.88        172.40         4.56 o                         
  -8   7 -27         17.49         16.97         1.91 o                         
  -7   7 -27         61.66         57.79         2.99 o                         
  -6   7 -27         19.24         20.35         1.98 o                         
  -5   7 -27         18.45         19.24         2.18 o                         
  -4   7 -27        113.67        116.77         3.27 o                         
  -3   7 -27         91.53         78.83         2.78 o                         
  -2   7 -27         33.42         20.30         1.80 o                         
  -1   7 -27         18.48         18.62         2.62 o                         
   0   7 -27         46.36         56.66         3.12 o                         
   1   7 -27         75.98         80.21         3.73 o                         
   2   7 -27          1.43          1.84         1.78 o                         
   3   7 -27         36.34         37.54         2.93 o                         
 -10   8 -27         31.77         33.19         1.87 o                         
  -9   8 -27         28.14         22.98         2.14 o                         
  -8   8 -27         56.82         55.49         2.70 o                         
  -7   8 -27         69.82         69.64         2.92 o                         
  -6   8 -27         30.68         30.55         2.42 o                         
  -5   8 -27         56.91         54.05         2.39 o                         
  -4   8 -27        186.48        197.04         4.44 o                         
  -3   8 -27         44.07         45.74         2.31 o                         
  -2   8 -27         84.34         84.41         3.14 o                         
  -1   8 -27         25.51         24.58         2.25 o                         
   0   8 -27        120.05        130.62         4.42 o                         
   1   8 -27          2.75          4.26         1.46 o                         
   2   8 -27         15.49         21.59         8.37 o                         
 -10   9 -27         99.76        106.18         3.22 o                         
  -9   9 -27        107.00        118.41         3.77 o                         
  -8   9 -27        103.98        103.85         3.60 o                         
  -7   9 -27          9.81         13.03         2.35 o                         
  -6   9 -27        471.07        494.22        11.34 o                         
  -5   9 -27         14.63         18.02         1.82 o                         
  -4   9 -27        155.02        164.16         3.78 o                         
  -3   9 -27        287.35        316.10         6.29 o                         
  -2   9 -27          5.21          5.26         1.70 o                         
  -1   9 -27        103.29        118.73         4.04 o                         
   0   9 -27         12.02         17.19         1.78 o                         
   1   9 -27         83.96         79.23         4.96 o                         
 -10  10 -27         25.37         26.40         7.80 o                         
  -9  10 -27         48.30         42.12         2.18 o                         
  -8  10 -27         10.20          9.55         1.19 o                         
  -7  10 -27         16.30         20.14         1.93 o                         
  -6  10 -27          8.36          8.39         1.53 o                         
  -5  10 -27         42.58         44.56         2.38 o                         
  -4  10 -27         37.14         38.12         2.98 o                         
  -3  10 -27         58.03         84.53         3.30 o                         
  -2  10 -27         23.56         21.13         1.96 o                         
  -1  10 -27         25.05         30.45         5.32 o                         
  -8  11 -27         11.89         10.71         4.43 o                         
  -7  11 -27        100.78        121.86         6.20 o                         
  -6  11 -27        137.09        190.19         9.04 o                         
  -5  11 -27         28.74         35.63         4.25 o                         
  -1   1 -26         65.87         85.90         4.66 o                         
   0   1 -26        939.09        865.86        14.51 o                         
   1   1 -26        323.29        330.79         6.27 o                         
  -3   2 -26        363.58        357.10         7.18 o                         
  -2   2 -26        676.52        677.62        11.00 o                         
  -1   2 -26         13.85         12.16         1.28 o                         
   0   2 -26        517.81        512.54        11.95 o                         
   1   2 -26       1398.74       1488.93        23.10 o                         
   2   2 -26        480.09        486.29         8.01 o                         
  -5   3 -26        273.99        269.59         5.35 o                         
  -4   3 -26        815.81        829.69        13.53 o                         
  -3   3 -26        497.08        510.80         8.28 o                         
  -2   3 -26        312.96        299.60         5.04 o                         
  -1   3 -26        235.94        227.25         4.13 o                         
   0   3 -26        105.75        107.45         2.66 o                         
   1   3 -26         69.14         60.78         2.36 o                         
   2   3 -26         15.18         16.49         1.51 o                         
   3   3 -26        260.53        240.45         5.08 o                         
  -7   4 -26        351.48        338.02         7.79 o                         
  -6   4 -26        522.24        535.95        10.13 o                         
  -5   4 -26        230.63        238.01         4.91 o                         
  -4   4 -26        493.08        510.65         8.37 o                         
  -3   4 -26        344.81        344.23         5.69 o                         
  -2   4 -26        718.72        737.30        10.50 o                         
  -1   4 -26         14.89         15.04         1.48 o                         
   0   4 -26         79.00         82.66         2.59 o                         
   1   4 -26         29.52         38.13         2.28 o                         
   2   4 -26         91.95        101.06         3.00 o                         
   3   4 -26         53.74         53.84         2.48 o                         
   4   4 -26       1951.35       2046.45        39.31 o                         
  -9   5 -26          8.47         11.31         2.14 o                         
  -8   5 -26         10.13         12.79         1.50 o                         
  -7   5 -26        698.98        740.13        15.58 o                         
  -6   5 -26        731.86        753.22        13.70 o                         
  -5   5 -26         88.37         90.99         3.06 o                         
  -4   5 -26        226.78        225.01         4.63 o                         
  -3   5 -26         84.19         91.19         2.94 o                         
  -2   5 -26        233.45        231.69         4.65 o                         
  -1   5 -26          3.37          5.81         1.40 o                         
   0   5 -26         67.99         72.36         2.84 o                         
   1   5 -26         67.30         69.70         2.97 o                         
   2   5 -26        141.81        132.08         4.68 o                         
   3   5 -26        235.21        236.55         6.16 o                         
   4   5 -26        241.15        235.39         5.96 o                         
   5   5 -26          9.44         13.58         1.62 o                         
 -11   6 -26          7.06          9.66         2.92 o                         
 -10   6 -26         89.85         93.75         3.40 o                         
  -9   6 -26        396.50        444.00        10.20 o                         
  -8   6 -26         80.99         83.14         3.53 o                         
  -7   6 -26         68.74         72.14         3.22 o                         
  -6   6 -26        117.61        118.69         4.68 o                         
  -5   6 -26        130.88        126.96         3.72 o                         
  -4   6 -26        535.74        515.02         8.59 o                         
  -3   6 -26        455.44        404.21         7.30 o                         
  -2   6 -26         10.56         12.70         1.53 o                         
  -1   6 -26         80.71         91.05         3.11 o                         
   0   6 -26         61.15         70.70         3.30 o                         
   1   6 -26        164.72        174.40         8.09 o                         
   2   6 -26        173.97        168.97         5.71 o                         
   3   6 -26        239.79        242.58         7.24 o                         
   4   6 -26         97.02         93.76         4.31 o                         
 -11   7 -26          1.54          1.73         1.82 o                         
 -10   7 -26        126.62        141.64         4.31 o                         
  -9   7 -26         18.81         22.67         1.79 o                         
  -8   7 -26         37.67         33.47         3.98 o                         
  -7   7 -26         41.86         37.15         2.67 o                         
  -6   7 -26         53.06         57.78         3.84 o                         
  -5   7 -26        166.17        152.57         3.83 o                         
  -4   7 -26         63.62         58.74         2.44 o                         
  -3   7 -26        188.05        168.58         4.06 o                         
  -2   7 -26          5.44          8.87         1.44 o                         
  -1   7 -26        141.83        138.59         4.16 o                         
   0   7 -26         41.69         45.61         3.41 o                         
   1   7 -26         30.37         29.40         2.94 o                         
   2   7 -26          4.78          3.00         1.67 o                         
   3   7 -26         37.87         44.51         3.27 o                         
 -11   8 -26         83.44         93.32         5.32 o                         
 -10   8 -26         35.07         43.66         1.85 o                         
  -9   8 -26          8.00         11.38         1.68 o                         
  -8   8 -26        463.92        462.52        10.78 o                         
  -7   8 -26         19.21         14.75         2.32 o                         
  -6   8 -26         20.09         19.72         1.94 o                         
  -5   8 -26         19.52         16.43         1.52 o                         
  -4   8 -26         82.23         77.09         2.56 o                         
  -3   8 -26        109.42        100.86         2.97 o                         
  -2   8 -26        497.92        503.78        10.53 o                         
  -1   8 -26         19.64         25.23         2.19 o                         
   0   8 -26         66.18         75.39         4.25 o                         
   1   8 -26         17.31         14.24         1.89 o                         
   2   8 -26         17.14         19.94         2.03 o                         
 -10   9 -26         11.71         17.40         2.22 o                         
  -9   9 -26        290.98        291.06         7.93 o                         
  -8   9 -26        126.64        134.12         5.78 o                         
  -7   9 -26         19.11         24.77         1.97 o                         
  -6   9 -26        118.58        122.99         3.86 o                         
  -5   9 -26        355.93        378.42         7.40 o                         
  -4   9 -26         86.43         78.43         2.95 o                         
  -3   9 -26        221.47        240.00         5.10 o                         
  -2   9 -26          0.51          2.08         1.56 o                         
  -1   9 -26         10.82         15.56         3.99 o                         
   0   9 -26         16.16         18.67         2.12 o                         
   1   9 -26          7.56         21.65         4.34 o                         
 -10  10 -26         11.94         14.33         1.95 o                         
  -9  10 -26          8.83         13.52         3.50 o                         
  -8  10 -26         76.53         70.57         2.62 o                         
  -7  10 -26         62.19         64.88         2.72 o                         
  -6  10 -26        173.06        191.61         5.02 o                         
  -5  10 -26          4.55          6.82         1.44 o                         
  -4  10 -26          7.54          7.93         1.48 o                         
  -3  10 -26          6.42          7.39         1.60 o                         
  -2  10 -26          5.79          6.84         1.74 o                         
  -1  10 -26         34.87         43.05         4.39 o                         
  -9  11 -26          9.52          9.49         2.57 o                         
  -8  11 -26         58.35         60.98         2.72 o                         
  -7  11 -26         46.11         52.69         2.29 o                         
  -6  11 -26         67.09         88.80         4.96 o                         
  -5  11 -26         52.72         60.80         4.52 o                         
  -1   1 -25       1267.57       1175.07        20.73 o                         
   0   1 -25        189.69        194.52         5.42 o                         
   1   1 -25        295.49        273.72         5.54 o                         
  -3   2 -25         26.31         29.10         2.52 o                         
  -2   2 -25        915.78        870.36        13.61 o                         
  -1   2 -25         92.36         88.51         2.68 o                         
   0   2 -25        179.22        172.98         3.80 o                         
   1   2 -25        698.03        713.54        11.53 o                         
   2   2 -25        189.68        170.03         3.73 o                         
  -5   3 -25        111.62        112.40         3.15 o                         
  -4   3 -25        102.68         98.33         2.81 o                         
  -3   3 -25        681.81        666.75        10.32 o                         
  -2   3 -25        453.88        454.97         6.94 o                         
  -1   3 -25          0.14          1.39         1.16 o                         
   0   3 -25         85.80         86.71         2.43 o                         
   1   3 -25        459.13        470.10         7.77 o                         
   2   3 -25        303.90        285.43         5.53 o                         
   3   3 -25        286.18        300.15         6.01 o                         
  -7   4 -25        308.82        306.21         6.60 o                         
  -6   4 -25        481.81        482.50         9.31 o                         
  -5   4 -25       1102.01       1161.64        18.33 o                         
  -4   4 -25        127.22        136.31         3.30 o                         
  -3   4 -25        492.81        498.48         7.51 o                         
  -2   4 -25         12.58         16.36         1.31 o                         
  -1   4 -25        321.69        315.58         5.51 o                         
   0   4 -25        106.14        105.58         2.98 o                         
   1   4 -25        109.94        105.24         3.13 o                         
   2   4 -25         27.14         32.32         2.04 o                         
   3   4 -25         74.77         66.33         2.70 o                         
   4   4 -25        198.09        200.04         4.56 o                         
  -9   5 -25         29.80         27.51         2.34 o                         
  -8   5 -25         45.44         45.85         2.87 o                         
  -7   5 -25       1216.00       1263.09        21.61 o                         
  -6   5 -25        148.74        149.80         4.43 o                         
  -5   5 -25        106.27        106.56         3.23 o                         
  -4   5 -25        418.46        397.92         6.86 o                         
  -3   5 -25         46.75         54.67         2.22 o                         
  -2   5 -25        188.65        193.56         4.12 o                         
  -1   5 -25         11.48         12.99         1.70 o                         
   0   5 -25         34.89         28.63         1.92 o                         
   1   5 -25        897.50        871.73        15.21 o                         
   2   5 -25         91.07         87.97         3.72 o                         
   3   5 -25         88.12         87.48         3.05 o                         
   4   5 -25         95.22         97.58         3.41 o                         
   5   5 -25         10.68          5.41         1.88 o                         
 -11   6 -25        106.80        117.17         4.73 o                         
 -10   6 -25         95.47         99.88         3.51 o                         
  -9   6 -25        164.04        160.39         4.45 o                         
  -8   6 -25        164.04        157.33         5.29 o                         
  -7   6 -25         66.77         62.03         3.06 o                         
  -6   6 -25        271.77        251.95         6.45 o                         
  -5   6 -25        139.70        151.55         3.85 o                         
  -4   6 -25        786.53        801.35        12.33 o                         
  -3   6 -25        269.97        266.64         5.22 o                         
  -2   6 -25        262.78        261.93         5.23 o                         
  -1   6 -25        392.27        418.11         8.80 o                         
   0   6 -25        304.84        311.16         7.36 o                         
   1   6 -25        405.42        431.46        16.22 o                         
   2   6 -25        486.17        475.82        15.82 o                         
   3   6 -25         65.91         75.07         3.43 o                         
   4   6 -25        415.87        431.38        13.94 o                         
 -11   7 -25          2.92          1.99         2.35 o                         
 -10   7 -25        103.18        108.19         3.21 o                         
  -9   7 -25          7.62          8.01         1.60 o                         
  -8   7 -25         68.74         78.20         3.30 o                         
  -7   7 -25         52.89         47.60         2.73 o                         
  -6   7 -25        421.72        379.98        10.13 o                         
  -5   7 -25        483.59        458.33         8.53 o                         
  -4   7 -25        319.38        309.67         6.21 o                         
  -3   7 -25        441.54        425.56         7.90 o                         
  -2   7 -25        242.52        236.28         5.10 o                         
  -1   7 -25          4.93          1.21         1.78 o                         
   0   7 -25        156.00        159.51         5.60 o                         
   1   7 -25          9.08         12.33         2.48 o                         
   2   7 -25         27.33         25.40         3.02 o                         
   3   7 -25         55.68         56.36         3.07 o                         
 -11   8 -25         38.15         44.64         3.37 o                         
 -10   8 -25         15.65         16.86         1.61 o                         
  -9   8 -25         10.95          9.93         1.74 o                         
  -8   8 -25         34.34         34.06         3.19 o                         
  -7   8 -25         20.94         17.95         2.26 o                         
  -6   8 -25        122.65        123.48         4.04 o                         
  -5   8 -25         87.03         94.96         2.96 o                         
  -4   8 -25        194.85        191.56         4.42 o                         
  -3   8 -25         95.16         95.00         2.91 o                         
  -2   8 -25        142.15        129.18         3.61 o                         
  -1   8 -25        219.79        196.71         6.71 o                         
   0   8 -25          2.64          4.50         1.85 o                         
   1   8 -25         27.27         36.68         2.68 o                         
   2   8 -25         27.00         30.62         3.12 o                         
 -11   9 -25         44.79         55.83         2.46 o                         
 -10   9 -25         24.27         34.33         3.10 o                         
  -9   9 -25        100.51        106.10         3.58 o                         
  -8   9 -25         91.75         91.98         3.13 o                         
  -7   9 -25         18.63         15.15         1.97 o                         
  -6   9 -25         30.71         30.73         2.32 o                         
  -5   9 -25        184.50        196.63         4.35 o                         
  -4   9 -25        180.05        183.28         4.19 o                         
  -3   9 -25         44.57         47.62         2.71 o                         
  -2   9 -25        153.52        163.83         4.78 o                         
  -1   9 -25         44.44         45.20         2.63 o                         
   0   9 -25         67.17         68.38         3.35 o                         
   1   9 -25          1.81         -0.85         3.37 o                         
 -10  10 -25          9.08         11.65         1.17 o                         
  -9  10 -25         22.31         21.64         1.69 o                         
  -8  10 -25          1.02          0.64         1.59 o                         
  -7  10 -25         58.33         62.98         3.53 o                         
  -6  10 -25        367.78        362.98         8.53 o                         
  -5  10 -25         91.58         99.97         3.06 o                         
  -4  10 -25        113.40        112.19         2.96 o                         
  -3  10 -25         35.87         41.34         3.02 o                         
  -2  10 -25         20.68         22.58         2.29 o                         
  -1  10 -25         60.83         63.68         4.56 o                         
   0  10 -25         39.95         41.03         3.54 o                         
  -9  11 -25          2.72          0.71         2.13 o                         
  -8  11 -25         33.69         34.58         3.88 o                         
  -7  11 -25         36.40         45.23         2.17 o                         
  -6  11 -25          1.36          6.53         1.79 o                         
  -5  11 -25         42.88         56.81         4.96 o                         
  -4  11 -25          0.57         -1.42         3.37 o                         
  -3  11 -25         35.64         40.59         4.34 o                         
   0   0 -24       1220.07       1275.40        57.17 o                         
  -1   1 -24        410.50        380.23        10.62 o                         
   0   1 -24        102.22        114.04         3.42 o                         
   1   1 -24        347.83        373.86         7.02 o                         
  -3   2 -24        132.42        134.72         3.43 o                         
  -2   2 -24       1275.95       1255.37        18.10 o                         
  -1   2 -24       2243.82       2204.97        30.40 o                         
   0   2 -24        467.00        477.56         7.37 o                         
   1   2 -24        813.81        825.80        12.86 o                         
   2   2 -24       1262.64       1301.58        19.12 o                         
  -5   3 -24       1283.81       1274.06        18.73 o                         
  -4   3 -24        154.54        145.79         3.38 o                         
  -3   3 -24         33.33         35.58         1.88 o                         
  -2   3 -24       1170.56       1204.77        16.08 o                         
  -1   3 -24         17.60         16.18         1.30 o                         
   0   3 -24        266.35        254.54         4.39 o                         
   1   3 -24        144.11        162.40         3.60 o                         
   2   3 -24        268.23        244.87         5.55 o                         
   3   3 -24        574.07        569.37        11.31 o                         
  -7   4 -24         20.56         23.30         3.05 o                         
  -6   4 -24         51.20         48.50         2.38 o                         
  -5   4 -24         33.38         30.37         2.22 o                         
  -4   4 -24         76.46         83.22         2.54 o                         
  -3   4 -24       1181.90       1254.00        17.65 o                         
  -2   4 -24         37.06         39.01         1.80 o                         
  -1   4 -24        116.89        111.75         2.74 o                         
   0   4 -24         18.97         25.11         1.65 o                         
   1   4 -24        280.20        275.97         5.35 o                         
   2   4 -24         17.02         18.90         1.59 o                         
   3   4 -24          5.94          5.47         1.70 o                         
   4   4 -24          6.44          9.58         2.32 o                         
  -9   5 -24        389.83        389.81        10.69 o                         
  -8   5 -24       1069.74       1076.09        21.79 o                         
  -7   5 -24        179.75        171.61         5.85 o                         
  -6   5 -24         42.62         40.96         2.73 o                         
  -5   5 -24        271.05        270.34         5.63 o                         
  -4   5 -24       1390.34       1359.30        19.25 o                         
  -3   5 -24        184.42        191.19         3.99 o                         
  -2   5 -24        154.19        145.31         3.42 o                         
  -1   5 -24        163.60        183.29         4.76 o                         
   0   5 -24         73.20         70.12         2.74 o                         
   1   5 -24         69.44         62.25         3.37 o                         
   2   5 -24       1303.82       1272.61        23.50 o                         
   3   5 -24         68.89         70.89         6.85 o                         
   4   5 -24        136.49        125.28         3.74 o                         
   5   5 -24         54.08         48.61         3.68 o                         
 -11   6 -24         80.27        100.40         4.54 o                         
 -10   6 -24        265.97        290.96         7.98 o                         
  -9   6 -24        103.19         94.95         3.35 o                         
  -8   6 -24         43.52         45.06         2.79 o                         
  -7   6 -24         22.77         27.97         3.33 o                         
  -6   6 -24        175.80        177.73         5.01 o                         
  -5   6 -24         46.14         45.59         2.26 o                         
  -4   6 -24        219.17        205.34         4.48 o                         
  -3   6 -24        167.83        158.79         3.74 o                         
  -2   6 -24        436.52        413.36         7.92 o                         
  -1   6 -24        151.70        152.04         4.51 o                         
   0   6 -24        470.54        470.13         8.80 o                         
   1   6 -24        400.66        405.38         9.55 o                         
   2   6 -24        246.55        243.69         6.36 o                         
   3   6 -24         54.03         53.45         4.03 o                         
   4   6 -24        125.19        150.04         5.94 o                         
 -11   7 -24        132.62        136.58         4.05 o                         
 -10   7 -24         67.00         72.24         2.59 o                         
  -9   7 -24          1.31          2.04         1.59 o                         
  -8   7 -24        191.80        190.61         5.35 o                         
  -7   7 -24          2.48          2.94         1.48 o                         
  -6   7 -24         25.55         23.05         2.09 o                         
  -5   7 -24         17.04         21.33         1.64 o                         
  -4   7 -24        190.22        166.84         4.00 o                         
  -3   7 -24         30.97         36.60         2.17 o                         
  -2   7 -24         45.56         60.91         3.74 o                         
  -1   7 -24        353.11        303.84         7.37 o                         
   0   7 -24         49.19         52.80         3.35 o                         
   1   7 -24         34.66         35.57         3.03 o                         
   2   7 -24         29.51         42.97         3.84 o                         
   3   7 -24        150.72        161.31         5.29 o                         
   4   7 -24         57.94         74.27         6.29 o                         
 -11   8 -24         84.98        100.42         3.18 o                         
 -10   8 -24         87.60         90.51         2.87 o                         
  -9   8 -24         68.59         72.54         3.30 o                         
  -8   8 -24        162.73        149.40         4.46 o                         
  -7   8 -24         20.25         22.98         1.95 o                         
  -6   8 -24         70.44         63.17         2.92 o                         
  -5   8 -24          2.47          2.74         1.44 o                         
  -4   8 -24          6.33          6.36         2.59 o                         
  -3   8 -24         80.84         67.76         4.21 o                         
  -2   8 -24        770.93        740.99        14.12 o                         
  -1   8 -24        131.04        134.05         5.05 o                         
   0   8 -24          9.53         10.12         2.01 o                         
   1   8 -24          4.40          6.78         5.53 o                         
   2   8 -24         62.05         61.95         3.23 o                         
   3   8 -24         55.51         68.33         5.67 o                         
 -11   9 -24        101.88        103.38         3.76 o                         
 -10   9 -24         21.50         23.35         1.48 o                         
  -9   9 -24         72.23         75.96         3.24 o                         
  -8   9 -24        234.16        236.76         6.00 o                         
  -7   9 -24         12.61         13.40         1.61 o                         
  -6   9 -24         20.77         20.84         1.67 o                         
  -5   9 -24         64.21         64.45         3.12 o                         
  -4   9 -24        338.87        353.70         7.67 o                         
  -3   9 -24        365.62        390.91         7.64 o                         
  -2   9 -24         85.66         99.84         3.59 o                         
  -1   9 -24          7.61          4.56         1.41 o                         
   0   9 -24         16.55         19.10         2.06 o                         
   1   9 -24         14.48         15.22         5.41 o                         
 -10  10 -24         15.45         19.76         1.45 o                         
  -9  10 -24          3.81          4.18         1.27 o                         
  -8  10 -24          1.71         -0.73         1.70 o                         
  -7  10 -24         24.74         28.09         1.96 o                         
  -6  10 -24        170.03        174.56         4.74 o                         
  -5  10 -24         97.31         98.77         2.82 o                         
  -4  10 -24         34.76         38.82         2.01 o                         
  -3  10 -24        139.59        146.77         4.30 o                         
  -2  10 -24         24.09         25.23         2.20 o                         
  -1  10 -24          6.32          3.71         2.53 o                         
   0  10 -24          4.32          6.49         4.96 o                         
  -9  11 -24         38.78         51.34         2.18 o                         
  -8  11 -24         70.01         71.33         2.52 o                         
  -7  11 -24         13.84         14.96         1.85 o                         
  -6  11 -24          8.41         12.95         1.57 o                         
  -5  11 -24        106.12        129.82         8.55 o                         
  -4  11 -24         54.46         44.22         4.70 o                         
  -3  11 -24         58.06         51.40         3.99 o                         
  -1   1 -23        113.23        104.83         6.03 o                         
   0   1 -23       1470.09       1430.61        22.78 o                         
   1   1 -23        625.87        695.39        11.43 o                         
  -3   2 -23        129.15        141.31         5.47 o                         
  -2   2 -23        366.38        352.51         8.75 o                         
  -1   2 -23       1212.39       1193.12        16.40 o                         
   0   2 -23        358.24        363.83         7.13 o                         
   1   2 -23        518.96        509.98         8.34 o                         
   2   2 -23        823.14        800.22        11.93 o                         
  -5   3 -23        303.41        306.42         5.70 o                         
  -4   3 -23         28.85         36.44         3.09 o                         
  -3   3 -23        405.84        383.65         5.89 o                         
  -2   3 -23        149.74        152.80         3.33 o                         
  -1   3 -23         12.50         16.79         3.17 o                         
   0   3 -23         36.02         41.09         1.99 o                         
   1   3 -23        132.59        127.39         3.62 o                         
   2   3 -23       1507.56       1594.53        24.67 o                         
   3   3 -23        890.32        933.70        17.41 o                         
  -7   4 -23        325.38        326.83         6.83 o                         
  -6   4 -23         11.31         13.46         1.44 o                         
  -5   4 -23          2.94          2.20         1.91 o                         
  -4   4 -23        404.34        435.70         6.71 o                         
  -3   4 -23         83.30         84.30         2.37 o                         
  -2   4 -23        822.72        823.88        11.49 o                         
  -1   4 -23        161.37        156.39         3.43 o                         
   0   4 -23        654.77        669.53        10.64 o                         
   1   4 -23        514.03        520.95         8.10 o                         
   2   4 -23         41.79         34.81         1.91 o                         
   3   4 -23        308.03        298.77         6.43 o                         
   4   4 -23        171.21        151.46         4.07 o                         
  -9   5 -23        396.62        401.06         9.48 o                         
  -8   5 -23        261.94        287.72         9.32 o                         
  -7   5 -23        690.44        694.02        12.58 o                         
  -6   5 -23        623.68        619.96        12.01 o                         
  -5   5 -23       1668.37       1637.83        25.66 o                         
  -4   5 -23        758.95        796.51        11.81 o                         
  -3   5 -23         24.97         29.67         3.32 o                         
  -2   5 -23        369.70        368.05         6.62 o                         
  -1   5 -23        955.17        929.89        16.21 o                         
   0   5 -23         87.20         91.78         3.05 o                         
   1   5 -23         89.52         82.78         2.96 o                         
   2   5 -23         98.85        101.42         4.77 o                         
   3   5 -23        163.96        172.20         4.86 o                         
   4   5 -23        240.13        239.98         6.22 o                         
   5   5 -23         39.38         38.84         2.56 o                         
 -11   6 -23        182.30        185.70         7.09 o                         
 -10   6 -23        107.64        106.24         3.82 o                         
  -9   6 -23          4.79          6.79         1.48 o                         
  -8   6 -23          4.20          4.04         2.38 o                         
  -7   6 -23        507.90        513.51        11.31 o                         
  -6   6 -23        698.22        679.51        13.64 o                         
  -5   6 -23        324.81        307.47         6.78 o                         
  -4   6 -23         13.75         12.40         2.39 o                         
  -3   6 -23        274.56        284.55         5.35 o                         
  -2   6 -23         78.00         82.91         2.94 o                         
  -1   6 -23        210.93        217.68         4.90 o                         
   0   6 -23        307.31        294.15         6.15 o                         
   1   6 -23        633.66        684.27        12.46 o                         
   2   6 -23         99.50         88.47         3.30 o                         
   3   6 -23          1.39          2.82         1.74 o                         
   4   6 -23         23.02         16.54         2.22 o                         
 -11   7 -23         57.92         62.15         2.44 o                         
 -10   7 -23          2.23          4.02         1.29 o                         
  -9   7 -23          0.91          1.61         1.58 o                         
  -8   7 -23         74.30         76.39         3.33 o                         
  -7   7 -23        164.42        190.71         5.33 o                         
  -6   7 -23        106.54         99.37         6.24 o                         
  -5   7 -23        221.17        205.41         4.63 o                         
  -4   7 -23        375.60        344.37         6.60 o                         
  -3   7 -23        117.32        104.18         3.45 o                         
  -2   7 -23         86.97         92.88         3.55 o                         
  -1   7 -23         31.98         40.10         4.02 o                         
   0   7 -23         80.20         84.25         7.15 o                         
   1   7 -23         40.82         38.53         2.83 o                         
   2   7 -23         96.42        115.81         4.87 o                         
   3   7 -23         22.24         20.66         2.05 o                         
   4   7 -23          2.02         10.90         3.90 o                         
 -11   8 -23          4.83          8.53         1.68 o                         
 -10   8 -23         58.82         59.77         2.46 o                         
  -9   8 -23        103.55        107.67         4.22 o                         
  -8   8 -23        501.18        475.99        11.07 o                         
  -7   8 -23         87.11         79.42         3.10 o                         
  -6   8 -23        323.02        330.31         7.40 o                         
  -5   8 -23        177.27        167.18         4.06 o                         
  -4   8 -23         18.93         18.14         1.56 o                         
  -3   8 -23         10.91          5.94         1.59 o                         
  -2   8 -23         30.70         30.76         2.64 o                         
  -1   8 -23         13.79         12.50         2.15 o                         
   0   8 -23        139.78        138.83         4.49 o                         
   1   8 -23         18.24         17.95         2.94 o                         
   2   8 -23         36.69         32.54         3.41 o                         
   3   8 -23         16.59         10.90         2.48 o                         
 -11   9 -23          9.11         10.97         1.52 o                         
 -10   9 -23         61.14         60.03         2.21 o                         
  -9   9 -23         45.92         42.98         3.54 o                         
  -8   9 -23        120.15        109.46         3.54 o                         
  -7   9 -23         14.66         13.81         1.56 o                         
  -6   9 -23         78.42         80.90         2.95 o                         
  -5   9 -23         18.08         17.74         1.46 o                         
  -4   9 -23        197.24        206.70         4.57 o                         
  -3   9 -23         35.42         42.84         2.41 o                         
  -2   9 -23         11.13         14.09         2.05 o                         
  -1   9 -23         13.63         14.75         2.13 o                         
   0   9 -23         12.49         11.65         4.54 o                         
   1   9 -23         16.76         14.56         2.30 o                         
   2   9 -23          4.55          4.08         2.57 o                         
 -11  10 -23         17.49         22.42         2.39 o                         
 -10  10 -23         11.57         12.86         1.24 o                         
  -9  10 -23         15.89         14.28         2.68 o                         
  -8  10 -23         99.24         90.76         3.01 o                         
  -7  10 -23          8.11          7.82         1.34 o                         
  -6  10 -23         29.58         35.61         4.30 o                         
  -5  10 -23        156.25        160.40         3.77 o                         
  -4  10 -23        141.71        134.62         3.39 o                         
  -3  10 -23         22.56         26.28         2.15 o                         
  -2  10 -23         37.60         34.25         2.63 o                         
  -1  10 -23          7.80          5.68         2.17 o                         
   0  10 -23         60.36         61.03         3.04 o                         
  -9  11 -23         82.59         89.86         2.96 o                         
  -8  11 -23         21.19         21.01         1.80 o                         
  -7  11 -23         34.22         35.92         2.23 o                         
  -6  11 -23          3.46          5.45         1.52 o                         
  -5  11 -23         58.03         59.11         3.74 o                         
  -4  11 -23          5.15          3.74         2.28 o                         
  -3  11 -23          1.05          0.70         1.75 o                         
  -2  11 -23         13.02          5.23         2.13 o                         
  -1   1 -22          6.19          6.20         2.10 o                         
   0   1 -22        912.95        892.50        14.73 o                         
   1   1 -22         44.91         51.60         4.00 o                         
  -3   2 -22          4.03         46.38        31.88 o                         
  -2   2 -22        163.71        168.32         4.15 o                         
  -1   2 -22        666.15        662.26         9.73 o                         
   0   2 -22       1001.98       1000.92        13.92 o                         
   1   2 -22        113.86        111.22         4.15 o                         
   2   2 -22        291.66        314.72         5.20 o                         
  -5   3 -22        215.78        216.18         5.40 o                         
  -4   3 -22        162.52        159.89         3.48 o                         
  -3   3 -22        133.24        146.23         2.91 o                         
  -2   3 -22        367.27        372.59         7.42 o                         
  -1   3 -22        181.73        188.71         3.58 o                         
   0   3 -22         39.57         39.48         2.38 o                         
   1   3 -22        252.31        267.43         5.31 o                         
   2   3 -22       1244.48       1283.37        18.76 o                         
   3   3 -22         75.89         68.52         2.92 o                         
  -7   4 -22       2665.03       2683.44        43.71 o                         
  -6   4 -22         78.98         82.78         2.87 o                         
  -5   4 -22        384.82        396.24         6.86 o                         
  -4   4 -22          4.49         10.40         1.23 o                         
  -3   4 -22        165.31        158.18         3.17 o                         
  -2   4 -22         51.38         56.49         2.02 o                         
  -1   4 -22         37.09         37.05         1.93 o                         
   0   4 -22        798.30        851.54        12.30 o                         
   1   4 -22        275.94        274.14         5.12 o                         
   2   4 -22         64.26         65.76         2.60 o                         
   3   4 -22        835.93        854.21        13.08 o                         
   4   4 -22        408.84        434.57         8.93 o                         
  -9   5 -22         23.70         24.88         2.25 o                         
  -8   5 -22        460.02        473.55         9.62 o                         
  -7   5 -22        987.38        964.77        16.76 o                         
  -6   5 -22        176.98        173.22         4.65 o                         
  -5   5 -22         38.78         42.27         3.73 o                         
  -4   5 -22        134.32        135.86         3.54 o                         
  -3   5 -22        473.40        493.08         7.75 o                         
  -2   5 -22        109.39        105.93         4.22 o                         
  -1   5 -22        255.52        243.64         4.67 o                         
   0   5 -22         40.87         45.37         2.23 o                         
   1   5 -22         53.95         49.04         2.35 o                         
   2   5 -22        684.09        666.28        13.15 o                         
   3   5 -22        394.89        392.71         7.42 o                         
   4   5 -22         84.48         81.64         3.23 o                         
   5   5 -22         71.59         73.30         3.48 o                         
 -11   6 -22          5.61         11.45         3.23 o                         
 -10   6 -22         61.83         53.25         2.65 o                         
  -9   6 -22        230.28        236.49         6.01 o                         
  -8   6 -22        238.26        275.84         6.90 o                         
  -7   6 -22        412.72        432.51         9.51 o                         
  -6   6 -22        373.01        363.08         8.22 o                         
  -5   6 -22        176.90        168.27         3.85 o                         
  -4   6 -22        781.54        821.41        12.26 o                         
  -3   6 -22         49.25         50.31         2.45 o                         
  -2   6 -22         23.33         30.98         2.22 o                         
  -1   6 -22        604.73        606.60        11.30 o                         
   0   6 -22        108.38        107.84         3.75 o                         
   1   6 -22        202.95        200.89         8.30 o                         
   2   6 -22         34.89         35.16         2.36 o                         
   3   6 -22        111.00        103.90         4.21 o                         
   4   6 -22          8.98          8.44         3.26 o                         
   5   6 -22         98.30        120.62         7.18 o                         
 -11   7 -22         94.16         99.01         3.25 o                         
 -10   7 -22        161.15        180.00         4.81 o                         
  -9   7 -22         65.97         73.02         3.98 o                         
  -8   7 -22        139.41        136.35         4.27 o                         
  -7   7 -22        189.52        172.37         6.21 o                         
  -6   7 -22         27.14         32.67         3.44 o                         
  -5   7 -22         38.06         35.00         2.12 o                         
  -4   7 -22        624.36        631.18        10.47 o                         
  -3   7 -22         27.84         28.56         2.08 o                         
  -2   7 -22       1342.39       1288.44        20.35 o                         
  -1   7 -22        484.10        468.65         9.96 o                         
   0   7 -22       1363.17       1405.64        28.78 o                         
   1   7 -22        156.27        145.95         5.11 o                         
   2   7 -22         69.12         77.78         3.86 o                         
   3   7 -22          0.93          2.91         2.44 o                         
   4   7 -22          5.01          0.27         2.84 o                         
 -11   8 -22          3.96          6.22         1.35 o                         
 -10   8 -22        238.18        257.89         6.24 o                         
  -9   8 -22         36.94         37.94         2.65 o                         
  -8   8 -22        104.24        106.04         5.42 o                         
  -7   8 -22         94.21         90.67         3.26 o                         
  -6   8 -22        158.82        148.61         4.45 o                         
  -5   8 -22        194.81        199.85         7.12 o                         
  -4   8 -22        151.31        171.91         4.12 o                         
  -3   8 -22        276.13        246.21         5.66 o                         
  -2   8 -22       1465.13       1458.81        22.95 o                         
  -1   8 -22         23.90         20.76         1.84 o                         
   0   8 -22        282.32        281.05         8.44 o                         
   1   8 -22         28.20         35.89         2.76 o                         
   2   8 -22        124.82        146.85         8.86 o                         
   3   8 -22         45.02         63.19         5.23 o                         
 -11   9 -22         13.07         14.74         1.51 o                         
 -10   9 -22        142.06        147.50         3.87 o                         
  -9   9 -22         93.45         87.50         3.09 o                         
  -8   9 -22          9.69         10.01         1.42 o                         
  -7   9 -22          4.54          3.63         1.50 o                         
  -6   9 -22        210.39        200.24         4.90 o                         
  -5   9 -22          4.12          5.03         1.31 o                         
  -4   9 -22        120.05        114.68         3.19 o                         
  -3   9 -22         16.98         18.47         1.81 o                         
  -2   9 -22        323.38        333.46         9.45 o                         
  -1   9 -22          4.24          1.97         2.01 o                         
   0   9 -22          2.57          4.96         2.42 o                         
   1   9 -22        110.72        114.33         7.27 o                         
   2   9 -22         19.97         27.30         3.46 o                         
 -11  10 -22        107.99        124.16         6.20 o                         
 -10  10 -22         56.04         61.74         2.18 o                         
  -9  10 -22         37.45         42.24         2.18 o                         
  -8  10 -22         25.52         27.28         2.79 o                         
  -7  10 -22          5.45          5.46         1.42 o                         
  -6  10 -22          6.34          8.23         1.80 o                         
  -5  10 -22         35.03         40.37         2.15 o                         
  -4  10 -22         70.84         75.62         2.49 o                         
  -3  10 -22         26.15         23.30         2.21 o                         
  -2  10 -22         10.82         11.58         1.64 o                         
  -1  10 -22          8.62          7.50         1.66 o                         
   0  10 -22         39.67         44.37         3.07 o                         
 -10  11 -22        105.63        119.62         3.41 o                         
  -9  11 -22         28.27         34.25         1.82 o                         
  -8  11 -22          9.48         10.99         1.43 o                         
  -7  11 -22          7.22          9.94         1.49 o                         
  -6  11 -22         27.84         25.73         2.26 o                         
  -5  11 -22        154.81        159.75         4.46 o                         
  -4  11 -22         19.96         23.33         3.02 o                         
  -3  11 -22          1.55          4.80         2.17 o                         
  -2  11 -22          4.52          8.12         2.35 o                         
   0   0 -21       2429.11       2293.74        55.71 o                         
  -1   1 -21        975.25        884.13        13.76 o                         
   0   1 -21         42.53         47.94         2.08 o                         
   1   1 -21        318.52        290.34         6.99 o                         
  -3   2 -21        345.77        366.78         6.50 o                         
  -2   2 -21       1489.27       1529.46        21.17 o                         
  -1   2 -21        303.51        278.14         4.97 o                         
   0   2 -21        935.57        959.43        13.32 o                         
   1   2 -21         95.90        106.87         3.16 o                         
   2   2 -21        111.69        122.07         6.74 o                         
  -5   3 -21       2101.93       2268.12        32.70 o                         
  -4   3 -21        214.57        214.91         4.00 o                         
  -3   3 -21         41.59         40.84         2.48 o                         
  -2   3 -21         53.58         39.45         1.88 o                         
  -1   3 -21         77.52         70.49         5.60 o                         
   0   3 -21        446.06        477.58         7.82 o                         
   1   3 -21        141.11        164.56         4.91 o                         
   2   3 -21        104.64        116.19         2.94 o                         
   3   3 -21        209.31        212.71         4.16 o                         
  -7   4 -21         68.08         72.36         2.91 o                         
  -6   4 -21        606.24        631.40        10.95 o                         
  -5   4 -21        906.41        913.78        13.23 o                         
  -4   4 -21        725.29        799.31        11.14 o                         
  -3   4 -21        508.50        549.88         8.34 o                         
  -2   4 -21         36.98         42.47         2.94 o                         
  -1   4 -21        547.28        583.34         8.71 o                         
   0   4 -21         90.40        107.58         2.85 o                         
   1   4 -21        208.48        218.96         4.63 o                         
   2   4 -21         52.94         61.97         2.77 o                         
   3   4 -21       1500.93       1636.56        25.39 o                         
   4   4 -21       1276.39       1304.98        22.19 o                         
  -9   5 -21         39.28         47.76         2.71 o                         
  -8   5 -21         59.36         55.51         3.70 o                         
  -7   5 -21        103.12        104.61         3.39 o                         
  -6   5 -21         71.92         71.21         3.08 o                         
  -5   5 -21        214.47        223.85         4.40 o                         
  -4   5 -21        222.13        223.81         4.87 o                         
  -3   5 -21        105.83        103.50         2.98 o                         
  -2   5 -21        307.45        328.01         6.31 o                         
  -1   5 -21        789.79        767.33        12.57 o                         
   0   5 -21        160.71        160.31         3.80 o                         
   1   5 -21         14.43         17.42         1.70 o                         
   2   5 -21        898.38        901.49        16.89 o                         
   3   5 -21         10.72         11.72         1.66 o                         
   4   5 -21        419.71        435.57        10.26 o                         
   5   5 -21         44.85         43.24         2.49 o                         
 -11   6 -21         53.65         61.44         2.55 o                         
 -10   6 -21        337.95        362.71         9.81 o                         
  -9   6 -21        395.20        406.42         9.73 o                         
  -8   6 -21        821.94        829.52        17.18 o                         
  -7   6 -21        440.61        408.80         9.11 o                         
  -6   6 -21        140.79        148.36         6.84 o                         
  -5   6 -21        157.82        158.51         3.76 o                         
  -4   6 -21        125.57        138.53         3.50 o                         
  -3   6 -21        316.03        285.33         5.64 o                         
  -2   6 -21        264.04        255.02         4.90 o                         
  -1   6 -21        264.96        244.06         5.31 o                         
   0   6 -21        162.73        153.62         4.45 o                         
   1   6 -21        554.17        567.73        11.11 o                         
   2   6 -21          6.62         14.18         6.13 o                         
   3   6 -21         39.31         32.62         1.83 o                         
   4   6 -21         23.67         20.07         2.18 o                         
   5   6 -21        123.09        135.51         7.89 o                         
 -12   7 -21         33.12         32.35         3.81 o                         
 -11   7 -21         29.86         38.96         4.96 o                         
 -10   7 -21        115.97        124.89         3.73 o                         
  -9   7 -21          7.31         10.79         1.56 o                         
  -8   7 -21        220.48        203.22        12.46 o                         
  -7   7 -21         99.56         96.11         3.50 o                         
  -6   7 -21        113.52        121.29         3.96 o                         
  -5   7 -21         98.33         94.59         2.91 o                         
  -4   7 -21        872.52        875.28        13.72 o                         
  -3   7 -21        635.76        639.14        11.70 o                         
  -2   7 -21        120.04        116.24         4.06 o                         
  -1   7 -21        421.04        421.68         9.11 o                         
   0   7 -21        184.44        180.03         5.71 o                         
   1   7 -21         72.70         77.44        15.30 o                         
   2   7 -21         92.32        102.40         4.00 o                         
   3   7 -21        117.90        132.58         6.07 o                         
   4   7 -21          5.24          6.91         3.46 o                         
 -12   8 -21         10.94         15.60         2.75 o                         
 -11   8 -21         34.45         39.82         2.15 o                         
 -10   8 -21         17.78         19.79         1.61 o                         
  -9   8 -21         42.25         44.60         2.76 o                         
  -8   8 -21        133.18        130.11         4.19 o                         
  -7   8 -21         84.94         83.35         3.71 o                         
  -6   8 -21        182.97        178.72         4.80 o                         
  -5   8 -21         24.07         19.05         3.27 o                         
  -4   8 -21        395.18        398.70         7.42 o                         
  -3   8 -21        338.88        332.01         6.41 o                         
  -2   8 -21        734.76        740.81        12.41 o                         
  -1   8 -21         49.66         40.39         3.16 o                         
   0   8 -21        113.77        109.77         4.27 o                         
   1   8 -21         48.88         43.31         3.31 o                         
   2   8 -21         30.90         36.74         4.16 o                         
   3   8 -21          9.03          7.36         2.19 o                         
 -11   9 -21          6.02          9.63         1.26 o                         
 -10   9 -21        130.90        131.04         4.21 o                         
  -9   9 -21         82.42         86.84         3.03 o                         
  -8   9 -21        220.37        218.09         5.69 o                         
  -7   9 -21         65.44         65.61         3.13 o                         
  -6   9 -21        274.09        281.90         6.41 o                         
  -5   9 -21         12.61         12.48         2.26 o                         
  -4   9 -21        718.31        725.28        13.33 o                         
  -3   9 -21        132.76        126.82         3.68 o                         
  -2   9 -21        253.32        274.03         6.97 o                         
  -1   9 -21          2.16          4.35         1.72 o                         
   0   9 -21         24.67         20.60         2.46 o                         
   1   9 -21         29.77         37.13         4.08 o                         
   2   9 -21         77.72         69.39         3.89 o                         
 -11  10 -21         20.59         23.67         4.79 o                         
 -10  10 -21         13.72         13.02         1.41 o                         
  -9  10 -21          5.14          4.04         1.85 o                         
  -8  10 -21         75.09         71.15         2.67 o                         
  -7  10 -21         33.60         33.51         2.22 o                         
  -6  10 -21        226.08        235.78         5.42 o                         
  -5  10 -21         67.36         60.33         2.44 o                         
  -4  10 -21         94.14         93.05         2.83 o                         
  -3  10 -21         15.02         21.71         3.19 o                         
  -2  10 -21         49.17         48.81         4.01 o                         
  -1  10 -21          7.87         12.82         2.84 o                         
   0  10 -21          1.41          0.60         1.68 o                         
 -10  11 -21         59.99         62.28         2.20 o                         
  -9  11 -21         12.06         12.02         1.53 o                         
  -8  11 -21          9.73         10.08         1.32 o                         
  -7  11 -21         13.74         16.18         1.79 o                         
  -6  11 -21         12.47         12.55         2.58 o                         
  -5  11 -21         23.30         25.68         2.27 o                         
  -4  11 -21         12.22         11.59         2.55 o                         
  -3  11 -21         36.58         41.31         3.01 o                         
  -2  11 -21         55.55         61.33         4.70 o                         
  -1   1 -20       3169.36       3281.06        42.23 o                         
   0   1 -20       1571.29       1583.93        24.80 o                         
   1   1 -20        369.98        324.75         5.29 o                         
  -3   2 -20        361.09        350.99         5.70 o                         
  -2   2 -20       3627.69       3621.89        41.46 o                         
  -1   2 -20       1208.08       1338.07        17.88 o                         
   0   2 -20       1447.85       1569.26        21.32 o                         
   1   2 -20        662.11        773.79        11.62 o                         
   2   2 -20        520.76        543.37         8.19 o                         
  -5   3 -20        573.71        619.40        12.22 o                         
  -4   3 -20         93.43         98.21         3.69 o                         
  -3   3 -20        377.08        376.87         6.25 o                         
  -2   3 -20        563.14        588.63         9.25 o                         
  -1   3 -20         55.66         54.54         2.39 o                         
   0   3 -20         91.41         90.99         2.46 o                         
   1   3 -20       1004.78       1074.45        14.95 o                         
   2   3 -20        357.19        396.26         6.27 o                         
   3   3 -20        410.40        422.47         7.36 o                         
  -7   4 -20        159.87        145.64         3.94 o                         
  -6   4 -20        843.86        911.51        14.94 o                         
  -5   4 -20        365.28        367.06         6.02 o                         
  -4   4 -20        230.30        229.64         4.02 o                         
  -3   4 -20        129.73        115.22         2.65 o                         
  -2   4 -20        425.13        389.47         6.84 o                         
  -1   4 -20       1256.10       1294.04        18.78 o                         
   0   4 -20        418.23        414.65         9.44 o                         
   1   4 -20         89.50         98.71         2.94 o                         
   2   4 -20        438.36        448.43         8.06 o                         
   3   4 -20       1112.39       1220.51        19.17 o                         
   4   4 -20       1444.25       1552.98        25.97 o                         
  -9   5 -20         41.46         41.50         5.90 o                         
  -8   5 -20        393.97        382.00         8.72 o                         
  -7   5 -20         77.33         75.02         3.01 o                         
  -6   5 -20         64.81         74.65         3.05 o                         
  -5   5 -20          2.80          3.90         1.21 o                         
  -4   5 -20         82.73         84.55         2.72 o                         
  -3   5 -20        117.69        112.41         3.05 o                         
  -2   5 -20        616.03        626.24         9.37 o                         
  -1   5 -20        808.97        839.34        13.85 o                         
   0   5 -20          4.70          6.50         4.51 o                         
   1   5 -20         54.77         53.47         2.83 o                         
   2   5 -20          4.87          8.37         2.16 o                         
   3   5 -20        371.51        390.65         7.89 o                         
   4   5 -20        827.77        818.82        17.07 o                         
   5   5 -20         60.42         70.52         3.24 o                         
 -11   6 -20         22.50         31.49         3.07 o                         
 -10   6 -20         91.08         90.87         3.70 o                         
  -9   6 -20        195.12        229.76         6.07 o                         
  -8   6 -20        743.61        800.17        16.62 o                         
  -7   6 -20         33.74         38.40         2.62 o                         
  -6   6 -20        425.26        421.85         9.08 o                         
  -5   6 -20        595.84        614.23         9.91 o                         
  -4   6 -20        151.71        149.63         3.43 o                         
  -3   6 -20        201.69        211.30         4.22 o                         
  -2   6 -20        793.91        776.11        12.79 o                         
  -1   6 -20        132.21        135.95         3.70 o                         
   0   6 -20        261.85        248.79         5.83 o                         
   1   6 -20        463.95        418.15         8.68 o                         
   2   6 -20         58.20         52.74         2.22 o                         
   3   6 -20         57.33         57.73         2.86 o                         
   4   6 -20          6.29          8.71         1.47 o                         
   5   6 -20        159.95        193.06         7.59 o                         
 -12   7 -20         12.09          7.89         2.22 o                         
 -11   7 -20        108.40        125.46         4.06 o                         
 -10   7 -20         93.04         96.67         3.22 o                         
  -9   7 -20        230.73        240.02         6.29 o                         
  -8   7 -20         39.26         48.08         4.43 o                         
  -7   7 -20         60.31         57.80         2.77 o                         
  -6   7 -20        561.18        573.55        11.79 o                         
  -5   7 -20        321.53        291.86         5.62 o                         
  -4   7 -20          1.22          2.99         1.34 o                         
  -3   7 -20        105.21        104.00         3.15 o                         
  -2   7 -20         55.26         63.03         2.79 o                         
  -1   7 -20        429.95        402.40         7.96 o                         
   0   7 -20         88.20         93.34         3.99 o                         
   1   7 -20         68.14         69.57         3.54 o                         
   2   7 -20         25.79         31.37         3.16 o                         
   3   7 -20          5.69          7.98         2.51 o                         
   4   7 -20          6.96         10.81         2.84 o                         
 -12   8 -20          2.15          1.77         2.04 o                         
 -11   8 -20          0.58          2.95         1.37 o                         
 -10   8 -20          4.83          5.36         1.78 o                         
  -9   8 -20          3.61          6.95         1.79 o                         
  -8   8 -20         96.64        101.21         3.64 o                         
  -7   8 -20        217.56        217.93         5.67 o                         
  -6   8 -20          4.46         10.45         4.21 o                         
  -5   8 -20         14.93         14.00         1.50 o                         
  -4   8 -20        396.66        407.91         8.13 o                         
  -3   8 -20        244.01        242.99         5.07 o                         
  -2   8 -20        389.49        404.83         8.05 o                         
  -1   8 -20         80.99         66.47         3.49 o                         
   0   8 -20        375.15        360.99        10.06 o                         
   1   8 -20          2.51          0.75         2.79 o                         
   2   8 -20        196.34        222.81         8.19 o                         
   3   8 -20         79.81         74.80         5.85 o                         
 -12   9 -20         16.97         18.88         2.30 o                         
 -11   9 -20          4.33          4.41         1.53 o                         
 -10   9 -20          8.30          8.01         1.79 o                         
  -9   9 -20          7.32          4.63         1.34 o                         
  -8   9 -20         65.21         64.51         3.06 o                         
  -7   9 -20         45.60         43.89         2.58 o                         
  -6   9 -20        108.63        114.98         4.12 o                         
  -5   9 -20         18.34         19.50         1.56 o                         
  -4   9 -20         64.75         72.66         2.70 o                         
  -3   9 -20        213.88        206.43         4.65 o                         
  -2   9 -20         20.95         15.01         3.12 o                         
  -1   9 -20        211.90        194.77         5.37 o                         
   0   9 -20        245.04        234.70         7.21 o                         
   1   9 -20         20.94         22.78         3.29 o                         
   2   9 -20         84.23         92.99         4.09 o                         
 -11  10 -20         79.95         78.73         2.64 o                         
 -10  10 -20          3.91          3.10         1.24 o                         
  -9  10 -20         47.09         38.59         2.09 o                         
  -8  10 -20         44.28         42.08         2.24 o                         
  -7  10 -20         12.28         11.88         1.58 o                         
  -6  10 -20        280.58        287.22        10.13 o                         
  -5  10 -20        175.31        179.77         4.19 o                         
  -4  10 -20        158.16        161.81         3.88 o                         
  -3  10 -20          4.20          8.12         1.96 o                         
  -2  10 -20         35.36         44.63         7.18 o                         
  -1  10 -20          4.91          7.72         2.68 o                         
   0  10 -20         47.10         44.13         3.99 o                         
   1  10 -20         27.85         33.15         3.81 o                         
 -10  11 -20         33.01         31.87         2.66 o                         
  -9  11 -20         26.20         27.55         3.23 o                         
  -8  11 -20         12.60         12.66         1.47 o                         
  -7  11 -20         22.80         24.77         2.78 o                         
  -6  11 -20         13.62         14.86         1.55 o                         
  -5  11 -20         97.51        103.35         4.05 o                         
  -4  11 -20         23.25         31.73         3.86 o                         
  -3  11 -20         22.51         29.41         3.42 o                         
  -2  11 -20         24.64         26.02         7.40 o                         
  -1  11 -20          1.02          8.20         1.79 o                         
  -1   1 -19         60.93         64.72         2.89 o                         
   0   1 -19       1540.56       1583.11        34.21 o                         
   1   1 -19        404.59        406.53         6.34 o                         
  -3   2 -19        660.57        704.33        11.04 o                         
  -2   2 -19       1146.39       1150.28        19.26 o                         
  -1   2 -19        565.41        567.55         9.08 o                         
   0   2 -19       3789.61       3965.20        49.50 o                         
   1   2 -19        388.76        424.77         7.09 o                         
   2   2 -19        237.23        269.90         7.65 o                         
  -5   3 -19         48.94         47.35         3.75 o                         
  -4   3 -19         29.01         29.16         3.85 o                         
  -3   3 -19        651.56        666.40         9.71 o                         
  -2   3 -19         74.70         69.52         3.00 o                         
  -1   3 -19        870.89        874.46        13.52 o                         
   0   3 -19         92.65        105.89         4.32 o                         
   1   3 -19       1445.83       1498.32        20.04 o                         
   2   3 -19        105.71         99.12         4.98 o                         
   3   3 -19       1125.23       1190.44        18.54 o                         
  -7   4 -19        171.95        193.34         4.36 o                         
  -6   4 -19        188.45        177.90         4.22 o                         
  -5   4 -19         63.76         71.42         2.36 o                         
  -4   4 -19        180.44        184.78         3.42 o                         
  -3   4 -19        273.10        255.86         5.60 o                         
  -2   4 -19         95.37        104.18         3.99 o                         
  -1   4 -19        444.73        434.75         7.33 o                         
   0   4 -19         78.90         84.20         3.78 o                         
   1   4 -19         86.59         89.94         3.16 o                         
   2   4 -19         68.80         60.74         2.89 o                         
   3   4 -19        806.45        804.53        14.01 o                         
   4   4 -19        192.01        186.39         4.08 o                         
  -9   5 -19        189.79        210.06        10.15 o                         
  -8   5 -19        358.99        357.32         8.33 o                         
  -7   5 -19         15.00         17.35         1.68 o                         
  -6   5 -19        231.64        234.51         5.47 o                         
  -5   5 -19        269.68        263.53         5.27 o                         
  -4   5 -19         86.29         84.08         2.39 o                         
  -3   5 -19         88.72         96.38         3.57 o                         
  -2   5 -19         97.79        103.04         2.82 o                         
  -1   5 -19        153.45        137.99         3.25 o                         
   0   5 -19        387.03        392.11         8.34 o                         
   1   5 -19         94.22         96.91         3.12 o                         
   2   5 -19         96.77         95.56         3.18 o                         
   3   5 -19        113.80        125.66         3.71 o                         
   4   5 -19        230.44        211.22         5.15 o                         
   5   5 -19        172.57        175.18        10.31 o                         
 -11   6 -19        211.64        248.20         7.00 o                         
 -10   6 -19         71.95         70.71         3.35 o                         
  -9   6 -19        467.84        473.10        10.55 o                         
  -8   6 -19        371.33        367.89         8.37 o                         
  -7   6 -19         20.93         29.77         2.31 o                         
  -6   6 -19        905.38        866.75        16.50 o                         
  -5   6 -19       1447.31       1381.48        20.48 o                         
  -4   6 -19        463.51        453.20         7.26 o                         
  -3   6 -19        337.46        346.52         5.87 o                         
  -2   6 -19        401.98        409.46         7.40 o                         
  -1   6 -19        801.30        828.29        13.54 o                         
   0   6 -19        332.37        321.45         6.88 o                         
   1   6 -19        699.95        681.01        12.81 o                         
   2   6 -19         45.93         43.96         4.45 o                         
   3   6 -19          2.48          8.39         6.13 o                         
   4   6 -19          0.65          1.27         2.02 o                         
   5   6 -19         69.31         62.70         4.65 o                         
   6   6 -19        178.42        187.88         9.13 o                         
 -12   7 -19         44.77         55.39         3.90 o                         
 -11   7 -19         19.74         20.34         1.91 o                         
 -10   7 -19         13.38         13.33         1.55 o                         
  -9   7 -19        242.09        252.37         6.58 o                         
  -8   7 -19         47.21         46.91         4.25 o                         
  -7   7 -19        448.55        439.91         9.59 o                         
  -6   7 -19       6602.48       6743.63       117.24 o                         
  -5   7 -19        249.26        252.35         5.06 o                         
  -4   7 -19         47.26         44.91         3.08 o                         
  -3   7 -19        581.60        578.58        10.67 o                         
  -2   7 -19        270.14        279.96         6.12 o                         
  -1   7 -19        193.78        199.91         4.82 o                         
   0   7 -19        160.42        176.16         5.49 o                         
   1   7 -19         73.17         73.78         3.70 o                         
   2   7 -19         89.16         97.18         4.25 o                         
   3   7 -19        141.15        149.38         5.09 o                         
 -12   8 -19          6.73          6.16         1.00 o                         
 -11   8 -19         59.51         64.05         2.71 o                         
 -10   8 -19          4.11          6.83         1.57 o                         
  -9   8 -19        139.16        149.45         4.47 o                         
  -8   8 -19         54.88         62.04         3.98 o                         
  -7   8 -19        264.33        264.95         6.59 o                         
  -6   8 -19        159.22        157.45         4.20 o                         
  -5   8 -19        194.71        189.84         4.53 o                         
  -4   8 -19        168.39        178.81         4.57 o                         
  -3   8 -19         47.60         50.90         2.69 o                         
  -2   8 -19         14.48         18.16         2.37 o                         
  -1   8 -19         11.95         12.91         2.16 o                         
   0   8 -19         35.99         32.57         3.15 o                         
   1   8 -19         16.67         16.25         2.19 o                         
   2   8 -19         23.33         30.05         3.84 o                         
   3   8 -19         93.02         87.03         6.74 o                         
 -12   9 -19          5.65          7.36         2.04 o                         
 -11   9 -19          5.32          6.45         1.78 o                         
 -10   9 -19         32.54         31.80         2.13 o                         
  -9   9 -19          1.23          2.81         1.32 o                         
  -8   9 -19          5.29          5.08         1.36 o                         
  -7   9 -19          1.78          1.99         1.40 o                         
  -6   9 -19         27.18         25.82         2.48 o                         
  -5   9 -19         22.10         23.67         1.80 o                         
  -4   9 -19        291.85        293.08         7.18 o                         
  -3   9 -19        219.75        187.78         4.34 o                         
  -2   9 -19         53.11         63.41         3.56 o                         
  -1   9 -19        111.79        114.21         4.54 o                         
   0   9 -19        183.59        176.93         7.10 o                         
   1   9 -19          0.03          1.29         2.39 o                         
   2   9 -19         13.22         33.41         4.87 o                         
 -11  10 -19         19.53         16.62         1.42 o                         
 -10  10 -19         23.68         22.18         1.87 o                         
  -9  10 -19         22.73         19.25         1.76 o                         
  -8  10 -19        117.84        116.72         3.60 o                         
  -7  10 -19         17.28         17.87         1.78 o                         
  -6  10 -19         42.74         39.13         2.30 o                         
  -5  10 -19         48.56         44.89         2.24 o                         
  -4  10 -19        162.83        155.96         3.73 o                         
  -3  10 -19          7.37          7.26         1.83 o                         
  -2  10 -19         17.25         18.17         2.12 o                         
  -1  10 -19         36.41         44.62         3.37 o                         
   0  10 -19         81.51         73.82         5.14 o                         
   1  10 -19        167.18        173.64         6.42 o                         
 -10  11 -19         12.66         16.79         1.31 o                         
  -9  11 -19         52.38         47.72         2.30 o                         
  -8  11 -19          2.69          1.86         1.21 o                         
  -7  11 -19         69.26         73.82         2.80 o                         
  -6  11 -19         50.37         53.92         2.57 o                         
  -5  11 -19         34.34         39.44         2.77 o                         
  -4  11 -19         51.55         52.73         3.26 o                         
  -3  11 -19         21.43         21.91         2.48 o                         
  -2  11 -19          4.94          4.63         1.60 o                         
  -1  11 -19         27.37         20.54         2.63 o                         
  -8  12 -19         85.75         91.81         6.20 o                         
   0   0 -18       1058.15       1073.76        28.29 o                         
  -1   1 -18        641.48        608.06         9.89 o                         
   0   1 -18       1653.46       1611.27        22.02 o                         
   1   1 -18        267.73        250.64         5.47 o                         
  -3   2 -18        838.85        915.36        12.65 o                         
  -2   2 -18        806.09        895.33        14.09 o                         
  -1   2 -18         68.45         69.51         2.83 o                         
   0   2 -18       1081.57       1103.50        16.02 o                         
   1   2 -18       1063.13       1077.04        15.89 o                         
   2   2 -18        444.65        515.99         7.62 o                         
  -5   3 -18        368.75        426.79         9.00 o                         
  -4   3 -18        101.63        106.39         3.52 o                         
  -3   3 -18       1330.51       1504.35        20.24 o                         
  -2   3 -18         62.73         75.88         3.85 o                         
  -1   3 -18         29.03         40.23         2.83 o                         
   0   3 -18       1205.40       1241.86        18.26 o                         
   1   3 -18         69.02         84.41         5.67 o                         
   2   3 -18        753.48        753.19        13.85 o                         
   3   3 -18        710.94        735.98        11.06 o                         
  -7   4 -18        115.80        117.46         3.26 o                         
  -6   4 -18        205.86        215.70         4.87 o                         
  -5   4 -18        145.41        137.27         3.16 o                         
  -4   4 -18        463.33        461.26         6.74 o                         
  -3   4 -18        153.51        140.73         3.37 o                         
  -2   4 -18        375.87        374.97         6.43 o                         
  -1   4 -18        443.61        467.93         8.22 o                         
   0   4 -18       1355.79       1385.41        20.06 o                         
   1   4 -18        360.86        361.44         6.48 o                         
   2   4 -18       1509.72       1624.39        26.65 o                         
   3   4 -18        753.24        771.35        12.14 o                         
   4   4 -18        397.31        405.73         7.51 o                         
  -9   5 -18        600.59        643.40        14.72 o                         
  -8   5 -18        109.06        117.62         5.39 o                         
  -7   5 -18        284.02        282.67         6.41 o                         
  -6   5 -18        799.52        839.00        14.77 o                         
  -5   5 -18        368.62        377.46         6.99 o                         
  -4   5 -18        196.48        206.21         3.94 o                         
  -3   5 -18        139.46        131.13         2.84 o                         
  -2   5 -18         45.21         44.54         2.07 o                         
  -1   5 -18        515.83        494.42         8.70 o                         
   0   5 -18        973.46       1012.37        15.84 o                         
   1   5 -18        228.25        234.04         5.19 o                         
   2   5 -18        213.47        201.67         4.58 o                         
   3   5 -18        575.78        589.85        10.86 o                         
   4   5 -18        358.24        356.04         7.75 o                         
   5   5 -18        370.59        389.35        10.73 o                         
 -11   6 -18         18.08         24.81         2.29 o                         
 -10   6 -18         53.79         55.62         9.48 o                         
  -9   6 -18        221.01        219.86        11.74 o                         
  -8   6 -18         49.56         48.96         2.68 o                         
  -7   6 -18       2260.31       2311.35        41.21 o                         
  -6   6 -18       1391.56       1488.94        27.00 o                         
  -5   6 -18       1318.14       1345.34        19.86 o                         
  -4   6 -18         90.91         80.05         2.57 o                         
  -3   6 -18        200.75        226.84         5.22 o                         
  -2   6 -18          9.95          7.64         1.35 o                         
  -1   6 -18        375.47        329.13         6.84 o                         
   0   6 -18          7.91         14.87         1.58 o                         
   1   6 -18         93.83         98.35         3.31 o                         
   2   6 -18         99.84         95.08         3.31 o                         
   3   6 -18        119.60        123.44         4.34 o                         
   4   6 -18         88.37         85.80         3.30 o                         
   5   6 -18         19.63         29.22         2.26 o                         
   6   6 -18        175.52        198.04         8.77 o                         
 -12   7 -18         68.72         78.79         5.05 o                         
 -11   7 -18         11.04          9.76         1.64 o                         
 -10   7 -18        387.30        381.62         8.10 o                         
  -9   7 -18        288.20        295.28        14.46 o                         
  -8   7 -18        150.26        151.68         6.45 o                         
  -7   7 -18        887.03        886.39        17.27 o                         
  -6   7 -18        874.06        845.67        16.23 o                         
  -5   7 -18        164.71        156.20         3.76 o                         
  -4   7 -18       1278.96       1221.55        18.22 o                         
  -3   7 -18        903.46        938.21        16.10 o                         
  -2   7 -18        814.44        838.13        14.57 o                         
  -1   7 -18         69.19         70.83         2.89 o                         
   0   7 -18        184.17        187.53         5.66 o                         
   1   7 -18         41.55         46.30         3.13 o                         
   2   7 -18         40.77         46.71         4.18 o                         
   3   7 -18         26.33         26.36         2.62 o                         
   4   7 -18         10.97         12.41         3.99 o                         
 -12   8 -18         66.92         70.10         4.25 o                         
 -11   8 -18         23.63         26.39         1.74 o                         
 -10   8 -18         21.25         20.71         1.89 o                         
  -9   8 -18        393.95        394.63         9.44 o                         
  -8   8 -18        624.52        578.12        12.18 o                         
  -7   8 -18        196.31        190.72         5.10 o                         
  -6   8 -18        447.93        433.58         8.69 o                         
  -5   8 -18        378.27        356.05         6.91 o                         
  -4   8 -18        289.07        277.93         5.66 o                         
  -3   8 -18        144.54        142.31         3.86 o                         
  -2   8 -18        187.70        173.25         4.40 o                         
  -1   8 -18        128.38        131.61         4.73 o                         
   0   8 -18        101.56         91.62         7.10 o                         
   1   8 -18         39.54         37.64         3.38 o                         
   2   8 -18         51.34         57.29         5.85 o                         
   3   8 -18          0.53          8.24         4.43 o                         
 -12   9 -18          5.53          4.25         1.86 o                         
 -11   9 -18          7.66          7.97         1.51 o                         
 -10   9 -18        155.14        158.18         4.45 o                         
  -9   9 -18        630.85        623.63        14.16 o                         
  -8   9 -18          2.39          4.17         1.36 o                         
  -7   9 -18         51.13         47.32         6.75 o                         
  -6   9 -18         50.54         51.20         2.61 o                         
  -5   9 -18         15.43         21.30         6.94 o                         
  -4   9 -18          9.63         11.98         1.50 o                         
  -3   9 -18        143.88        127.88         4.54 o                         
  -2   9 -18        147.97        135.75         7.71 o                         
  -1   9 -18         21.02         20.69         2.38 o                         
   0   9 -18          1.92          1.08         2.38 o                         
   1   9 -18         88.11         85.44         5.10 o                         
   2   9 -18          4.76          4.52         3.37 o                         
 -11  10 -18         11.10         10.35         1.60 o                         
 -10  10 -18         64.40         74.70         5.14 o                         
  -9  10 -18         16.28         16.87         1.58 o                         
  -8  10 -18         25.09         23.79         2.27 o                         
  -7  10 -18         50.92         42.09         2.38 o                         
  -6  10 -18         29.90         27.98         2.07 o                         
  -5  10 -18         97.24        106.43         3.15 o                         
  -4  10 -18        115.07        104.46         3.28 o                         
  -3  10 -18         93.60         90.16         3.52 o                         
  -2  10 -18         20.38         26.04         2.78 o                         
  -1  10 -18         74.32         73.49         3.67 o                         
   0  10 -18          9.29         16.58         2.80 o                         
   1  10 -18         38.63         45.82         4.87 o                         
 -11  11 -18         30.86         47.15         4.08 o                         
 -10  11 -18          9.37          9.18         1.22 o                         
  -9  11 -18         35.10         38.29         2.47 o                         
  -8  11 -18         37.43         31.68         2.00 o                         
  -7  11 -18         65.35         64.58         2.68 o                         
  -6  11 -18         41.32         47.59         2.69 o                         
  -5  11 -18        161.82        169.08         5.12 o                         
  -4  11 -18          3.40          2.16         2.26 o                         
  -3  11 -18        147.92        161.96         6.78 o                         
  -2  11 -18         89.11         99.08         6.29 o                         
  -1  11 -18         43.48         31.24         2.38 o                         
  -8  12 -18          4.69          0.35         2.13 o                         
  -7  12 -18         19.88         14.45         2.92 o                         
  -4  12 -18         40.16         49.63         5.32 o                         
  -1   1 -17       1012.99       1070.78        14.59 o                         
   0   1 -17       3103.96       3080.83        37.83 o                         
   1   1 -17        905.69       1029.87        34.21 o                         
  -3   2 -17       2230.79       2331.36        30.30 o                         
  -2   2 -17       1489.11       1317.69        20.37 o                         
  -1   2 -17        238.39        230.56         5.52 o                         
   0   2 -17       1011.77        939.40        13.09 o                         
   1   2 -17        663.98        674.85        10.27 o                         
   2   2 -17        509.55        534.61         8.21 o                         
  -5   3 -17       1038.14       1103.61        19.02 o                         
  -4   3 -17        247.71        285.92         8.68 o                         
  -3   3 -17       1670.10       1744.06        25.89 o                         
  -2   3 -17       1078.84        968.45        16.17 o                         
  -1   3 -17       2043.84       2278.67        30.30 o                         
   0   3 -17        259.31        252.82         6.88 o                         
   1   3 -17        582.95        597.95        10.01 o                         
   2   3 -17        203.80        302.13         8.05 o                         
   3   3 -17       1105.90       1137.25        15.76 o                         
  -7   4 -17        875.87        949.27        14.56 o                         
  -6   4 -17        111.51        117.43         3.01 o                         
  -5   4 -17        745.55        769.48        11.81 o                         
  -4   4 -17         85.68         79.38         3.12 o                         
  -3   4 -17        186.70        203.53         4.79 o                         
  -2   4 -17        978.83        929.92        14.86 o                         
  -1   4 -17        319.65        363.84         8.38 o                         
   0   4 -17       1895.87       1913.36        28.25 o                         
   1   4 -17        245.60        246.67         4.80 o                         
   2   4 -17        792.54        877.51        15.58 o                         
   3   4 -17         40.71         42.01         2.41 o                         
   4   4 -17       1773.53       1834.79        32.04 o                         
  -9   5 -17        600.03        639.56        12.83 o                         
  -8   5 -17        138.41        152.12         4.56 o                         
  -7   5 -17       1631.22       1750.57        29.33 o                         
  -6   5 -17        519.87        531.24        12.26 o                         
  -5   5 -17         13.20         13.18         1.42 o                         
  -4   5 -17        527.11        549.93         9.18 o                         
  -3   5 -17        616.67        592.04         8.40 o                         
  -2   5 -17        622.28        614.12         9.68 o                         
  -1   5 -17        188.53        220.58         5.33 o                         
   0   5 -17        695.13        709.89        11.49 o                         
   1   5 -17        147.28        152.41         3.94 o                         
   2   5 -17        270.59        298.64         5.92 o                         
   3   5 -17       1096.84       1204.16        20.36 o                         
   4   5 -17        280.00        300.19         8.90 o                         
   5   5 -17        435.68        470.84        12.52 o                         
 -11   6 -17          8.32          7.90         1.82 o                         
 -10   6 -17        164.68        179.35         4.83 o                         
  -9   6 -17         34.65         45.70        12.74 o                         
  -8   6 -17        110.88        107.65         3.71 o                         
  -7   6 -17        331.62        308.40         7.08 o                         
  -6   6 -17         85.62         86.54         3.09 o                         
  -5   6 -17        481.83        473.29         7.85 o                         
  -4   6 -17         53.59         47.46         2.18 o                         
  -3   6 -17        469.20        505.31         8.61 o                         
  -2   6 -17        452.96        440.66         7.75 o                         
  -1   6 -17        831.14        861.46        13.91 o                         
   0   6 -17         40.57         43.11         2.35 o                         
   1   6 -17        482.42        452.14         8.94 o                         
   2   6 -17        385.78        380.37         7.42 o                         
   3   6 -17         83.06         87.83         6.08 o                         
   4   6 -17         28.65         29.52         2.24 o                         
   5   6 -17        128.01        142.39         5.27 o                         
   6   6 -17         40.90         38.66         2.69 o                         
 -12   7 -17         19.31         21.19         1.85 o                         
 -11   7 -17         44.15         40.76         2.49 o                         
 -10   7 -17        249.34        270.99         6.96 o                         
  -9   7 -17        322.31        335.04        24.92 o                         
  -8   7 -17        267.72        263.49         6.53 o                         
  -7   7 -17       2005.85       2175.40        38.86 o                         
  -6   7 -17        123.12        128.99         4.03 o                         
  -5   7 -17        132.12        134.85         4.07 o                         
  -4   7 -17         65.95         72.84         2.32 o                         
  -3   7 -17       1749.20       1717.58        28.34 o                         
  -2   7 -17       1593.21       1515.31        25.14 o                         
  -1   7 -17        384.17        415.48         7.97 o                         
   0   7 -17        467.15        437.98        10.27 o                         
   1   7 -17        170.46        156.88         5.85 o                         
   2   7 -17         52.55         45.54         4.30 o                         
   3   7 -17         36.87         45.53         3.03 o                         
   4   7 -17          8.02         13.18         6.56 o                         
   5   7 -17          3.75          9.48         4.17 o                         
 -12   8 -17        103.05         94.83         6.20 o                         
 -11   8 -17          0.06         -0.68         1.25 o                         
 -10   8 -17         65.50         69.95         2.97 o                         
  -9   8 -17         86.95         95.89         3.60 o                         
  -8   8 -17        594.72        539.30        11.45 o                         
  -7   8 -17         27.01         28.77         2.27 o                         
  -6   8 -17         49.64         52.53         2.67 o                         
  -5   8 -17         89.08         94.05         2.92 o                         
  -4   8 -17        465.93        483.36         8.85 o                         
  -3   8 -17       1439.72       1465.47        24.43 o                         
  -2   8 -17        173.58        173.14         4.40 o                         
  -1   8 -17        254.93        230.38         7.42 o                         
   0   8 -17         39.71         43.39         3.99 o                         
   1   8 -17          3.16          3.68         2.97 o                         
   2   8 -17        224.55        222.00        16.17 o                         
   3   8 -17         13.20         14.62         3.81 o                         
 -12   9 -17          1.53          2.39         1.60 o                         
 -11   9 -17         47.81         49.71         2.18 o                         
 -10   9 -17         46.08         49.72         2.51 o                         
  -9   9 -17        221.33        207.76         5.50 o                         
  -8   9 -17        171.87        161.20         4.68 o                         
  -7   9 -17          2.51          2.73         1.59 o                         
  -6   9 -17        213.78        192.03         4.98 o                         
  -5   9 -17        135.99        142.90         3.85 o                         
  -4   9 -17         38.61         42.90         3.42 o                         
  -3   9 -17         41.38         42.07         2.54 o                         
  -2   9 -17          2.31          2.84         1.83 o                         
  -1   9 -17        132.95        121.43         4.72 o                         
   0   9 -17          6.33          4.88         2.59 o                         
   1   9 -17         23.83         23.56         3.23 o                         
   2   9 -17        456.76        501.26        22.51 o                         
 -12  10 -17         17.75         26.14         2.30 o                         
 -11  10 -17         30.45         36.15         1.78 o                         
 -10  10 -17         39.23         42.27         2.15 o                         
  -9  10 -17         67.43         76.94         2.89 o                         
  -8  10 -17          8.90          9.96         1.57 o                         
  -7  10 -17         43.56         42.18         2.98 o                         
  -6  10 -17         46.75         48.84         2.82 o                         
  -5  10 -17         12.85         19.90         1.81 o                         
  -4  10 -17         33.99         31.44         2.26 o                         
  -3  10 -17        335.73        332.18         8.14 o                         
  -2  10 -17          4.02         -0.83         2.61 o                         
  -1  10 -17         17.63         23.06         3.05 o                         
   0  10 -17        113.22        112.93         4.59 o                         
   1  10 -17         18.09         15.42         2.66 o                         
 -11  11 -17        147.10        169.98         8.06 o                         
 -10  11 -17          2.19          1.74         1.09 o                         
  -9  11 -17         41.33         45.56         2.18 o                         
  -8  11 -17          1.35          1.39         1.34 o                         
  -7  11 -17         10.79         11.67         1.55 o                         
  -6  11 -17          6.71          8.78         1.55 o                         
  -5  11 -17        120.88        126.36         4.16 o                         
  -4  11 -17          1.11          0.26         1.88 o                         
  -3  11 -17        277.53        291.87        10.26 o                         
  -2  11 -17         47.79         46.84         6.56 o                         
  -1  11 -17         61.00         81.45         5.23 o                         
  -9  12 -17         74.31         67.09         4.79 o                         
  -8  12 -17         11.03          4.87         2.13 o                         
  -7  12 -17        111.71        108.30         6.38 o                         
  -5  12 -17         77.28         79.85         6.91 o                         
  -4  12 -17         15.79         15.24         3.10 o                         
  -3  12 -17          2.57          2.22         2.66 o                         
  -1   1 -16        395.83        361.31         6.07 o                         
   0   1 -16       1557.94       1627.55        20.34 o                         
   1   1 -16       3391.11       3361.35        39.67 o                         
  -3   2 -16       5083.47       5387.56        61.98 o                         
  -2   2 -16        952.96        981.20        16.35 o                         
  -1   2 -16       1530.61       1426.49        23.03 o                         
   0   2 -16       7883.60       8382.60       101.30 o                         
   1   2 -16       2841.69       3003.50        36.36 o                         
   2   2 -16        381.38        397.83         6.50 o                         
  -5   3 -16       1690.35       1764.87        27.43 o                         
  -4   3 -16         22.95         30.57         2.48 o                         
  -3   3 -16       1241.35       1359.30        20.37 o                         
  -2   3 -16        230.11        270.10         6.27 o                         
  -1   3 -16       2431.34       2687.49        37.78 o                         
   0   3 -16       6544.57       7120.18        86.57 o                         
   1   3 -16        889.13        871.52        12.94 o                         
   2   3 -16       1666.78       1748.78        24.61 o                         
   3   3 -16        280.54        289.09         5.11 o                         
  -7   4 -16        969.46       1030.63        15.62 o                         
  -6   4 -16        819.71        833.48        12.60 o                         
  -5   4 -16        353.55        358.45         6.17 o                         
  -4   4 -16        175.33        172.62         6.30 o                         
  -3   4 -16        187.29        211.63         4.61 o                         
  -2   4 -16       2085.67       1968.36        26.24 o                         
  -1   4 -16       3170.41       3232.44        43.75 o                         
   0   4 -16        439.83        455.37         9.01 o                         
   1   4 -16       1445.96       1353.61        19.67 o                         
   2   4 -16        769.23        830.32        17.25 o                         
   3   4 -16         59.74         65.84         2.72 o                         
   4   4 -16        766.08        827.94        16.12 o                         
  -9   5 -16        175.17        189.11        12.03 o                         
  -8   5 -16        472.74        488.03        10.39 o                         
  -7   5 -16         30.88         29.46         2.59 o                         
  -6   5 -16         65.69         76.10         2.91 o                         
  -5   5 -16         20.94         18.61         2.62 o                         
  -4   5 -16       1241.75       1267.09        16.73 o                         
  -3   5 -16        126.29        165.00         5.51 o                         
  -2   5 -16        155.09        155.37         4.44 o                         
  -1   5 -16        309.61        312.94         5.37 o                         
   0   5 -16        756.94        781.17        12.25 o                         
   1   5 -16        384.37        382.99         7.46 o                         
   2   5 -16        906.00        888.72        14.46 o                         
   3   5 -16         46.23         53.48         2.64 o                         
   4   5 -16         20.14         25.41         1.93 o                         
   5   5 -16        680.24        700.00        22.12 o                         
 -11   6 -16         33.94         40.09         2.75 o                         
 -10   6 -16         67.95         68.59         6.80 o                         
  -9   6 -16        111.71        114.28         3.95 o                         
  -8   6 -16        446.75        437.96         9.46 o                         
  -7   6 -16        262.73        268.14         6.37 o                         
  -6   6 -16        541.66        511.95        10.26 o                         
  -5   6 -16          2.54          6.19         1.29 o                         
  -4   6 -16         55.40         51.49         1.90 o                         
  -3   6 -16        300.42        298.63         5.33 o                         
  -2   6 -16        349.52        339.93         8.76 o                         
  -1   6 -16         55.65         72.76         3.52 o                         
   0   6 -16        113.33        107.71         3.28 o                         
   1   6 -16         68.64         74.00         3.26 o                         
   2   6 -16        158.51        162.05         4.19 o                         
   3   6 -16          9.19          8.69         2.48 o                         
   4   6 -16        159.19        173.23         4.60 o                         
   5   6 -16         74.56         72.42         3.25 o                         
   6   6 -16        220.40        230.90         7.90 o                         
 -12   7 -16         60.07         60.43         2.60 o                         
 -11   7 -16         67.19         66.27         3.03 o                         
 -10   7 -16        400.89        404.91         8.53 o                         
  -9   7 -16        266.69        276.41         6.96 o                         
  -8   7 -16        118.04        116.49         3.87 o                         
  -7   7 -16        263.27        254.18         6.20 o                         
  -6   7 -16         96.22        115.61         3.78 o                         
  -5   7 -16        905.42        942.96        14.33 o                         
  -4   7 -16        203.29        197.52         4.32 o                         
  -3   7 -16        124.05        124.71         3.60 o                         
  -2   7 -16       1590.13       1554.00        25.68 o                         
  -1   7 -16        356.14        338.55         6.94 o                         
   0   7 -16         50.81         50.13         3.00 o                         
   1   7 -16        262.65        270.46         7.76 o                         
   2   7 -16        231.61        241.66         7.37 o                         
   3   7 -16        250.52        263.91         6.85 o                         
   4   7 -16        268.71        277.32         9.40 o                         
   5   7 -16         67.97         66.78         3.45 o                         
 -12   8 -16        136.61        147.29         7.53 o                         
 -11   8 -16          5.42          4.98         1.31 o                         
 -10   8 -16         37.48         37.30         2.60 o                         
  -9   8 -16          0.84          1.38         2.23 o                         
  -8   8 -16        153.38        149.30         4.37 o                         
  -7   8 -16         52.68         52.76         2.69 o                         
  -6   8 -16        224.24        225.05         5.74 o                         
  -5   8 -16        385.30        386.85         7.72 o                         
  -4   8 -16        482.89        504.40        11.34 o                         
  -3   8 -16        903.70        874.24        16.18 o                         
  -2   8 -16        146.72        148.20         4.15 o                         
  -1   8 -16         90.81         81.59         3.40 o                         
   0   8 -16        512.23        470.69        11.96 o                         
   1   8 -16         51.69         50.90         4.15 o                         
   2   8 -16         95.33        100.74         4.84 o                         
   3   8 -16         10.25         12.70         3.24 o                         
 -12   9 -16          6.21          2.04         1.68 o                         
 -11   9 -16         15.83         15.39         1.41 o                         
 -10   9 -16         44.33         53.02         2.50 o                         
  -9   9 -16         10.10          8.98         1.62 o                         
  -8   9 -16         14.35         12.51         1.68 o                         
  -7   9 -16          0.07          2.20         1.43 o                         
  -6   9 -16         71.47         72.90         3.03 o                         
  -5   9 -16        394.76        376.73         7.96 o                         
  -4   9 -16        687.57        676.99        12.96 o                         
  -3   9 -16         82.51         75.26         2.98 o                         
  -2   9 -16         44.86         58.17         3.63 o                         
  -1   9 -16        166.33        168.62         8.64 o                         
   0   9 -16        324.52        302.49        19.67 o                         
   1   9 -16         83.80         70.28         4.49 o                         
   2   9 -16         80.02         89.42         6.20 o                         
 -12  10 -16         79.65        101.12         5.32 o                         
 -11  10 -16         14.52         12.61         1.31 o                         
 -10  10 -16          4.83          8.07         1.35 o                         
  -9  10 -16        206.96        201.93         5.29 o                         
  -8  10 -16         58.54         59.44         2.62 o                         
  -7  10 -16          4.16          1.89         1.51 o                         
  -6  10 -16        112.71        113.04         4.60 o                         
  -5  10 -16         92.43         97.61         2.99 o                         
  -4  10 -16          1.60          2.92         1.33 o                         
  -3  10 -16         77.95         72.34         3.84 o                         
  -2  10 -16         17.83         18.89         3.10 o                         
  -1  10 -16        126.86        154.66         6.57 o                         
   0  10 -16        136.30        166.37        18.43 o                         
   1  10 -16         29.78         37.31         3.99 o                         
 -11  11 -16        158.28        177.69         8.33 o                         
 -10  11 -16        115.09        111.50         3.70 o                         
  -9  11 -16         48.42         42.94         2.69 o                         
  -8  11 -16          4.63          9.29         1.46 o                         
  -7  11 -16         11.69         11.98         1.87 o                         
  -6  11 -16         20.31         23.02         1.86 o                         
  -5  11 -16         36.61         41.76         3.19 o                         
  -4  11 -16         58.49         63.99         4.65 o                         
  -3  11 -16          8.02          8.95         2.24 o                         
  -2  11 -16         64.12         65.02         3.52 o                         
  -1  11 -16          9.85         24.11         3.90 o                         
   0  11 -16         14.85         22.51         3.28 o                         
  -9  12 -16          5.11          5.23         2.22 o                         
  -8  12 -16         35.75         36.25         3.54 o                         
  -7  12 -16         18.48         14.00         2.75 o                         
  -5  12 -16        157.06        162.27         8.95 o                         
  -4  12 -16         79.56         91.28         5.76 o                         
  -3  12 -16         26.18         25.52         3.37 o                         
   0   0 -15       5409.73       5078.94        92.25 o                         
  -1   1 -15        991.61        944.23        13.28 o                         
   0   1 -15       2367.23       2299.72        28.47 o                         
   1   1 -15       1105.60       1179.02        14.60 o                         
  -3   2 -15       2168.64       2491.82        33.16 o                         
  -2   2 -15        750.66        804.03        12.41 o                         
  -1   2 -15       1357.05       1391.34        20.84 o                         
   0   2 -15       2000.23       1997.61        26.37 o                         
   1   2 -15       1088.86       1187.73        15.49 o                         
   2   2 -15        383.67        375.05         6.73 o                         
  -5   3 -15        429.25        526.67        13.86 o                         
  -4   3 -15        789.59        837.67        12.48 o                         
  -3   3 -15       2763.69       2815.94        40.86 o                         
  -2   3 -15       2664.51       2902.75        41.16 o                         
  -1   3 -15       1107.93       1187.53        19.32 o                         
   0   3 -15       3036.97       3043.09        42.58 o                         
   1   3 -15         32.98         44.22         2.63 o                         
   2   3 -15        674.12        733.91        12.24 o                         
   3   3 -15        128.24        143.76         3.32 o                         
  -7   4 -15       2039.46       2152.27        30.77 o                         
  -6   4 -15         82.08         94.66         5.95 o                         
  -5   4 -15       1704.59       1772.08        25.26 o                         
  -4   4 -15        211.52        217.90         7.12 o                         
  -3   4 -15        270.00        283.98         5.08 o                         
  -2   4 -15       1230.07       1237.18        17.07 o                         
  -1   4 -15       1708.47       1686.58        24.11 o                         
   0   4 -15       2312.11       2588.60        37.36 o                         
   1   4 -15       3108.29       3284.19        53.23 o                         
   2   4 -15       2544.86       2653.44        38.04 o                         
   3   4 -15         62.04         56.29         3.77 o                         
   4   4 -15        318.81        326.59         6.23 o                         
  -9   5 -15        199.18        214.05         4.96 o                         
  -8   5 -15         36.22         46.48         3.25 o                         
  -7   5 -15         44.38         49.88         3.40 o                         
  -6   5 -15        140.77        152.01         8.77 o                         
  -5   5 -15        188.86        162.72         3.84 o                         
  -4   5 -15        412.00        408.39         7.42 o                         
  -3   5 -15        291.43        281.47         6.37 o                         
  -2   5 -15        476.55        562.25         9.51 o                         
  -1   5 -15        674.21        704.54        11.56 o                         
   0   5 -15        208.01        196.94         4.05 o                         
   1   5 -15         34.93         37.57         2.13 o                         
   2   5 -15        215.88        238.20         5.03 o                         
   3   5 -15         68.74         77.94         2.90 o                         
   4   5 -15         98.94        112.14         4.04 o                         
   5   5 -15          6.46          9.57         1.90 o                         
 -11   6 -15        105.20         97.29         4.32 o                         
 -10   6 -15         94.17         94.00         3.30 o                         
  -9   6 -15        413.43        430.83         9.58 o                         
  -8   6 -15       1082.45       1096.55        20.54 o                         
  -7   6 -15         33.89         33.74         2.69 o                         
  -6   6 -15       1024.47       1037.34        19.03 o                         
  -5   6 -15         50.03         55.36         3.46 o                         
  -4   6 -15        734.75        740.36        10.67 o                         
  -3   6 -15       1637.22       1668.91        23.70 o                         
  -2   6 -15        679.64        665.92        10.27 o                         
  -1   6 -15        755.89        760.06        14.06 o                         
   0   6 -15         35.28         59.74         2.44 o                         
   1   6 -15         44.50         47.05         2.66 o                         
   2   6 -15        203.98        192.87         4.70 o                         
   3   6 -15          8.72          9.99         2.72 o                         
   4   6 -15         20.81         23.25         2.12 o                         
   5   6 -15         35.54         35.18         4.61 o                         
   6   6 -15          0.50          4.59         1.22 o                         
 -12   7 -15         27.40         33.03         2.00 o                         
 -11   7 -15         25.50         31.23         2.39 o                         
 -10   7 -15         41.16         44.87         2.39 o                         
  -9   7 -15       1176.01       1253.07        23.58 o                         
  -8   7 -15        265.57        266.27         6.49 o                         
  -7   7 -15        174.04        167.70         4.64 o                         
  -6   7 -15       1611.72       1616.66        29.12 o                         
  -5   7 -15       1008.17       1025.12        21.17 o                         
  -4   7 -15        387.23        405.25         7.29 o                         
  -3   7 -15        284.58        305.09         6.12 o                         
  -2   7 -15         17.47         13.98         2.27 o                         
  -1   7 -15        343.97        328.27         6.61 o                         
   0   7 -15        200.47        206.72         6.06 o                         
   1   7 -15        209.51        203.45         5.63 o                         
   2   7 -15         75.26         62.37         2.63 o                         
   3   7 -15        556.81        577.77        11.73 o                         
   4   7 -15         16.06         16.99         2.44 o                         
   5   7 -15          5.33          8.41         2.19 o                         
 -12   8 -15         75.51         77.01         4.61 o                         
 -11   8 -15         15.61         19.89         3.02 o                         
 -10   8 -15         38.57         40.88         2.52 o                         
  -9   8 -15         28.37         22.45         1.85 o                         
  -8   8 -15         51.41         55.55         3.75 o                         
  -7   8 -15         70.31         70.09         2.98 o                         
  -6   8 -15        841.51        823.43        15.91 o                         
  -5   8 -15        383.92        337.64         7.96 o                         
  -4   8 -15        741.32        772.98        14.40 o                         
  -3   8 -15        621.34        630.63        12.33 o                         
  -2   8 -15        544.02        534.58        10.45 o                         
  -1   8 -15         57.75         51.99         3.00 o                         
   0   8 -15        560.76        563.24        13.85 o                         
   1   8 -15         42.60         43.82         3.31 o                         
   2   8 -15        138.86        135.77         5.01 o                         
   3   8 -15          8.02          8.23         2.32 o                         
 -12   9 -15          1.11          4.61         2.48 o                         
 -11   9 -15         60.64         61.37         2.27 o                         
 -10   9 -15         32.62         27.42         2.08 o                         
  -9   9 -15         94.55         97.23         3.48 o                         
  -8   9 -15        106.04        110.45         3.70 o                         
  -7   9 -15         86.69         82.94        13.13 o                         
  -6   9 -15        116.93        127.07         3.68 o                         
  -5   9 -15        265.06        255.28         7.52 o                         
  -4   9 -15        645.02        642.65        12.25 o                         
  -3   9 -15         13.30         13.28         1.73 o                         
  -2   9 -15        711.67        720.87        17.02 o                         
  -1   9 -15         94.92        101.61        13.46 o                         
   0   9 -15         78.69         74.90         5.89 o                         
   1   9 -15          2.03          4.19         2.49 o                         
   2   9 -15         28.46         42.70         7.62 o                         
 -12  10 -15         25.72         29.78         2.92 o                         
 -11  10 -15         11.43         10.88         1.31 o                         
 -10  10 -15          7.91          8.84         1.43 o                         
  -9  10 -15         32.97         38.31         2.25 o                         
  -8  10 -15        168.36        171.72         5.46 o                         
  -7  10 -15        186.12        174.65         4.92 o                         
  -6  10 -15        179.59        176.93         4.63 o                         
  -5  10 -15        105.24        112.16         3.52 o                         
  -4  10 -15         59.76         68.50         2.61 o                         
  -3  10 -15        193.60        211.81        10.46 o                         
  -2  10 -15         96.48         92.51         4.87 o                         
  -1  10 -15         15.75         16.37         2.58 o                         
   0  10 -15        163.58        201.46         8.82 o                         
   1  10 -15        178.94        200.64        10.28 o                         
 -11  11 -15         39.10         37.01         2.31 o                         
 -10  11 -15          8.31          9.26         1.74 o                         
  -9  11 -15        140.57        137.03         3.91 o                         
  -8  11 -15        293.66        315.75         7.55 o                         
  -7  11 -15         83.71         77.77         2.97 o                         
  -6  11 -15        110.88        112.24         3.36 o                         
  -5  11 -15         89.19        104.13         5.33 o                         
  -4  11 -15        196.99        200.99         7.88 o                         
  -3  11 -15         85.64         82.18         4.06 o                         
  -2  11 -15         27.28         34.47         3.88 o                         
  -1  11 -15         20.30         15.51         3.10 o                         
   0  11 -15         14.49          8.77         2.57 o                         
  -9  12 -15          2.56         -1.15         2.22 o                         
  -8  12 -15          2.44         -1.95         1.95 o                         
  -7  12 -15         42.87         36.51         4.08 o                         
  -5  12 -15        104.67        111.75         7.09 o                         
  -4  12 -15          9.33         15.07         3.19 o                         
  -3  12 -15          1.52          9.31         2.75 o                         
  -1   1 -14        288.96        300.58         5.55 o                         
   0   1 -14        423.55        370.69         5.91 o                         
   1   1 -14       1015.36        950.71        12.00 o                         
  -3   2 -14       1476.99       1466.35        21.20 o                         
  -2   2 -14        777.22        750.31        11.45 o                         
  -1   2 -14       3651.69       3641.93        50.88 o                         
   0   2 -14       3583.12       3496.00        43.27 o                         
   1   2 -14        643.95        634.88         9.47 o                         
   2   2 -14       1376.30       1350.99        17.52 o                         
  -5   3 -14        414.06        382.80         9.61 o                         
  -4   3 -14        333.62        418.40        11.54 o                         
  -3   3 -14       1040.66       1101.36        16.79 o                         
  -2   3 -14        184.22        186.90         4.68 o                         
  -1   3 -14       2167.56       2254.78        33.47 o                         
   0   3 -14       1510.46       1460.04        20.82 o                         
   1   3 -14        148.45        167.95         6.11 o                         
   2   3 -14         12.13         21.96         3.12 o                         
   3   3 -14        475.05        499.12         9.04 o                         
  -7   4 -14        336.65        342.59         5.99 o                         
  -6   4 -14        130.86        131.09         4.74 o                         
  -5   4 -14        595.86        641.26        14.09 o                         
  -4   4 -14        885.10        808.86        13.81 o                         
  -3   4 -14        829.87        726.98        10.88 o                         
  -2   4 -14         53.02         74.20         3.43 o                         
  -1   4 -14        952.82        927.50        13.82 o                         
   0   4 -14        268.76        250.81         5.43 o                         
   1   4 -14        385.63        427.54        16.17 o                         
   2   4 -14       2063.60       2148.46        29.56 o                         
   3   4 -14         21.71         22.85         5.28 o                         
   4   4 -14         28.48         30.86         3.07 o                         
  -9   5 -14        505.76        563.58        10.70 o                         
  -8   5 -14         61.78         77.76         3.02 o                         
  -7   5 -14         26.69         29.72         2.23 o                         
  -6   5 -14        196.47        215.51         4.84 o                         
  -5   5 -14         52.49         44.27         2.10 o                         
  -4   5 -14        361.95        358.86         6.68 o                         
  -3   5 -14        351.02        373.78         6.79 o                         
  -2   5 -14        111.44        112.95         3.02 o                         
  -1   5 -14        983.67       1109.99        17.10 o                         
   0   5 -14        963.29       1058.75        16.00 o                         
   1   5 -14        133.31        129.29         3.42 o                         
   2   5 -14        120.64        118.87         3.25 o                         
   3   5 -14        568.72        551.48         9.13 o                         
   4   5 -14       1059.28       1147.40        19.26 o                         
   5   5 -14        187.64        188.25         8.57 o                         
 -11   6 -14         98.88         89.91         4.26 o                         
 -10   6 -14        175.19        160.55         4.29 o                         
  -9   6 -14        566.31        581.18        12.18 o                         
  -8   6 -14        170.68        188.23         4.98 o                         
  -7   6 -14        197.79        196.50         4.99 o                         
  -6   6 -14         36.48         37.26         2.51 o                         
  -5   6 -14        241.22        244.42         4.83 o                         
  -4   6 -14        464.98        426.81         7.31 o                         
  -3   6 -14         36.56         48.20         4.18 o                         
  -2   6 -14        197.15        193.73         5.63 o                         
  -1   6 -14        192.16        175.97         4.35 o                         
   0   6 -14       1356.88       1337.28        20.77 o                         
   1   6 -14       1170.15       1197.34        20.36 o                         
   2   6 -14        168.90        164.85         4.31 o                         
   3   6 -14         97.08        101.42         3.37 o                         
   4   6 -14         36.55         37.86         2.59 o                         
   5   6 -14         54.36         63.19         5.76 o                         
   6   6 -14        161.60        164.53         5.67 o                         
 -12   7 -14        132.31        129.13         7.18 o                         
 -11   7 -14        102.31         98.27         4.04 o                         
 -10   7 -14        142.81        135.47         3.83 o                         
  -9   7 -14         33.45         37.16         5.17 o                         
  -8   7 -14         30.13         30.70         2.38 o                         
  -7   7 -14        247.07        285.97         6.69 o                         
  -6   7 -14       1073.74       1088.46        20.01 o                         
  -5   7 -14        904.58        919.75        15.80 o                         
  -4   7 -14        261.49        284.00         5.52 o                         
  -3   7 -14       1155.93       1131.30        18.91 o                         
  -2   7 -14        716.78        700.80        11.42 o                         
  -1   7 -14         58.18         63.12         3.04 o                         
   0   7 -14        726.66        698.40        14.91 o                         
   1   7 -14        499.46        492.17        10.92 o                         
   2   7 -14         20.02         19.52         1.88 o                         
   3   7 -14         91.91        101.07         3.69 o                         
   4   7 -14         27.17         30.76         2.03 o                         
   5   7 -14         70.45         72.12         4.07 o                         
 -13   8 -14          0.85          3.72         2.04 o                         
 -12   8 -14          9.75         11.17         2.22 o                         
 -11   8 -14        187.64        195.72         4.65 o                         
 -10   8 -14         84.02         90.26         3.33 o                         
  -9   8 -14        356.99        344.66         7.96 o                         
  -8   8 -14        136.64        155.45         4.48 o                         
  -7   8 -14       1017.20       1025.36        19.28 o                         
  -6   8 -14       1202.10       1220.15        22.52 o                         
  -5   8 -14        140.17        159.72         3.69 o                         
  -4   8 -14        264.32        262.36         5.71 o                         
  -3   8 -14        480.41        486.53         9.55 o                         
  -2   8 -14        385.26        391.65         8.04 o                         
  -1   8 -14        541.11        567.64        12.18 o                         
   0   8 -14        135.80        146.11         6.27 o                         
   1   8 -14         59.13         58.30         3.48 o                         
   2   8 -14         49.91         49.60         3.37 o                         
   3   8 -14         57.39         62.14         3.68 o                         
   4   8 -14        259.91        305.49        14.27 o                         
 -12   9 -14          3.44          4.25         2.13 o                         
 -11   9 -14         12.37         14.01         1.40 o                         
 -10   9 -14          3.06          4.60         1.64 o                         
  -9   9 -14         69.35         66.34         2.86 o                         
  -8   9 -14        201.46        211.03         8.85 o                         
  -7   9 -14         49.35         53.80         2.77 o                         
  -6   9 -14         11.87          9.64         1.51 o                         
  -5   9 -14        123.68        136.99         3.56 o                         
  -4   9 -14         42.73         53.05         2.64 o                         
  -3   9 -14        214.77        215.94         5.22 o                         
  -2   9 -14         97.75         97.63         7.65 o                         
  -1   9 -14        171.04        176.00         9.15 o                         
   0   9 -14         48.18         50.68         4.02 o                         
   1   9 -14        262.19        278.16        10.68 o                         
   2   9 -14          3.67          4.71         3.19 o                         
 -12  10 -14         45.59         42.45         3.01 o                         
 -11  10 -14         25.86         27.92         2.18 o                         
 -10  10 -14         36.32         39.04         2.30 o                         
  -9  10 -14        469.84        470.08        10.84 o                         
  -8  10 -14         60.48         74.83         3.49 o                         
  -7  10 -14         52.14         52.99         2.73 o                         
  -6  10 -14         85.28         70.78         2.77 o                         
  -5  10 -14       1169.01       1165.26        21.47 o                         
  -4  10 -14        123.11        124.98         3.61 o                         
  -3  10 -14        459.35        478.69        15.76 o                         
  -2  10 -14         14.19         11.30         2.32 o                         
  -1  10 -14          7.47         13.41         4.52 o                         
   0  10 -14         35.82         30.83         3.36 o                         
   1  10 -14        116.18        124.52         7.36 o                         
 -11  11 -14          3.71          6.35         1.68 o                         
 -10  11 -14         71.47         81.71         2.95 o                         
  -9  11 -14         71.72         75.10         4.80 o                         
  -8  11 -14         12.97         12.38         1.45 o                         
  -7  11 -14         45.86         39.19         2.36 o                         
  -6  11 -14          3.07          4.24         1.43 o                         
  -5  11 -14        115.64        115.27         4.53 o                         
  -4  11 -14        293.53        296.56         8.61 o                         
  -3  11 -14        165.29        166.10         5.66 o                         
  -2  11 -14         13.00         14.57         2.59 o                         
  -1  11 -14         40.71         43.07         3.72 o                         
   0  11 -14         34.50         40.06         3.99 o                         
 -10  12 -14          5.94          1.60         1.95 o                         
  -9  12 -14         83.00         89.33         5.58 o                         
  -8  12 -14         35.72         37.93         3.54 o                         
  -7  12 -14        102.37         94.56         5.94 o                         
  -5  12 -14         40.81         45.29         5.32 o                         
  -4  12 -14         27.46         36.34         4.79 o                         
  -3  12 -14        411.56        490.36        21.98 o                         
  -2  12 -14          6.82          7.62         2.57 o                         
  -1   1 -13       2531.16       2333.78        30.07 o                         
   0   1 -13       1641.36       1632.20        19.46 o                         
   1   1 -13       4246.08       4241.62        47.01 o                         
  -3   2 -13        739.37        737.03        10.96 o                         
  -2   2 -13         81.45         79.57         2.85 o                         
  -1   2 -13       3757.25       3784.03        55.58 o                         
   0   2 -13       1019.17        995.58        13.71 o                         
   1   2 -13       6447.72       6543.66        76.67 o                         
   2   2 -13       5277.75       5859.10        67.00 o                         
  -5   3 -13         10.44          7.22         1.37 o                         
  -4   3 -13        913.34        948.32        15.73 o                         
  -3   3 -13       2661.55       2781.98        37.50 o                         
  -2   3 -13         99.77        133.27         3.99 o                         
  -1   3 -13        317.38        394.41         7.23 o                         
   0   3 -13       1088.70       1111.66        16.17 o                         
   1   3 -13       1304.84       1278.31        16.76 o                         
   2   3 -13        102.85        111.82         3.48 o                         
   3   3 -13        296.80        327.94         5.74 o                         
  -7   4 -13          0.15          6.32         4.11 o                         
  -6   4 -13         99.62         98.94         4.01 o                         
  -5   4 -13        277.20        285.50         5.96 o                         
  -4   4 -13        345.20        362.17         6.79 o                         
  -3   4 -13        826.42        786.77        13.01 o                         
  -2   4 -13       2568.80       2543.84        34.28 o                         
  -1   4 -13       3139.58       3530.54        46.52 o                         
   0   4 -13        424.14        474.78         9.39 o                         
   1   4 -13        921.89        993.41        15.52 o                         
   2   4 -13        161.34        176.86         8.49 o                         
   3   4 -13        154.71        164.85         4.26 o                         
   4   4 -13        185.14        165.36         3.88 o                         
  -9   5 -13          4.19          5.47         2.25 o                         
  -8   5 -13        453.19        473.64         9.01 o                         
  -7   5 -13         79.51         77.14         2.73 o                         
  -6   5 -13        217.76        208.16         4.67 o                         
  -5   5 -13         40.79         36.67         2.40 o                         
  -4   5 -13        688.35        755.78        11.44 o                         
  -3   5 -13          4.85         23.90         3.36 o                         
  -2   5 -13         23.74         21.55         1.51 o                         
  -1   5 -13        823.09        774.06        12.42 o                         
   0   5 -13        176.96        172.96         5.07 o                         
   1   5 -13        182.19        208.72         4.62 o                         
   2   5 -13        383.83        410.44        10.15 o                         
   3   5 -13        522.66        538.43         8.95 o                         
   4   5 -13        811.04        830.09        14.30 o                         
   5   5 -13        653.92        686.58        17.20 o                         
 -11   6 -13        247.09        223.16         7.95 o                         
 -10   6 -13        126.50        121.73         4.85 o                         
  -9   6 -13        518.39        534.91        11.24 o                         
  -8   6 -13        543.29        548.53        11.17 o                         
  -7   6 -13         86.67         91.11         3.13 o                         
  -6   6 -13         19.68         24.37         2.00 o                         
  -5   6 -13         18.24         20.42         1.66 o                         
  -4   6 -13        157.47        170.00         3.69 o                         
  -3   6 -13        160.62        184.98         4.22 o                         
  -2   6 -13         23.81         27.03         3.01 o                         
  -1   6 -13         38.64         46.61         2.30 o                         
   0   6 -13        875.74        835.34        13.25 o                         
   1   6 -13        367.09        338.02         6.98 o                         
   2   6 -13        505.70        493.94         8.90 o                         
   3   6 -13        358.70        390.73         7.98 o                         
   4   6 -13        203.37        196.03         7.61 o                         
   5   6 -13        229.92        224.40        11.52 o                         
   6   6 -13         50.32         58.31         2.75 o                         
 -13   7 -13        174.22        181.46         6.54 o                         
 -12   7 -13         30.55         26.85         3.37 o                         
 -11   7 -13         22.87         20.40         2.32 o                         
 -10   7 -13         17.25         14.88         1.67 o                         
  -9   7 -13         50.53         45.29         5.50 o                         
  -8   7 -13        196.04        198.97         6.31 o                         
  -7   7 -13         81.88        102.69         3.50 o                         
  -6   7 -13          0.02          5.98         1.35 o                         
  -5   7 -13       1319.26       1344.07        20.82 o                         
  -4   7 -13       1957.80       2059.10        33.60 o                         
  -3   7 -13       1551.52       1536.09        25.26 o                         
  -2   7 -13        734.48        745.31        12.04 o                         
  -1   7 -13        253.40        267.92         5.59 o                         
   0   7 -13        693.73        724.87        13.85 o                         
   1   7 -13        614.25        594.72        12.57 o                         
   2   7 -13         68.23         65.92         3.65 o                         
   3   7 -13         14.50         19.91         1.82 o                         
   4   7 -13         24.77         29.24         1.96 o                         
   5   7 -13         15.63         17.48         1.99 o                         
 -13   8 -13         31.43         41.39         3.19 o                         
 -12   8 -13         17.30         20.83         3.28 o                         
 -11   8 -13         25.98         27.24         1.87 o                         
 -10   8 -13          2.20          3.18         1.81 o                         
  -9   8 -13         90.76         84.23         3.28 o                         
  -8   8 -13        108.06         96.82         5.08 o                         
  -7   8 -13       1085.91       1099.04        20.43 o                         
  -6   8 -13        174.94        167.55         5.25 o                         
  -5   8 -13         30.98         29.02         1.80 o                         
  -4   8 -13       1104.38       1121.80        22.16 o                         
  -3   8 -13       1572.81       1559.10        27.77 o                         
  -2   8 -13        837.87        822.93        14.23 o                         
  -1   8 -13          3.25         10.71         1.90 o                         
   0   8 -13        355.91        345.89         9.24 o                         
   1   8 -13          3.24          5.28         2.23 o                         
   2   8 -13         53.70         55.56         3.49 o                         
   3   8 -13         58.99         64.29         3.07 o                         
   4   8 -13         98.21        122.67         5.31 o                         
 -12   9 -13         25.55         32.53         3.10 o                         
 -11   9 -13         15.36         16.50         1.45 o                         
 -10   9 -13         96.74         93.33         3.45 o                         
  -9   9 -13        546.23        514.25        11.89 o                         
  -8   9 -13         39.12         36.15         2.46 o                         
  -7   9 -13        210.25        225.11         5.82 o                         
  -6   9 -13        653.20        649.07        12.43 o                         
  -5   9 -13        197.38        201.64         4.48 o                         
  -4   9 -13        851.07        818.93        15.21 o                         
  -3   9 -13        125.47        127.40         3.81 o                         
  -2   9 -13        688.75        687.90        19.05 o                         
  -1   9 -13         40.59         40.83         5.62 o                         
   0   9 -13         59.73         66.85         3.70 o                         
   1   9 -13        164.27        171.52         5.77 o                         
   2   9 -13        126.12        126.77         4.50 o                         
 -12  10 -13         34.73         41.30         3.01 o                         
 -11  10 -13         28.46         37.74         2.02 o                         
 -10  10 -13         27.75         22.15         1.83 o                         
  -9  10 -13        164.10        157.04         4.48 o                         
  -8  10 -13        261.19        250.51         6.61 o                         
  -7  10 -13         87.39         97.53         3.46 o                         
  -6  10 -13         17.45         20.82         2.42 o                         
  -5  10 -13        241.14        250.44         8.59 o                         
  -4  10 -13        292.82        301.16         9.08 o                         
  -3  10 -13         16.09         20.95         3.46 o                         
  -2  10 -13        180.06        212.32         8.24 o                         
  -1  10 -13        232.58        245.48        19.23 o                         
   0  10 -13        101.77        100.84         7.62 o                         
   1  10 -13         32.03         22.07         3.37 o                         
 -11  11 -13         22.56         28.79         7.22 o                         
 -10  11 -13         36.20         41.06         2.23 o                         
  -9  11 -13         17.03         20.06         1.80 o                         
  -8  11 -13         46.78         44.25         2.28 o                         
  -7  11 -13         16.10         14.26         1.65 o                         
  -6  11 -13        187.18        190.98         4.71 o                         
  -5  11 -13         64.49         67.38         3.82 o                         
  -4  11 -13          3.94          6.43         1.99 o                         
  -3  11 -13         10.01         17.18         2.78 o                         
  -2  11 -13         73.13         77.03         4.57 o                         
  -1  11 -13         91.19         98.17         5.52 o                         
   0  11 -13          9.05         22.51         4.17 o                         
 -10  12 -13        151.71        146.32         7.27 o                         
  -9  12 -13         47.02         51.67         4.43 o                         
  -8  12 -13        179.78        190.72         9.57 o                         
  -7  12 -13         71.04         73.47         5.23 o                         
  -6  12 -13         32.67         35.54         6.29 o                         
  -5  12 -13          4.15          6.65         3.90 o                         
  -4  12 -13         44.40         40.86         3.90 o                         
  -3  12 -13         96.58         93.59         5.67 o                         
  -2  12 -13         25.39         47.68         4.43 o                         
   0   0 -12       8917.66       9036.73       172.13 o                         
  -1   1 -12       7148.80       6935.35        80.92 o                         
   0   1 -12        835.40        757.28        10.27 o                         
   1   1 -12        214.87        208.78         5.47 o                         
  -3   2 -12        263.12        259.76         4.81 o                         
  -2   2 -12        840.47        793.53        11.60 o                         
  -1   2 -12        132.42        126.91         2.92 o                         
   0   2 -12        117.05        131.46         3.26 o                         
   1   2 -12        732.31        799.07        11.05 o                         
   2   2 -12       5978.99       6217.75        70.86 o                         
  -5   3 -12       3508.09       3885.01        56.22 o                         
  -4   3 -12        804.76        790.86        12.48 o                         
  -3   3 -12        550.53        627.00         9.64 o                         
  -2   3 -12       1823.18       1916.98        27.80 o                         
  -1   3 -12       5691.38       5992.28        78.85 o                         
   0   3 -12       7107.23       7740.65        92.84 o                         
   1   3 -12        205.86        251.98         5.45 o                         
   2   3 -12        415.48        410.52        10.30 o                         
   3   3 -12        122.50        135.81         5.56 o                         
  -7   4 -12        411.76        405.09         7.14 o                         
  -6   4 -12         12.94         31.07         4.49 o                         
  -5   4 -12        590.76        649.12        10.24 o                         
  -4   4 -12        854.96        937.54        14.50 o                         
  -3   4 -12      10035.16      10938.63       143.57 o                         
  -2   4 -12       5199.43       5575.76        74.85 o                         
  -1   4 -12       3396.60       3587.32        44.98 o                         
   0   4 -12        186.26        199.05         6.14 o                         
   1   4 -12        388.64        388.61         7.72 o                         
   2   4 -12        987.80        978.66        15.88 o                         
   3   4 -12        692.66        741.64        12.34 o                         
   4   4 -12         78.13         76.75         2.84 o                         
  -9   5 -12         31.01         29.67         1.97 o                         
  -8   5 -12        130.18        146.45         3.95 o                         
  -7   5 -12        477.65        526.00         8.98 o                         
  -6   5 -12        131.78        160.20         3.93 o                         
  -5   5 -12        104.09        109.58         5.01 o                         
  -4   5 -12        353.74        373.23         6.65 o                         
  -3   5 -12        746.46        734.85        11.64 o                         
  -2   5 -12        218.82        228.85         4.73 o                         
  -1   5 -12       1794.15       1724.75        27.03 o                         
   0   5 -12        152.65        161.12         4.86 o                         
   1   5 -12        301.83        327.56         7.50 o                         
   2   5 -12        548.13        566.72         9.61 o                         
   3   5 -12        237.52        236.05         5.22 o                         
   4   5 -12        591.31        600.83        10.47 o                         
   5   5 -12         74.28         73.50         6.08 o                         
 -11   6 -12         84.52         88.74         4.25 o                         
 -10   6 -12         75.89         79.67         3.00 o                         
  -9   6 -12         67.00         66.05         3.07 o                         
  -8   6 -12         21.21         24.21         2.43 o                         
  -7   6 -12         13.24         16.76         2.94 o                         
  -6   6 -12        155.02        134.96         3.92 o                         
  -5   6 -12        222.09        243.86         4.79 o                         
  -4   6 -12       1498.44       1644.11        23.87 o                         
  -3   6 -12        138.24        146.71         3.34 o                         
  -2   6 -12        911.84        956.84        14.57 o                         
  -1   6 -12       1487.45       1532.42        22.95 o                         
   0   6 -12         48.37         53.70         3.78 o                         
   1   6 -12        344.57        330.33         6.79 o                         
   2   6 -12        681.46        661.04        16.51 o                         
   3   6 -12        308.46        308.25         7.30 o                         
   4   6 -12        300.14        313.25         7.79 o                         
   5   6 -12        288.73        275.98        13.47 o                         
   6   6 -12         18.32         23.45         4.25 o                         
 -13   7 -12        206.40        218.65         7.14 o                         
 -12   7 -12          5.39          8.24         2.30 o                         
 -11   7 -12        317.85        302.08         8.56 o                         
 -10   7 -12        270.75        276.67         6.24 o                         
  -9   7 -12        226.69        257.37         6.33 o                         
  -8   7 -12        137.75        134.96         4.12 o                         
  -7   7 -12        106.64        121.62         3.81 o                         
  -6   7 -12         58.57         54.21         2.53 o                         
  -5   7 -12        666.68        656.29        10.67 o                         
  -4   7 -12        463.31        457.57         8.16 o                         
  -3   7 -12        189.52        196.30         4.83 o                         
  -2   7 -12        301.16        281.51         5.28 o                         
  -1   7 -12        143.95        145.39         3.80 o                         
   0   7 -12        225.05        239.29         5.25 o                         
   1   7 -12         39.50         44.79         2.66 o                         
   2   7 -12         68.52         72.71         3.04 o                         
   3   7 -12        233.25        244.80         6.23 o                         
   4   7 -12          3.99          3.72         1.30 o                         
   5   7 -12          1.74          1.07         1.65 o                         
   6   7 -12         43.35         41.30         3.63 o                         
 -13   8 -12          6.52         13.18         2.57 o                         
 -12   8 -12         11.26         11.34         2.66 o                         
 -11   8 -12        152.13        145.34         4.15 o                         
 -10   8 -12         78.38         82.66         3.14 o                         
  -9   8 -12        183.01        193.93         9.35 o                         
  -8   8 -12        227.02        215.74         5.58 o                         
  -7   8 -12         81.93         91.34         3.38 o                         
  -6   8 -12         11.96          8.21         1.59 o                         
  -5   8 -12        136.30        130.90         3.76 o                         
  -4   8 -12        178.73        185.77         4.54 o                         
  -3   8 -12       1130.79       1140.50        20.55 o                         
  -2   8 -12        440.42        446.91         8.31 o                         
  -1   8 -12        883.21        852.97        17.39 o                         
   0   8 -12         39.53         33.69         2.53 o                         
   1   8 -12         79.92         84.27         4.03 o                         
   2   8 -12         73.09         72.75         3.53 o                         
   3   8 -12         13.29         16.36         2.06 o                         
   4   8 -12         61.11         59.41         3.32 o                         
 -13   9 -12         41.84         38.46         2.75 o                         
 -12   9 -12         16.34         19.76         2.57 o                         
 -11   9 -12          4.10          4.38         1.62 o                         
 -10   9 -12         38.44         39.46         2.44 o                         
  -9   9 -12          3.00          6.90         1.85 o                         
  -8   9 -12         25.57         30.89         2.45 o                         
  -7   9 -12        220.18        210.53         5.52 o                         
  -6   9 -12        354.43        337.59         8.67 o                         
  -5   9 -12       1755.83       1771.12        31.26 o                         
  -4   9 -12        642.16        636.11        12.13 o                         
  -3   9 -12       1283.99       1308.37        23.55 o                         
  -2   9 -12        166.32        172.56         5.67 o                         
  -1   9 -12        236.76        254.47         7.21 o                         
   0   9 -12        246.38        241.38         6.75 o                         
   1   9 -12        110.56        114.72         4.73 o                         
   2   9 -12         75.74         76.07         3.73 o                         
   3   9 -12         49.46         48.74         5.05 o                         
 -12  10 -12         50.59         54.33         3.63 o                         
 -11  10 -12         59.21         67.14         2.40 o                         
 -10  10 -12         20.35         16.10         1.69 o                         
  -9  10 -12         84.08         78.60         3.04 o                         
  -8  10 -12         16.16         19.77         1.79 o                         
  -7  10 -12        395.25        380.86         9.09 o                         
  -6  10 -12         46.32         42.41         2.47 o                         
  -5  10 -12        209.96        195.81         6.12 o                         
  -4  10 -12        293.25        320.99         9.30 o                         
  -3  10 -12         27.68         31.35         3.56 o                         
  -2  10 -12         57.71         63.48         4.49 o                         
  -1  10 -12          3.46          5.35         2.64 o                         
   0  10 -12         67.81         65.77         4.52 o                         
   1  10 -12          6.56          8.72         4.48 o                         
 -11  11 -12         37.07         39.68         5.14 o                         
 -10  11 -12         27.18         33.24         2.21 o                         
  -9  11 -12         34.17         39.94         3.64 o                         
  -8  11 -12          6.24          6.14         2.07 o                         
  -7  11 -12          6.07          6.83         1.50 o                         
  -6  11 -12         16.75         15.87         2.39 o                         
  -5  11 -12         71.13         76.15         3.95 o                         
  -4  11 -12        178.59        190.90         7.47 o                         
  -3  11 -12         23.66         22.59         2.85 o                         
  -2  11 -12         22.83         28.31         2.88 o                         
  -1  11 -12         18.18         15.59         2.70 o                         
   0  11 -12         50.88         42.98         3.90 o                         
  -9  12 -12         36.98         40.77         4.34 o                         
  -8  12 -12         21.59         23.75         3.37 o                         
  -7  12 -12         47.55         47.84         4.09 o                         
  -6  12 -12          3.63          1.90         3.83 o                         
  -5  12 -12        106.67        102.00         5.26 o                         
  -4  12 -12          0.72          3.54         2.48 o                         
  -3  12 -12         32.77         42.54         3.81 o                         
  -2  12 -12        138.49        156.51         7.98 o                         
  -1   1 -11       8781.38       8763.68       104.55 o                         
   0   1 -11        736.11        714.87        10.62 o                         
   1   1 -11       3940.52       3904.36        44.91 o                         
  -3   2 -11        247.63        243.12         4.28 o                         
  -2   2 -11       3246.39       3240.58        38.54 o                         
  -1   2 -11        956.76       1026.63        14.79 o                         
   0   2 -11       6289.73       6380.93        71.69 o                         
   1   2 -11        116.17        134.94         3.21 o                         
   2   2 -11       4212.23       4466.92        52.79 o                         
  -5   3 -11       1589.35       1576.97        37.12 o                         
  -4   3 -11        738.20        866.10        17.97 o                         
  -3   3 -11       1779.62       1807.60        23.73 o                         
  -2   3 -11        141.66        125.23         3.14 o                         
  -1   3 -11       3367.32       3405.84        45.59 o                         
   0   3 -11       2057.86       2054.99        26.23 o                         
   1   3 -11       2570.79       2814.53        34.11 o                         
   2   3 -11         21.93         41.30         5.84 o                         
   3   3 -11       1349.83       1354.08        19.45 o                         
  -7   4 -11        769.97        748.01        15.07 o                         
  -6   4 -11        237.49        214.45         8.84 o                         
  -5   4 -11       1796.41       1996.53        27.19 o                         
  -4   4 -11        576.95        556.39        10.10 o                         
  -3   4 -11       7434.38       7751.50        98.47 o                         
  -2   4 -11        917.51       1091.60        16.83 o                         
  -1   4 -11       4015.06       3919.23        48.82 o                         
   0   4 -11       1083.26       1089.93        15.36 o                         
   1   4 -11       1148.34       1170.43        21.58 o                         
   2   4 -11         89.45         91.74         5.53 o                         
   3   4 -11        458.67        463.41        12.60 o                         
   4   4 -11        207.90        201.71         4.63 o                         
  -9   5 -11        839.38        845.51        13.98 o                         
  -8   5 -11        652.33        682.64        12.21 o                         
  -7   5 -11        344.54        374.15         6.80 o                         
  -6   5 -11        256.57        273.62         5.57 o                         
  -5   5 -11        313.49        320.84         6.68 o                         
  -4   5 -11       2038.26       2185.86        33.62 o                         
  -3   5 -11       3094.29       3158.45        61.41 o                         
  -2   5 -11        430.10        435.05         8.74 o                         
  -1   5 -11         45.53         49.83         3.15 o                         
   0   5 -11         31.74         33.85         2.64 o                         
   1   5 -11        541.04        585.61        10.99 o                         
   2   5 -11       1356.56       1409.37        21.49 o                         
   3   5 -11        307.40        316.54         6.21 o                         
   4   5 -11        225.64        225.38         5.32 o                         
   5   5 -11        657.27        709.04        14.95 o                         
 -11   6 -11         17.81         19.65         2.22 o                         
 -10   6 -11        159.88        171.80         4.50 o                         
  -9   6 -11       1019.69       1087.08        21.07 o                         
  -8   6 -11        576.26        595.08        11.83 o                         
  -7   6 -11        459.26        502.78        10.01 o                         
  -6   6 -11        916.33        923.85        16.71 o                         
  -5   6 -11         98.31         96.18         3.02 o                         
  -4   6 -11        489.20        469.07         7.60 o                         
  -3   6 -11        154.34        166.93         4.57 o                         
  -2   6 -11        395.13        394.95         7.31 o                         
  -1   6 -11        175.81        185.50         5.93 o                         
   0   6 -11         48.53         56.16         2.47 o                         
   1   6 -11        166.09        180.47         4.52 o                         
   2   6 -11         25.25         27.48         3.67 o                         
   3   6 -11         56.45         57.69         4.63 o                         
   4   6 -11         63.06         64.82         3.20 o                         
   5   6 -11        283.31        287.98        19.94 o                         
   6   6 -11         99.03         98.08         6.60 o                         
 -13   7 -11          1.45          1.64         1.86 o                         
 -12   7 -11         64.11         64.52         4.52 o                         
 -11   7 -11         15.47         17.87         2.18 o                         
 -10   7 -11        209.65        221.12         5.15 o                         
  -9   7 -11        519.30        531.09        11.09 o                         
  -8   7 -11        246.78        243.42         5.90 o                         
  -7   7 -11        542.96        534.50        11.63 o                         
  -6   7 -11        159.93        153.81         4.15 o                         
  -5   7 -11         21.27         29.95         2.03 o                         
  -4   7 -11        493.32        452.95         8.15 o                         
  -3   7 -11       1002.30       1118.63        17.92 o                         
  -2   7 -11        171.54        174.91         3.91 o                         
  -1   7 -11         33.31         33.34         2.13 o                         
   0   7 -11        165.63        146.56         4.45 o                         
   1   7 -11        646.45        615.48        13.05 o                         
   2   7 -11          6.63          6.42         1.51 o                         
   3   7 -11         12.79         10.78         1.62 o                         
   4   7 -11         52.84         46.62         4.20 o                         
   5   7 -11         66.64         68.97         3.59 o                         
   6   7 -11         81.93         82.54         4.12 o                         
 -13   8 -11          9.23          6.42         1.12 o                         
 -12   8 -11          4.87          6.12         2.30 o                         
 -11   8 -11        152.81        161.80         4.52 o                         
 -10   8 -11        308.44        299.83         8.61 o                         
  -9   8 -11        204.88        211.46        11.85 o                         
  -8   8 -11        141.94        138.88         4.30 o                         
  -7   8 -11         37.92         39.31         2.76 o                         
  -6   8 -11       1186.07       1259.23        22.96 o                         
  -5   8 -11         36.27         42.97         2.33 o                         
  -4   8 -11        612.57        630.07        12.19 o                         
  -3   8 -11        840.15        842.98        14.30 o                         
  -2   8 -11        626.74        620.09        10.96 o                         
  -1   8 -11        250.49        236.60         6.05 o                         
   0   8 -11        794.19        802.06        16.51 o                         
   1   8 -11         36.52         27.42         2.31 o                         
   2   8 -11        128.91        133.64         5.63 o                         
   3   8 -11         38.39         40.34         2.63 o                         
   4   8 -11          6.16          5.35         1.83 o                         
 -13   9 -11         20.70         26.46         2.53 o                         
 -12   9 -11         73.38         79.32         4.96 o                         
 -11   9 -11         98.55        104.05         3.09 o                         
 -10   9 -11         19.30         16.27         1.63 o                         
  -9   9 -11        198.73        174.24         5.04 o                         
  -8   9 -11        145.91        142.30         4.35 o                         
  -7   9 -11       1192.68       1163.19        21.65 o                         
  -6   9 -11        292.72        290.10         6.39 o                         
  -5   9 -11        402.80        415.54         8.33 o                         
  -4   9 -11        193.45        203.42         4.91 o                         
  -3   9 -11        535.03        564.40        11.24 o                         
  -2   9 -11         40.95         40.18         3.44 o                         
  -1   9 -11        177.51        169.92         4.95 o                         
   0   9 -11         20.96         23.35         2.17 o                         
   1   9 -11        112.88        120.61         4.67 o                         
   2   9 -11          3.29          4.45         2.12 o                         
   3   9 -11          0.36         -1.60         2.30 o                         
 -12  10 -11         18.73         27.56         2.84 o                         
 -11  10 -11         42.50         43.90         2.28 o                         
 -10  10 -11        162.46        153.76         4.36 o                         
  -9  10 -11        145.74        141.30         4.19 o                         
  -8  10 -11         59.25         59.66         2.87 o                         
  -7  10 -11        233.95        227.21         5.80 o                         
  -6  10 -11         28.38         30.02         4.31 o                         
  -5  10 -11         23.35         27.76         3.08 o                         
  -4  10 -11        182.27        186.29         6.37 o                         
  -3  10 -11         53.25         60.61         9.77 o                         
  -2  10 -11         17.68         23.66         4.03 o                         
  -1  10 -11         10.78         14.01         2.28 o                         
   0  10 -11         16.99         14.59         2.03 o                         
   1  10 -11          6.89          4.97         2.42 o                         
 -11  11 -11         15.53         13.58         2.44 o                         
 -10  11 -11         37.76         38.69         2.08 o                         
  -9  11 -11         65.53         69.03         2.78 o                         
  -8  11 -11        108.90        113.18         3.64 o                         
  -7  11 -11         10.93         11.96         1.54 o                         
  -6  11 -11         81.48         94.23         4.66 o                         
  -5  11 -11        180.62        194.46         5.53 o                         
  -4  11 -11        250.19        274.24         9.90 o                         
  -3  11 -11         61.12         54.97         4.26 o                         
  -2  11 -11         68.63         73.94         4.32 o                         
  -1  11 -11         49.44         60.68         4.04 o                         
   0  11 -11         64.23         61.86         4.25 o                         
 -10  12 -11         90.06         80.65         4.70 o                         
  -9  12 -11        217.08        237.07        11.61 o                         
  -8  12 -11        117.91        115.48         6.65 o                         
  -7  12 -11         78.06         91.31         5.06 o                         
  -6  12 -11         10.65         14.26         3.36 o                         
  -5  12 -11          7.62          8.77         2.77 o                         
  -4  12 -11         18.74         25.44         4.17 o                         
  -3  12 -11         90.38        130.90         7.44 o                         
  -2  12 -11         66.87         59.64         4.08 o                         
  -1   1 -10        775.06        756.86        10.48 o                         
   0   1 -10      46636.49      47592.48       544.67 o                         
   1   1 -10       2637.03       2787.66        32.46 o                         
  -3   2 -10       1701.28       1619.66        20.36 o                         
  -2   2 -10         81.26         98.55         3.46 o                         
  -1   2 -10        327.04        315.77         5.86 o                         
   0   2 -10       3121.40       3148.69        35.32 o                         
   1   2 -10      11719.88      11791.73       135.06 o                         
   2   2 -10         83.26        109.32         4.15 o                         
  -5   3 -10        819.42        856.40        12.96 o                         
  -4   3 -10        276.61        270.75         4.86 o                         
  -3   3 -10       3900.97       4225.25        50.57 o                         
  -2   3 -10       3876.01       3802.21        50.38 o                         
  -1   3 -10        198.55        174.18         3.95 o                         
   0   3 -10       5035.53       5146.37        60.46 o                         
   1   3 -10       1066.71       1194.34        15.26 o                         
   2   3 -10        983.53        989.05        14.57 o                         
   3   3 -10         86.59        101.21         3.80 o                         
  -7   4 -10        323.95        321.65         5.94 o                         
  -6   4 -10        211.73        220.62         4.93 o                         
  -5   4 -10        132.13        149.57         3.54 o                         
  -4   4 -10        575.70        664.09        10.80 o                         
  -3   4 -10       2296.61       2228.19        33.96 o                         
  -2   4 -10       7252.99       7310.10        96.32 o                         
  -1   4 -10       1094.95       1223.61        17.55 o                         
   0   4 -10        591.31        605.56         9.06 o                         
   1   4 -10       2530.65       2650.27        42.40 o                         
   2   4 -10        479.43        474.58        11.38 o                         
   3   4 -10        238.79        250.17         5.26 o                         
   4   4 -10          1.06          4.00         1.56 o                         
  -9   5 -10         99.23        118.06         3.33 o                         
  -8   5 -10        373.61        392.42         8.32 o                         
  -7   5 -10        159.76        164.13         4.60 o                         
  -6   5 -10        348.79        379.51         8.22 o                         
  -5   5 -10         21.55         23.17         2.06 o                         
  -4   5 -10       1625.91       1637.00        24.01 o                         
  -3   5 -10       5401.89       6540.58        86.51 o                         
  -2   5 -10         28.98         33.32         2.66 o                         
  -1   5 -10        767.24        843.83        13.69 o                         
   0   5 -10        542.79        578.48        11.51 o                         
   1   5 -10        262.19        265.09         5.42 o                         
   2   5 -10        269.12        271.38         5.30 o                         
   3   5 -10        361.47        348.91         6.98 o                         
   4   5 -10        745.45        773.68        15.28 o                         
   5   5 -10        600.19        586.66        15.43 o                         
 -11   6 -10         89.46         83.23         5.93 o                         
 -10   6 -10        994.00       1017.18        20.69 o                         
  -9   6 -10       1134.82       1160.11        21.66 o                         
  -8   6 -10         24.72         39.58         2.69 o                         
  -7   6 -10         67.19         81.97         3.02 o                         
  -6   6 -10        807.48        815.97        14.99 o                         
  -5   6 -10       1082.48       1157.83        17.84 o                         
  -4   6 -10       1298.70       1353.74        20.43 o                         
  -3   6 -10        190.70        186.82         4.42 o                         
  -2   6 -10         95.61        106.23         3.83 o                         
  -1   6 -10         86.25         93.92         3.30 o                         
   0   6 -10         98.28         97.54         3.10 o                         
   1   6 -10        295.39        287.70         6.10 o                         
   2   6 -10          1.91          3.61         2.03 o                         
   3   6 -10         21.59         22.32         2.50 o                         
   4   6 -10         42.35         44.73         3.29 o                         
   5   6 -10         34.83         43.43         4.10 o                         
   6   6 -10          2.58          1.56         1.38 o                         
 -13   7 -10         41.09         44.11         2.43 o                         
 -12   7 -10          0.28         -0.53         2.39 o                         
 -11   7 -10          7.47          9.59         1.99 o                         
 -10   7 -10         22.41         28.57         2.95 o                         
  -9   7 -10          0.71          4.05         2.64 o                         
  -8   7 -10         93.72         98.55         3.48 o                         
  -7   7 -10         17.58         23.83         1.88 o                         
  -6   7 -10        964.46       1015.86        18.60 o                         
  -5   7 -10          5.08          4.70         1.41 o                         
  -4   7 -10        174.58        160.75         3.78 o                         
  -3   7 -10        745.88        803.88        12.57 o                         
  -2   7 -10       1966.62       2045.70        31.13 o                         
  -1   7 -10        606.85        611.27        10.12 o                         
   0   7 -10         19.55         28.16         2.14 o                         
   1   7 -10         59.78         57.42         2.76 o                         
   2   7 -10        193.86        186.90         5.70 o                         
   3   7 -10         26.81         25.16         2.17 o                         
   4   7 -10        118.98        122.14         3.93 o                         
   5   7 -10         40.41         47.39         2.19 o                         
   6   7 -10         58.40         67.47         3.12 o                         
 -13   8 -10         15.53         22.00         1.68 o                         
 -12   8 -10         50.20         50.25         3.81 o                         
 -11   8 -10         61.67         63.43         2.78 o                         
 -10   8 -10         36.09         37.03         2.59 o                         
  -9   8 -10        418.77        436.50         9.53 o                         
  -8   8 -10        471.09        425.16         9.19 o                         
  -7   8 -10        391.97        373.09         8.26 o                         
  -6   8 -10        380.69        375.01         8.07 o                         
  -5   8 -10        380.11        368.99         7.13 o                         
  -4   8 -10         72.05         76.09         2.87 o                         
  -3   8 -10        180.91        177.36         4.04 o                         
  -2   8 -10         26.11         27.94         1.91 o                         
  -1   8 -10        200.66        182.03         5.28 o                         
   0   8 -10         77.24         82.16         3.55 o                         
   1   8 -10        170.58        148.38         4.61 o                         
   2   8 -10        150.89        143.26         5.14 o                         
   3   8 -10         38.48         44.24         2.78 o                         
   4   8 -10         26.79         31.43         2.83 o                         
   5   8 -10         15.61         24.37         3.19 o                         
 -13   9 -10          2.86          4.83         4.43 o                         
 -12   9 -10         19.13         16.31         2.75 o                         
 -11   9 -10         45.51         47.76         2.36 o                         
 -10   9 -10          3.62          2.99         1.47 o                         
  -9   9 -10        208.02        202.64         5.58 o                         
  -8   9 -10          3.87          3.24         1.55 o                         
  -7   9 -10        334.72        333.69         7.66 o                         
  -6   9 -10        537.68        553.31        10.42 o                         
  -5   9 -10       1109.35       1070.64        19.41 o                         
  -4   9 -10        728.25        737.97        13.81 o                         
  -3   9 -10        831.79        851.37        15.76 o                         
  -2   9 -10         60.85         62.05         3.30 o                         
  -1   9 -10         66.07         61.07         3.28 o                         
   0   9 -10         48.57         46.33         2.78 o                         
   1   9 -10         29.35         25.80         2.50 o                         
   2   9 -10         26.92         32.99         2.75 o                         
   3   9 -10          1.46          1.24         2.30 o                         
 -12  10 -10          8.86         14.09         2.57 o                         
 -11  10 -10        352.76        355.84         8.29 o                         
 -10  10 -10        118.02        120.58         3.72 o                         
  -9  10 -10        148.71        142.85         4.21 o                         
  -8  10 -10        207.83        216.72         5.82 o                         
  -7  10 -10        103.30        104.22         3.58 o                         
  -6  10 -10        132.90        131.49         3.83 o                         
  -5  10 -10        601.83        589.66        11.54 o                         
  -4  10 -10        490.36        492.21        11.21 o                         
  -3  10 -10        189.89        223.40        15.47 o                         
  -2  10 -10         20.56         22.81         2.50 o                         
  -1  10 -10        125.49        153.20         5.19 o                         
   0  10 -10         35.57         40.78         2.99 o                         
   1  10 -10         22.09         20.57         2.75 o                         
 -11  11 -10          0.20         -0.18         2.22 o                         
 -10  11 -10         41.03         51.66         2.79 o                         
  -9  11 -10          4.52          4.09         1.38 o                         
  -8  11 -10        126.51        127.40         3.95 o                         
  -7  11 -10          1.03          2.07         1.47 o                         
  -6  11 -10         28.41         23.26         2.27 o                         
  -5  11 -10        455.72        450.21        10.70 o                         
  -4  11 -10        554.58        611.79        19.55 o                         
  -3  11 -10        244.93        250.16         9.21 o                         
  -2  11 -10         30.12         29.79         5.80 o                         
  -1  11 -10        378.36        387.68        17.81 o                         
   0  11 -10         27.48         40.68         4.08 o                         
 -10  12 -10         25.28         14.53         2.66 o                         
  -9  12 -10          4.85          7.44         2.48 o                         
  -8  12 -10         51.73         48.12         6.03 o                         
  -7  12 -10        103.66        102.96         5.89 o                         
  -6  12 -10         10.14         10.21         2.94 o                         
  -5  12 -10         26.77         34.25         4.09 o                         
  -4  12 -10         77.79         74.71         5.58 o                         
  -3  12 -10         67.61         79.67         5.49 o                         
  -2  12 -10        102.60        124.16         6.74 o                         
   0   0  -9      79886.67      82383.20      1984.73 o                         
  -1   1  -9       2210.82       2010.04        24.70 o                         
   0   1  -9       2888.28       2760.13        32.88 o                         
   1   1  -9       4260.29       4150.63        51.41 o                         
  -3   2  -9        281.63        357.00        11.55 o                         
  -2   2  -9       2964.40       3015.47        51.30 o                         
  -1   2  -9        224.02        161.55         3.57 o                         
   0   2  -9        489.73        491.40         7.06 o                         
   1   2  -9       3584.02       3499.03        40.03 o                         
   2   2  -9       2466.66       2552.45        34.07 o                         
  -5   3  -9        608.32        747.23        11.35 o                         
  -4   3  -9        269.79        314.58         5.68 o                         
  -3   3  -9       1076.89       1152.65        15.41 o                         
  -2   3  -9       4410.57       4159.56        66.80 o                         
  -1   3  -9        287.20        277.04         5.25 o                         
   0   3  -9       3531.81       3589.76        44.70 o                         
   1   3  -9        685.38        860.26        11.10 o                         
   2   3  -9       1005.73       1032.57        14.72 o                         
   3   3  -9       1043.26        974.65        15.36 o                         
  -7   4  -9        407.52        384.96         7.86 o                         
  -6   4  -9         17.45         18.70         3.12 o                         
  -5   4  -9        170.14        179.99         4.38 o                         
  -4   4  -9       1114.88       1285.08        18.54 o                         
  -3   4  -9        603.64        610.04         9.86 o                         
  -2   4  -9        889.97        888.61        14.71 o                         
  -1   4  -9        504.87        600.77        13.40 o                         
   0   4  -9       1635.65       1574.89        20.02 o                         
   1   4  -9       2211.52       2360.31        30.47 o                         
   2   4  -9        709.05        706.75        15.18 o                         
   3   4  -9        179.90        199.85         6.64 o                         
   4   4  -9         78.45         74.25         2.76 o                         
  -9   5  -9       1045.54       1106.29        18.94 o                         
  -8   5  -9         99.18        117.68         3.86 o                         
  -7   5  -9        135.91        131.92         7.36 o                         
  -6   5  -9        275.75        327.05         8.64 o                         
  -5   5  -9        258.11        307.33        10.20 o                         
  -4   5  -9        380.15        403.17        11.72 o                         
  -3   5  -9        491.55        527.72         9.70 o                         
  -2   5  -9        856.83        880.97        14.53 o                         
  -1   5  -9        221.93        278.41         7.31 o                         
   0   5  -9       1652.74       1784.11        33.50 o                         
   1   5  -9       1065.56       1057.60        16.89 o                         
   2   5  -9        281.43        293.68         5.64 o                         
   3   5  -9        510.80        513.01        10.26 o                         
   4   5  -9        230.91        240.81         6.03 o                         
   5   5  -9        383.15        404.56         9.26 o                         
 -11   6  -9         60.04         46.30         5.50 o                         
 -10   6  -9        381.49        393.00        10.04 o                         
  -9   6  -9        710.47        743.00        14.58 o                         
  -8   6  -9        211.83        216.41         5.38 o                         
  -7   6  -9        142.54        143.33         4.00 o                         
  -6   6  -9        113.33        131.38         3.87 o                         
  -5   6  -9         49.72         57.29         3.72 o                         
  -4   6  -9         53.42         93.40         4.66 o                         
  -3   6  -9        966.25        977.98        16.68 o                         
  -2   6  -9        155.17        149.03         3.71 o                         
  -1   6  -9        237.29        240.97         5.34 o                         
   0   6  -9         51.00         53.86         2.61 o                         
   1   6  -9        407.29        405.97         7.79 o                         
   2   6  -9        311.71        305.97         7.07 o                         
   3   6  -9        211.31        194.76         5.83 o                         
   4   6  -9         69.11         68.17         5.20 o                         
   5   6  -9         47.12         50.29         4.56 o                         
   6   6  -9         25.89         32.35         2.41 o                         
 -13   7  -9        101.80        112.74         4.23 o                         
 -12   7  -9        114.52        124.52         7.18 o                         
 -11   7  -9         17.18         13.83         2.44 o                         
 -10   7  -9         46.21         45.98         2.47 o                         
  -9   7  -9        166.38        153.39         4.53 o                         
  -8   7  -9        456.57        483.00         9.96 o                         
  -7   7  -9          5.58          9.82         1.41 o                         
  -6   7  -9         85.82         80.49         3.39 o                         
  -5   7  -9        495.73        521.71         9.10 o                         
  -4   7  -9        136.53        137.09         3.86 o                         
  -3   7  -9       1651.10       1834.46        33.20 o                         
  -2   7  -9        264.31        270.75         5.34 o                         
  -1   7  -9        114.08        114.76         3.48 o                         
   0   7  -9        211.74        200.09         4.62 o                         
   1   7  -9         87.91        108.50         3.62 o                         
   2   7  -9        424.09        418.56         9.45 o                         
   3   7  -9        425.04        414.53        10.82 o                         
   4   7  -9         49.09         44.61         3.77 o                         
   5   7  -9         69.30         69.32         2.59 o                         
   6   7  -9         56.01         54.15         9.39 o                         
 -13   8  -9          8.52         11.54         1.43 o                         
 -12   8  -9         52.97         49.19         3.99 o                         
 -11   8  -9        127.00        151.73         4.44 o                         
 -10   8  -9          1.70          4.76         1.70 o                         
  -9   8  -9        212.67        220.61         5.72 o                         
  -8   8  -9         78.79         79.64         3.28 o                         
  -7   8  -9         29.68         38.09         2.46 o                         
  -6   8  -9         26.40         18.91         1.87 o                         
  -5   8  -9        359.68        337.07         6.65 o                         
  -4   8  -9        651.76        633.00        11.83 o                         
  -3   8  -9        690.33        678.98        11.69 o                         
  -2   8  -9         10.65          7.32         1.61 o                         
  -1   8  -9        200.93        204.96         5.46 o                         
   0   8  -9        353.34        342.54         8.01 o                         
   1   8  -9        590.95        571.46        12.44 o                         
   2   8  -9        206.20        195.06         5.36 o                         
   3   8  -9        165.20        169.22         4.82 o                         
   4   8  -9        103.56        108.35         4.57 o                         
   5   8  -9          5.64          9.31         2.66 o                         
 -13   9  -9         11.60          9.06         0.99 o                         
 -12   9  -9         54.60         53.20        12.50 o                         
 -11   9  -9          3.70          5.46         1.55 o                         
 -10   9  -9         52.37         57.28         2.83 o                         
  -9   9  -9         86.11         78.31         8.82 o                         
  -8   9  -9         21.82         26.89         3.19 o                         
  -7   9  -9        607.89        578.88        11.78 o                         
  -6   9  -9         75.83         71.75         3.13 o                         
  -5   9  -9        148.93        154.95         4.49 o                         
  -4   9  -9       1973.03       1929.39        34.02 o                         
  -3   9  -9        113.71        125.55         3.51 o                         
  -2   9  -9        384.43        382.38         8.69 o                         
  -1   9  -9         24.70         29.85         2.44 o                         
   0   9  -9         25.55         20.93         2.53 o                         
   1   9  -9        267.88        266.99         6.71 o                         
   2   9  -9         26.30         25.62         3.80 o                         
   3   9  -9        113.83        121.15         6.74 o                         
 -12  10  -9         92.81        103.07         5.94 o                         
 -11  10  -9         89.01        104.17         7.09 o                         
 -10  10  -9         74.58         88.05         3.18 o                         
  -9  10  -9         34.74         45.37         2.49 o                         
  -8  10  -9         82.61         89.51         3.44 o                         
  -7  10  -9         39.61         34.99         3.05 o                         
  -6  10  -9          1.39          5.34         1.70 o                         
  -5  10  -9         84.31         93.40         3.75 o                         
  -4  10  -9       1019.60       1068.67        21.51 o                         
  -3  10  -9         97.94        107.30         4.44 o                         
  -2  10  -9         21.93         20.98         2.20 o                         
  -1  10  -9        177.24        170.41         4.86 o                         
   0  10  -9         28.09         25.69         2.33 o                         
   1  10  -9         38.69         34.22         2.44 o                         
   2  10  -9         82.32         78.08         5.32 o                         
 -11  11  -9         33.86         33.17         5.14 o                         
 -10  11  -9         92.16         92.39         2.99 o                         
  -9  11  -9        147.97        168.93         4.63 o                         
  -8  11  -9          0.93          1.92         1.49 o                         
  -7  11  -9          9.70          8.82         1.71 o                         
  -6  11  -9         19.69         18.42         2.76 o                         
  -5  11  -9        136.44        134.07         5.45 o                         
  -4  11  -9         73.25         85.08         5.30 o                         
  -3  11  -9        177.34        187.35         7.54 o                         
  -2  11  -9         11.93         10.00         2.62 o                         
  -1  11  -9        382.25        409.60        17.19 o                         
   0  11  -9         21.49         24.11         3.90 o                         
 -10  12  -9         98.59         91.46         5.32 o                         
  -9  12  -9         60.61         68.33         4.87 o                         
  -8  12  -9        413.79        423.09        19.59 o                         
  -7  12  -9        131.25        131.79         7.36 o                         
  -6  12  -9         30.37         31.19         3.14 o                         
  -5  12  -9          5.39          4.33         4.21 o                         
  -4  12  -9         22.86         29.78         5.41 o                         
  -3  12  -9        146.09        154.74         8.15 o                         
  -2  12  -9         25.99         30.84         3.63 o                         
  -1   1  -8       4007.09       3862.81        45.29 o                         
   0   1  -8        409.56        378.34         5.66 o                         
   1   1  -8      16840.16      16804.18       274.39 o                         
  -3   2  -8       9895.10       9875.35       109.11 o                         
  -2   2  -8       4420.45       4182.17        58.21 o                         
  -1   2  -8      10972.53      10936.32       148.01 o                         
   0   2  -8       6503.33       6744.06        84.72 o                         
   1   2  -8       4495.44       4732.51        53.35 o                         
   2   2  -8       3692.43       3768.44        50.40 o                         
  -5   3  -8       1220.24       1262.37        17.71 o                         
  -4   3  -8       2163.46       2359.21        31.29 o                         
  -3   3  -8       2570.27       2545.10        33.37 o                         
  -2   3  -8       1366.15       1156.51        19.02 o                         
  -1   3  -8       1431.61       1251.64        18.53 o                         
   0   3  -8       1546.66       1609.93        20.14 o                         
   1   3  -8        135.27        158.23         3.36 o                         
   2   3  -8        396.49        472.64        12.71 o                         
   3   3  -8        255.33        253.70        11.10 o                         
  -7   4  -8        875.00        912.64        14.53 o                         
  -6   4  -8        514.57        620.18        11.15 o                         
  -5   4  -8        500.44        547.26         9.34 o                         
  -4   4  -8       1938.24       2230.90        27.60 o                         
  -3   4  -8        136.51        119.52         3.60 o                         
  -2   4  -8        327.74        358.28         7.04 o                         
  -1   4  -8       6373.99       6536.57        90.70 o                         
   0   4  -8        740.69        760.74        11.33 o                         
   1   4  -8         69.99         78.52         2.45 o                         
   2   4  -8       1204.70       1286.24        19.43 o                         
   3   4  -8         11.60         12.08         3.58 o                         
   4   4  -8       1925.90       2008.18        31.12 o                         
  -9   5  -8         39.96         47.16         2.84 o                         
  -8   5  -8        175.79        178.22         4.68 o                         
  -7   5  -8         21.48         20.61         2.36 o                         
  -6   5  -8        337.67        353.28         9.11 o                         
  -5   5  -8        437.65        479.51         9.44 o                         
  -4   5  -8        600.80        747.47        11.82 o                         
  -3   5  -8        165.16        175.44         4.26 o                         
  -2   5  -8        818.71        863.54        13.90 o                         
  -1   5  -8       2223.28       2469.96        35.66 o                         
   0   5  -8        800.10        866.36        15.19 o                         
   1   5  -8         75.70         66.85         2.89 o                         
   2   5  -8        543.94        540.72         8.87 o                         
   3   5  -8        231.11        225.44         5.32 o                         
   4   5  -8        328.87        322.34         7.44 o                         
   5   5  -8        101.56        102.06        15.90 o                         
 -11   6  -8         25.88         25.57         3.39 o                         
 -10   6  -8        172.73        183.03         5.08 o                         
  -9   6  -8         35.57         36.70         2.31 o                         
  -8   6  -8         51.16         53.87         2.92 o                         
  -7   6  -8         61.22         57.98         2.65 o                         
  -6   6  -8        559.34        541.09        10.30 o                         
  -5   6  -8       2191.95       2354.88        42.00 o                         
  -4   6  -8        139.52        144.72         5.26 o                         
  -3   6  -8        171.99        183.14         5.16 o                         
  -2   6  -8        123.73        127.70         3.44 o                         
  -1   6  -8        680.43        727.69        13.99 o                         
   0   6  -8        350.59        369.41         9.13 o                         
   1   6  -8         74.64         70.67         2.87 o                         
   2   6  -8       1085.43       1123.24        20.58 o                         
   3   6  -8        277.15        281.16         6.18 o                         
   4   6  -8        490.82        499.78        42.24 o                         
   5   6  -8         32.47         38.29         5.76 o                         
   6   6  -8         45.18         45.81         2.69 o                         
 -13   7  -8          0.21          2.04         1.54 o                         
 -12   7  -8        187.08        192.14         9.84 o                         
 -11   7  -8         60.62         63.25         3.03 o                         
 -10   7  -8        183.49        179.72         4.55 o                         
  -9   7  -8        308.10        313.63         7.38 o                         
  -8   7  -8         85.35         83.26         3.29 o                         
  -7   7  -8        278.59        305.24         6.64 o                         
  -6   7  -8        295.81        314.50         7.41 o                         
  -5   7  -8        158.75        189.46         4.28 o                         
  -4   7  -8         61.48         71.50         3.03 o                         
  -3   7  -8       1160.26       1220.61        19.29 o                         
  -2   7  -8        210.34        192.25         5.56 o                         
  -1   7  -8        103.95        112.07         3.33 o                         
   0   7  -8        158.79        158.14         3.98 o                         
   1   7  -8        296.24        264.25         6.43 o                         
   2   7  -8       1181.89       1225.25        24.48 o                         
   3   7  -8        450.50        422.02         9.60 o                         
   4   7  -8         17.81         13.75         1.80 o                         
   5   7  -8         40.96         43.83         2.11 o                         
   6   7  -8        133.22        143.92         5.14 o                         
 -13   8  -8          5.31          6.85         1.08 o                         
 -12   8  -8         56.95         49.01         4.17 o                         
 -11   8  -8         11.79         17.42         1.92 o                         
 -10   8  -8         20.41         18.70         2.06 o                         
  -9   8  -8        110.06        112.61         5.74 o                         
  -8   8  -8        255.86        249.29         6.09 o                         
  -7   8  -8        214.32        206.70         5.24 o                         
  -6   8  -8        258.42        256.21         7.56 o                         
  -5   8  -8        428.60        418.00         8.90 o                         
  -4   8  -8          3.10          2.85         1.46 o                         
  -3   8  -8        215.44        218.02         4.31 o                         
  -2   8  -8        512.56        517.58        10.00 o                         
  -1   8  -8         96.77        102.79         3.68 o                         
   0   8  -8        208.71        233.15         5.99 o                         
   1   8  -8         29.06         39.90         2.62 o                         
   2   8  -8        337.81        327.83         7.96 o                         
   3   8  -8         19.81         25.22         2.46 o                         
   4   8  -8          1.88          1.98         1.81 o                         
   5   8  -8         18.26         23.99         3.10 o                         
 -13   9  -8          3.07          2.83         0.87 o                         
 -12   9  -8         44.20         41.34         4.74 o                         
 -11   9  -8         32.03         33.69         2.66 o                         
 -10   9  -8          5.55          5.23         1.72 o                         
  -9   9  -8         66.97         58.27         4.39 o                         
  -8   9  -8         62.24         56.85         2.84 o                         
  -7   9  -8         21.39         34.20         3.22 o                         
  -6   9  -8         20.67         24.04         1.76 o                         
  -5   9  -8        301.35        305.66         7.25 o                         
  -4   9  -8        107.69        135.43         4.16 o                         
  -3   9  -8        153.64        160.75         3.92 o                         
  -2   9  -8        262.11        244.94         6.21 o                         
  -1   9  -8        157.18        153.07         4.53 o                         
   0   9  -8         45.54         39.35         3.14 o                         
   1   9  -8        253.69        248.94         6.37 o                         
   2   9  -8          9.76         11.19         1.78 o                         
   3   9  -8        115.77        137.37         7.53 o                         
 -13  10  -8          4.87         -0.35         1.15 o                         
 -12  10  -8        350.07        349.80        16.93 o                         
 -11  10  -8         90.38         94.48         4.10 o                         
 -10  10  -8        206.97        222.09         5.73 o                         
  -9  10  -8         92.18         91.77         3.37 o                         
  -8  10  -8          1.36          0.66         1.51 o                         
  -7  10  -8          7.45         11.98         1.84 o                         
  -6  10  -8        273.35        283.71         5.95 o                         
  -5  10  -8        158.21        144.39         7.92 o                         
  -4  10  -8        801.06        785.04        16.22 o                         
  -3  10  -8         11.40         12.77         2.42 o                         
  -2  10  -8        558.95        606.63        13.77 o                         
  -1  10  -8        270.45        266.68         6.76 o                         
   0  10  -8        138.38        147.68         4.38 o                         
   1  10  -8         18.02         15.26         1.99 o                         
   2  10  -8         12.14         12.67         2.57 o                         
 -11  11  -8        119.15        132.90         4.98 o                         
 -10  11  -8          2.48          2.00         2.10 o                         
  -9  11  -8         61.23         65.59         2.67 o                         
  -8  11  -8        135.80        133.67         4.20 o                         
  -7  11  -8         17.17         20.15         2.24 o                         
  -6  11  -8         43.83         41.00         2.76 o                         
  -5  11  -8        290.07        293.72        12.95 o                         
  -4  11  -8         45.16         54.35         5.23 o                         
  -3  11  -8        204.47        220.20         7.23 o                         
  -2  11  -8        114.58        117.77         4.57 o                         
  -1  11  -8         32.74         45.06         3.12 o                         
   0  11  -8         23.34         26.76         3.54 o                         
 -10  12  -8        169.18        172.20         8.69 o                         
  -9  12  -8          7.92         10.55         2.39 o                         
  -8  12  -8        128.56        138.25         7.89 o                         
  -7  12  -8         98.31         96.63         5.38 o                         
  -6  12  -8          1.59          3.11         3.03 o                         
  -5  12  -8         48.53         54.14         7.05 o                         
  -4  12  -8         40.05         42.63         4.34 o                         
  -3  12  -8         65.52         56.28         4.34 o                         
  -2  12  -8         11.46          6.56         2.39 o                         
  -1   1  -7       7300.79       6819.63       105.80 o                         
   0   1  -7       1409.87       1397.87        18.04 o                         
   1   1  -7       6225.50       6450.84        76.73 o                         
  -3   2  -7       3381.26       3394.85        42.87 o                         
  -2   2  -7      21027.89      20915.04       347.47 o                         
  -1   2  -7       2924.08       2943.35        40.82 o                         
   0   2  -7       5713.09       5607.02        91.16 o                         
   1   2  -7       2250.98       2303.04        27.82 o                         
   2   2  -7        202.85        224.12         5.20 o                         
  -5   3  -7       2414.18       2587.55        32.24 o                         
  -4   3  -7       3072.00       3135.40        37.75 o                         
  -3   3  -7        127.78        138.48         4.10 o                         
  -2   3  -7       4655.82       4878.03        64.57 o                         
  -1   3  -7       2061.87       1906.38        25.56 o                         
   0   3  -7       2310.92       2308.79        28.23 o                         
   1   3  -7       1049.41       1047.03        13.42 o                         
   2   3  -7         65.49         66.01         2.30 o                         
   3   3  -7        746.49        924.98        18.26 o                         
  -7   4  -7        617.21        617.63        14.33 o                         
  -6   4  -7        141.37        158.63         6.63 o                         
  -5   4  -7        188.13        191.94         4.18 o                         
  -4   4  -7        270.58        298.40         6.09 o                         
  -3   4  -7       3224.90       3139.06        43.34 o                         
  -2   4  -7       2324.73       2114.10        29.69 o                         
  -1   4  -7        696.62        856.72        14.14 o                         
   0   4  -7        457.25        512.69         7.36 o                         
   1   4  -7        176.34        192.84         4.56 o                         
   2   4  -7        348.26        359.39         7.28 o                         
   3   4  -7        253.97        257.20         5.66 o                         
   4   4  -7        250.79        236.02         7.98 o                         
  -9   5  -7        503.84        487.15        10.20 o                         
  -8   5  -7        582.10        591.44        11.13 o                         
  -7   5  -7         31.89         31.19         2.04 o                         
  -6   5  -7       1317.39       1510.23        23.73 o                         
  -5   5  -7        639.31        699.84        12.85 o                         
  -4   5  -7        887.78        989.20        17.15 o                         
  -3   5  -7       5509.26       6349.37        85.32 o                         
  -2   5  -7       2609.79       2691.48        40.07 o                         
  -1   5  -7       1399.53       1477.98        22.13 o                         
   0   5  -7        122.93        102.41         4.74 o                         
   1   5  -7        134.29        158.92         4.24 o                         
   2   5  -7        729.57        726.65        11.24 o                         
   3   5  -7        778.11        779.39        13.02 o                         
   4   5  -7         75.03         67.45         2.73 o                         
   5   5  -7        932.95        994.83        22.59 o                         
 -11   6  -7         46.13         49.18         4.28 o                         
 -10   6  -7        308.06        328.20         6.95 o                         
  -9   6  -7        155.37        161.52         4.81 o                         
  -8   6  -7         45.88         44.80         2.63 o                         
  -7   6  -7        476.76        497.79        10.84 o                         
  -6   6  -7        616.48        637.43        11.73 o                         
  -5   6  -7         20.19         33.07         4.01 o                         
  -4   6  -7         86.76         86.92         3.87 o                         
  -3   6  -7        630.41        679.53        13.00 o                         
  -2   6  -7        619.50        701.48        13.44 o                         
  -1   6  -7        485.99        503.68        10.40 o                         
   0   6  -7        523.46        508.17         9.79 o                         
   1   6  -7        334.61        342.24         7.23 o                         
   2   6  -7        194.59        205.54         4.79 o                         
   3   6  -7        186.16        199.28         4.84 o                         
   4   6  -7        459.19        443.51        11.29 o                         
   5   6  -7         89.49         87.65         9.35 o                         
   6   6  -7         31.10         26.66         2.27 o                         
 -13   7  -7          0.73          2.04         1.52 o                         
 -12   7  -7          5.50         12.05         2.57 o                         
 -11   7  -7         72.39         72.96         3.75 o                         
 -10   7  -7         34.60         42.49         4.60 o                         
  -9   7  -7        247.11        240.01         6.08 o                         
  -8   7  -7        387.68        385.48         8.20 o                         
  -7   7  -7        288.83        269.42         6.05 o                         
  -6   7  -7         36.28         39.34         2.37 o                         
  -5   7  -7        405.62        406.21         7.42 o                         
  -4   7  -7        378.24        382.62         9.20 o                         
  -3   7  -7       1541.13       1723.33        32.55 o                         
  -2   7  -7        405.33        398.36         7.15 o                         
  -1   7  -7         10.36          9.33         1.46 o                         
   0   7  -7        421.73        439.69         8.55 o                         
   1   7  -7        360.51        328.95         7.56 o                         
   2   7  -7        421.27        410.69         9.23 o                         
   3   7  -7        133.51        141.06         5.26 o                         
   4   7  -7         65.80         58.41         2.73 o                         
   5   7  -7         16.22         12.22         1.49 o                         
   6   7  -7        145.76        159.25         5.58 o                         
 -13   8  -7         21.35         22.52         2.07 o                         
 -12   8  -7         25.79         20.96         3.27 o                         
 -11   8  -7        350.45        339.32        11.56 o                         
 -10   8  -7        117.19        102.24         3.68 o                         
  -9   8  -7        588.60        572.38        11.67 o                         
  -8   8  -7        380.90        362.77         7.92 o                         
  -7   8  -7         66.22         64.81         2.97 o                         
  -6   8  -7         28.17         26.14         1.81 o                         
  -5   8  -7         62.43         60.65         2.90 o                         
  -4   8  -7        340.27        332.82         6.40 o                         
  -3   8  -7        123.80        117.41         3.48 o                         
  -2   8  -7        324.44        333.13         6.94 o                         
  -1   8  -7         51.34         53.21         2.89 o                         
   0   8  -7       1335.75       1338.18        26.46 o                         
   1   8  -7        563.45        596.62        12.82 o                         
   2   8  -7        327.64        308.49         7.60 o                         
   3   8  -7         20.02         24.76         2.63 o                         
   4   8  -7         37.78         36.03         2.68 o                         
   5   8  -7        151.35        169.96         5.86 o                         
 -13   9  -7         69.70         71.04         2.75 o                         
 -12   9  -7         47.42         55.43         3.34 o                         
 -11   9  -7         71.06         76.52         3.43 o                         
 -10   9  -7         67.35         71.61         3.52 o                         
  -9   9  -7         80.32         74.61         5.04 o                         
  -8   9  -7         87.23         93.11         4.01 o                         
  -7   9  -7        585.19        570.01        11.59 o                         
  -6   9  -7        379.34        373.60         6.91 o                         
  -5   9  -7         48.74         47.64         2.72 o                         
  -4   9  -7       1704.06       1727.97        28.27 o                         
  -3   9  -7        255.07        233.13         4.96 o                         
  -2   9  -7        114.31        114.25         4.08 o                         
  -1   9  -7        315.26        301.58         7.26 o                         
   0   9  -7        294.41        275.22         6.83 o                         
   1   9  -7         77.63         73.96         3.49 o                         
   2   9  -7         45.59         49.57         2.52 o                         
   3   9  -7          2.40          6.92         2.29 o                         
   4   9  -7        220.18        239.29        11.08 o                         
 -13  10  -7         28.28         21.27         1.95 o                         
 -12  10  -7         77.02         82.90         3.89 o                         
 -11  10  -7          2.88          4.61         2.28 o                         
 -10  10  -7        323.60        330.47         7.93 o                         
  -9  10  -7        419.88        405.56         9.64 o                         
  -8  10  -7         41.01         40.48         2.63 o                         
  -7  10  -7        718.27        752.63        15.75 o                         
  -6  10  -7        697.33        704.08        12.44 o                         
  -5  10  -7        136.71        141.66         4.28 o                         
  -4  10  -7        365.98        370.48         8.28 o                         
  -3  10  -7         88.73         84.03         3.70 o                         
  -2  10  -7         73.90         79.76         3.39 o                         
  -1  10  -7         12.21         13.41         1.79 o                         
   0  10  -7        121.10        128.94         3.98 o                         
   1  10  -7         93.46         99.85         3.48 o                         
   2  10  -7         15.43         14.35         5.76 o                         
 -12  11  -7         47.37         50.87         5.94 o                         
 -11  11  -7         29.12         30.37         4.74 o                         
 -10  11  -7          0.59          0.65         1.61 o                         
  -9  11  -7         84.93         81.06         2.91 o                         
  -8  11  -7        102.62        104.80         3.67 o                         
  -7  11  -7         43.71         40.83         3.48 o                         
  -6  11  -7         61.14         72.66         4.53 o                         
  -5  11  -7        326.85        343.50        11.69 o                         
  -4  11  -7          9.13         11.81         2.81 o                         
  -3  11  -7        109.46        116.45         4.69 o                         
  -2  11  -7         52.84         55.01         3.15 o                         
  -1  11  -7          5.04          5.54         1.86 o                         
   0  11  -7        132.98        149.11         5.45 o                         
 -11  12  -7          8.37          2.13         2.04 o                         
 -10  12  -7        123.19        108.30         6.12 o                         
  -9  12  -7        114.57         98.46         6.56 o                         
  -8  12  -7         43.91         42.19         4.34 o                         
  -7  12  -7         23.98         27.96         3.54 o                         
  -6  12  -7          4.91          3.24         3.21 o                         
  -5  12  -7         70.80         76.42         4.84 o                         
  -4  12  -7         69.42         71.43         5.23 o                         
  -3  12  -7         36.32         37.49         3.81 o                         
  -2  12  -7         18.80         10.01         2.22 o                         
   0   0  -6       2782.84       3057.03        85.02 o                         
  -1   1  -6       5618.21       5385.89        78.21 o                         
   0   1  -6       6924.38       6555.24       100.55 o                         
   1   1  -6        463.28        567.32        10.43 o                         
  -3   2  -6      14730.54      15359.94       185.77 o                         
  -2   2  -6       9439.73       9361.93       169.75 o                         
  -1   2  -6       1212.87       1142.32        17.30 o                         
   0   2  -6      44219.89      44375.29       548.01 o                         
   1   2  -6       2939.12       3032.09        35.99 o                         
   2   2  -6        586.44        584.42         9.10 o                         
  -5   3  -6        114.57        132.22         3.21 o                         
  -4   3  -6       1411.49       1338.30        17.00 o                         
  -3   3  -6       1194.65       1107.89        15.50 o                         
  -2   3  -6       4240.29       4297.57        57.30 o                         
  -1   3  -6      10775.11      11112.12       132.11 o                         
   0   3  -6       2446.03       2560.55        32.12 o                         
   1   3  -6       1590.30       1724.43        20.86 o                         
   2   3  -6        785.59        778.41        10.97 o                         
   3   3  -6       1616.45       1876.06        28.63 o                         
  -7   4  -6       1140.98       1210.86        21.67 o                         
  -6   4  -6         25.79         23.07         4.91 o                         
  -5   4  -6        911.82       1080.29        15.41 o                         
  -4   4  -6        875.00        960.37        12.97 o                         
  -3   4  -6       4354.25       4979.61        63.39 o                         
  -2   4  -6        100.20         85.94         2.78 o                         
  -1   4  -6       6370.58       6694.02        87.81 o                         
   0   4  -6       6031.84       6654.05        76.66 o                         
   1   4  -6       1249.72       1306.59        17.07 o                         
   2   4  -6        101.09         91.12         4.50 o                         
   3   4  -6        300.10        313.76         6.82 o                         
   4   4  -6        173.28        153.55         3.65 o                         
  -9   5  -6        982.18       1043.49        17.97 o                         
  -8   5  -6        183.82        192.35         4.76 o                         
  -7   5  -6        399.68        390.17         7.52 o                         
  -6   5  -6        288.04        318.35         6.92 o                         
  -5   5  -6        158.65        159.20         4.37 o                         
  -4   5  -6       1964.87       2144.35        35.45 o                         
  -3   5  -6        889.20        912.98        15.18 o                         
  -2   5  -6        301.33        356.25         9.08 o                         
  -1   5  -6       1561.22       1712.99        29.93 o                         
   0   5  -6       1215.65       1313.20        19.51 o                         
   1   5  -6        607.55        661.08        14.48 o                         
   2   5  -6        622.81        696.36        12.85 o                         
   3   5  -6        259.08        247.58         5.18 o                         
   4   5  -6         94.46        108.60         3.38 o                         
   5   5  -6        247.99        271.66         6.77 o                         
 -11   6  -6         75.50         84.16         4.91 o                         
 -10   6  -6        140.04        150.28         4.56 o                         
  -9   6  -6        159.91        160.77         5.31 o                         
  -8   6  -6        336.22        358.14         7.68 o                         
  -7   6  -6        938.33       1001.62        20.11 o                         
  -6   6  -6         28.07         28.47         1.87 o                         
  -5   6  -6        252.07        271.02         6.88 o                         
  -4   6  -6        730.91        773.33        15.58 o                         
  -3   6  -6        566.87        554.99        12.10 o                         
  -2   6  -6        670.41        692.42        14.76 o                         
  -1   6  -6       1480.92       1510.62        26.80 o                         
   0   6  -6        951.76       1068.03        22.38 o                         
   1   6  -6        538.55        554.60        11.77 o                         
   2   6  -6       1631.17       1614.25        26.60 o                         
   3   6  -6         69.03         77.33         3.82 o                         
   4   6  -6         81.65         80.16         3.66 o                         
   5   6  -6         64.70         63.63         8.06 o                         
   6   6  -6         13.22         12.62         1.70 o                         
 -13   7  -6         14.53         15.78         1.43 o                         
 -12   7  -6         84.72         81.53         5.32 o                         
 -11   7  -6        110.61        118.59         4.93 o                         
 -10   7  -6        476.22        464.19        10.08 o                         
  -9   7  -6        634.01        611.16        12.20 o                         
  -8   7  -6        188.14        204.05         5.21 o                         
  -7   7  -6        170.92        174.40         4.56 o                         
  -6   7  -6        181.91        188.05         4.63 o                         
  -5   7  -6        289.13        283.79         6.21 o                         
  -4   7  -6        941.24        978.80        15.59 o                         
  -3   7  -6        703.50        759.31        13.45 o                         
  -2   7  -6        769.99        836.09        14.71 o                         
  -1   7  -6         48.24         47.17         2.54 o                         
   0   7  -6         78.73         85.62         2.78 o                         
   1   7  -6         75.41         83.75         4.72 o                         
   2   7  -6        162.96        151.04         4.35 o                         
   3   7  -6        153.41        162.05         5.85 o                         
   4   7  -6         39.51         40.24         2.39 o                         
   5   7  -6         29.95         27.22         2.09 o                         
   6   7  -6         32.84         30.70         2.70 o                         
 -13   8  -6         35.19         35.09         2.61 o                         
 -12   8  -6          2.84          9.34         8.33 o                         
 -11   8  -6         71.60         63.87         3.23 o                         
 -10   8  -6        199.02        194.87         5.80 o                         
  -9   8  -6        185.81        183.65         5.01 o                         
  -8   8  -6         29.84         27.01         2.11 o                         
  -7   8  -6         42.41         43.11         2.69 o                         
  -6   8  -6         80.21         76.94         2.82 o                         
  -5   8  -6        466.87        464.47         9.21 o                         
  -4   8  -6       1241.37       1267.06        19.79 o                         
  -3   8  -6         36.09         39.03         2.38 o                         
  -2   8  -6        700.04        728.07        13.50 o                         
  -1   8  -6         58.42         60.25         3.05 o                         
   0   8  -6        935.44        953.83        19.30 o                         
   1   8  -6       1134.56       1014.12        20.52 o                         
   2   8  -6        143.69        128.40         3.52 o                         
   3   8  -6         55.45         58.49         2.49 o                         
   4   8  -6         11.58         11.75         2.73 o                         
   5   8  -6        136.28        157.48         5.55 o                         
 -13   9  -6         68.18         79.17         3.03 o                         
 -12   9  -6         33.50         39.64         3.03 o                         
 -11   9  -6         51.81         56.69         3.07 o                         
 -10   9  -6         63.17         58.34         2.82 o                         
  -9   9  -6         98.73         91.47         3.39 o                         
  -8   9  -6        165.87        168.95         4.78 o                         
  -7   9  -6         41.85         42.54         2.69 o                         
  -6   9  -6         55.77         57.15         2.67 o                         
  -5   9  -6        633.48        662.39        13.47 o                         
  -4   9  -6        892.93        863.92        17.23 o                         
  -3   9  -6        275.66        274.24         5.72 o                         
  -2   9  -6         28.63         29.44         2.39 o                         
  -1   9  -6        217.64        194.08         5.40 o                         
   0   9  -6        247.78        224.99         5.92 o                         
   1   9  -6        620.99        617.47        13.95 o                         
   2   9  -6         46.41         43.45         2.28 o                         
   3   9  -6         35.97         41.51         2.67 o                         
   4   9  -6          5.21          4.34         2.30 o                         
 -13  10  -6        116.68        104.49         4.96 o                         
 -12  10  -6         28.08         30.06         2.57 o                         
 -11  10  -6        130.08        123.04         4.31 o                         
 -10  10  -6         24.88         32.47         2.56 o                         
  -9  10  -6        151.06        146.57         5.17 o                         
  -8  10  -6        226.88        240.57         6.23 o                         
  -7  10  -6         70.69         72.60         3.28 o                         
  -6  10  -6        668.14        668.80        12.00 o                         
  -5  10  -6         70.70         70.31         3.41 o                         
  -4  10  -6         70.65         70.37         3.67 o                         
  -3  10  -6        788.43        792.16        18.50 o                         
  -2  10  -6        149.37        162.67         4.75 o                         
  -1  10  -6        294.88        297.12         7.80 o                         
   0  10  -6          1.77          3.85         1.51 o                         
   1  10  -6        304.85        293.12         8.40 o                         
   2  10  -6         38.02         43.07         8.06 o                         
 -11  11  -6         74.58         66.34         3.38 o                         
 -10  11  -6          5.55          5.06         1.76 o                         
  -9  11  -6        128.89        133.80         3.96 o                         
  -8  11  -6        102.04         92.87         3.42 o                         
  -7  11  -6        205.01        200.82         6.80 o                         
  -6  11  -6         48.90         54.73         6.47 o                         
  -5  11  -6        236.48        231.76         6.63 o                         
  -4  11  -6         19.04         18.94         2.46 o                         
  -3  11  -6         91.95         88.34         4.26 o                         
  -2  11  -6        113.62        117.59         4.75 o                         
  -1  11  -6         54.58         62.57         3.25 o                         
   0  11  -6        181.18        178.91         6.36 o                         
 -11  12  -6         16.54         11.79         2.30 o                         
 -10  12  -6        130.71        147.20         7.89 o                         
  -9  12  -6         59.52         61.06         5.05 o                         
  -8  12  -6         25.16         28.63         3.63 o                         
  -7  12  -6         92.45         99.55         6.20 o                         
  -6  12  -6         85.24         84.96         4.56 o                         
  -5  12  -6        225.48        230.73        16.09 o                         
  -4  12  -6         31.07         40.15         4.61 o                         
  -3  12  -6          7.94         11.88         3.99 o                         
  -2  12  -6          0.17          1.60         2.04 o                         
  -1  12  -6         78.17         91.28         5.76 o                         
  -1   1  -5       9083.89       9424.82       176.20 o                         
   0   1  -5      12499.46      11498.80       239.98 o                         
   1   1  -5       5584.55       5364.54        87.99 o                         
  -3   2  -5       3414.97       3298.04        40.33 o                         
  -2   2  -5      14757.82      14929.19       259.31 o                         
  -1   2  -5       5726.35       5477.34        74.27 o                         
   0   2  -5      10792.18      11009.33       177.55 o                         
   1   2  -5       5527.24       5938.73        71.10 o                         
   2   2  -5        394.17        398.77         5.92 o                         
  -5   3  -5         71.22         66.11         3.09 o                         
  -4   3  -5         23.50         21.37         1.39 o                         
  -3   3  -5        488.43        505.36         7.90 o                         
  -2   3  -5       5356.03       5358.85        70.13 o                         
  -1   3  -5        534.39        484.32         8.16 o                         
   0   3  -5        415.12        399.61         6.01 o                         
   1   3  -5       1893.31       1842.34        22.07 o                         
   2   3  -5       1871.96       1874.73        24.23 o                         
   3   3  -5        782.20        921.54        15.20 o                         
  -7   4  -5        734.97        812.43        21.53 o                         
  -6   4  -5        104.58        110.99         3.82 o                         
  -5   4  -5        397.96        409.85         6.98 o                         
  -4   4  -5        159.51        137.65         3.57 o                         
  -3   4  -5      11305.57      12164.16       152.13 o                         
  -2   4  -5       8215.77       9317.37       127.41 o                         
  -1   4  -5       1484.14       1554.73        22.96 o                         
   0   4  -5       1764.17       1895.91        28.68 o                         
   1   4  -5       2008.06       2335.94        34.37 o                         
   2   4  -5         10.54         13.78         3.93 o                         
   3   4  -5         69.28         71.18         7.88 o                         
   4   4  -5        287.57        270.74         6.77 o                         
  -9   5  -5        979.31       1021.78        17.79 o                         
  -8   5  -5        933.21        947.45        16.60 o                         
  -7   5  -5        290.01        251.89         7.60 o                         
  -6   5  -5        159.94        169.17         5.79 o                         
  -5   5  -5        372.40        430.57        16.38 o                         
  -4   5  -5        138.85        148.93         5.42 o                         
  -3   5  -5       1385.16       1446.86        21.56 o                         
  -2   5  -5       1111.06       1135.43        17.91 o                         
  -1   5  -5        965.59        919.78        16.65 o                         
   0   5  -5       6724.31       7609.19        91.48 o                         
   1   5  -5         81.20         97.89         3.02 o                         
   2   5  -5         30.45         27.74         1.86 o                         
   3   5  -5         31.93         33.49         2.09 o                         
   4   5  -5        621.78        661.82        11.53 o                         
   5   5  -5        285.29        286.04         7.00 o                         
 -11   6  -5        333.59        342.97        21.23 o                         
 -10   6  -5       1027.55       1051.99        18.32 o                         
  -9   6  -5        195.69        188.57         5.34 o                         
  -8   6  -5       1498.87       1599.72        26.43 o                         
  -7   6  -5        566.23        634.12        13.32 o                         
  -6   6  -5         29.04         23.00         3.65 o                         
  -5   6  -5       5819.65       6597.53       130.04 o                         
  -4   6  -5        211.45        224.76         8.03 o                         
  -3   6  -5        127.93        140.55         4.65 o                         
  -2   6  -5       1131.12       1171.18        25.64 o                         
  -1   6  -5        270.59        268.38         8.20 o                         
   0   6  -5        300.40        259.22         6.01 o                         
   1   6  -5       2723.87       2827.04        55.62 o                         
   2   6  -5        513.95        507.71        10.15 o                         
   3   6  -5        574.32        565.91        11.69 o                         
   4   6  -5        226.96        225.08        12.04 o                         
   5   6  -5          8.21          6.88         3.14 o                         
   6   6  -5         12.90         13.80         1.82 o                         
 -13   7  -5        209.18        225.51         6.11 o                         
 -12   7  -5         80.63         73.36        13.43 o                         
 -11   7  -5        237.63        237.47         7.30 o                         
 -10   7  -5        898.85        928.18        17.91 o                         
  -9   7  -5        385.65        415.40         8.22 o                         
  -8   7  -5         57.58         64.62         2.83 o                         
  -7   7  -5        220.62        214.01         5.22 o                         
  -6   7  -5        153.61        161.40         4.26 o                         
  -5   7  -5        121.43        124.30         5.52 o                         
  -4   7  -5         26.36         24.33         1.89 o                         
  -3   7  -5        154.05        149.28         4.02 o                         
  -2   7  -5       1525.85       1521.37        29.00 o                         
  -1   7  -5        364.17        352.27         6.97 o                         
   0   7  -5       1384.34       1364.88        24.21 o                         
   1   7  -5        552.42        516.21        11.12 o                         
   2   7  -5        105.88         91.50         3.98 o                         
   3   7  -5         50.47         45.09         3.51 o                         
   4   7  -5         36.47         40.11         2.36 o                         
   5   7  -5         35.49         41.54         2.74 o                         
   6   7  -5         93.43        103.08         4.22 o                         
 -13   8  -5         73.47         80.48         3.15 o                         
 -12   8  -5          8.46         10.81         2.79 o                         
 -11   8  -5         91.23         96.05         4.28 o                         
 -10   8  -5        118.03        122.59         8.16 o                         
  -9   8  -5         10.74         11.91         1.69 o                         
  -8   8  -5          6.33          5.54         1.54 o                         
  -7   8  -5         46.86         44.95         2.43 o                         
  -6   8  -5         12.66         12.95         2.14 o                         
  -5   8  -5        839.15        873.92        14.95 o                         
  -4   8  -5       1432.61       1459.60        24.09 o                         
  -3   8  -5        210.20        201.49         4.90 o                         
  -2   8  -5        204.66        196.53         5.23 o                         
  -1   8  -5        591.74        580.80        13.62 o                         
   0   8  -5        507.25        501.78        10.87 o                         
   1   8  -5        382.38        354.75         7.37 o                         
   2   8  -5        188.89        177.34         4.37 o                         
   3   8  -5         56.56         51.36         2.08 o                         
   4   8  -5         27.53         25.48         2.58 o                         
   5   8  -5         48.61         61.27         3.05 o                         
 -13   9  -5         71.80         82.44         3.18 o                         
 -12   9  -5          9.30         11.26         2.34 o                         
 -11   9  -5        247.13        254.86         7.40 o                         
 -10   9  -5        127.32        128.54         4.12 o                         
  -9   9  -5         41.07         43.09         2.93 o                         
  -8   9  -5        116.26        114.42         3.78 o                         
  -7   9  -5         79.26         83.89         3.06 o                         
  -6   9  -5        194.16        182.47         4.51 o                         
  -5   9  -5       1203.57       1230.86        28.05 o                         
  -4   9  -5        335.29        305.14         6.56 o                         
  -3   9  -5         99.99        107.01         3.33 o                         
  -2   9  -5          1.68          0.39         1.64 o                         
  -1   9  -5        159.17        161.62         4.84 o                         
   0   9  -5         79.66         83.50         3.89 o                         
   1   9  -5          7.12          8.20         1.98 o                         
   2   9  -5         16.84         17.99         1.66 o                         
   3   9  -5         49.07         62.15         3.17 o                         
   4   9  -5         40.96         31.20         3.01 o                         
 -13  10  -5         29.91         23.49         2.13 o                         
 -12  10  -5         13.68         17.79         2.23 o                         
 -11  10  -5         17.74         18.88         1.94 o                         
 -10  10  -5          1.43          1.82         1.51 o                         
  -9  10  -5        178.84        172.03         6.07 o                         
  -8  10  -5        102.56        106.29         3.74 o                         
  -7  10  -5         16.26         20.90         2.60 o                         
  -6  10  -5        355.14        353.24         8.21 o                         
  -5  10  -5        298.15        300.67         8.03 o                         
  -4  10  -5        182.96        189.96         5.36 o                         
  -3  10  -5        496.25        495.68        10.89 o                         
  -2  10  -5         12.67         14.62         1.80 o                         
  -1  10  -5        308.00        318.53         7.86 o                         
   0  10  -5         20.67         17.44         1.79 o                         
   1  10  -5         95.84         88.04         3.13 o                         
   2  10  -5         96.67         94.52         4.44 o                         
 -11  11  -5         32.69         32.66         2.79 o                         
 -10  11  -5          4.37          2.83         1.94 o                         
  -9  11  -5        222.26        213.23         6.51 o                         
  -8  11  -5         17.93         22.25         2.29 o                         
  -7  11  -5         53.73         62.17         4.42 o                         
  -6  11  -5        104.89        104.28         6.18 o                         
  -5  11  -5        227.73        235.22         7.30 o                         
  -4  11  -5         71.32         78.42         4.09 o                         
  -3  11  -5        280.71        264.04         7.90 o                         
  -2  11  -5         90.68         90.76         3.33 o                         
  -1  11  -5          5.65          7.45         2.00 o                         
   0  11  -5        229.69        230.49         7.96 o                         
 -11  12  -5          5.50          8.06         2.30 o                         
 -10  12  -5         24.63         36.16         3.99 o                         
  -9  12  -5        228.51        259.40        12.41 o                         
  -8  12  -5         89.94         94.30         5.94 o                         
  -7  12  -5         66.51         66.20         5.05 o                         
  -6  12  -5          4.11          3.12         5.89 o                         
  -5  12  -5         15.65         19.05         3.63 o                         
  -4  12  -5         22.28         26.85         4.25 o                         
  -3  12  -5         27.06         35.08         3.78 o                         
  -2  12  -5          2.35          7.09         2.30 o                         
  -1  12  -5         96.79         99.08         5.85 o                         
  -1   1  -4       1667.56       1654.86        30.36 o                         
   0   1  -4      12510.48      13223.95       270.50 o                         
   1   1  -4       1308.22       1175.21        14.42 o                         
  -3   2  -4      13325.10      13572.75       161.46 o                         
  -2   2  -4      11422.06      11254.35       149.31 o                         
  -1   2  -4      12712.19      11699.04       183.28 o                         
   0   2  -4       9106.38       9272.81       144.64 o                         
   1   2  -4       2921.34       2814.75        34.81 o                         
   2   2  -4        152.30        159.75         3.06 o                         
  -5   3  -4       1755.32       1846.65        24.49 o                         
  -4   3  -4       2044.70       2064.79        26.84 o                         
  -3   3  -4        726.95        706.86        14.09 o                         
  -2   3  -4        840.07        884.87        11.92 o                         
  -1   3  -4       1231.03       1161.23        16.05 o                         
   0   3  -4       2610.88       2650.90        33.02 o                         
   1   3  -4        264.59        296.74         4.77 o                         
   2   3  -4        493.07        495.58         8.64 o                         
   3   3  -4         75.95         75.86         4.52 o                         
  -7   4  -4         28.48         35.88         2.15 o                         
  -6   4  -4        422.41        459.37         7.98 o                         
  -5   4  -4       1751.42       2148.96        28.22 o                         
  -4   4  -4        158.55        162.92         4.34 o                         
  -3   4  -4       3889.87       3943.06        48.09 o                         
  -2   4  -4       2481.24       2425.47        33.20 o                         
  -1   4  -4       2576.17       2683.31        36.18 o                         
   0   4  -4       2133.65       2228.51        27.51 o                         
   1   4  -4        557.15        657.59        13.29 o                         
   2   4  -4        352.02        345.50         6.33 o                         
   3   4  -4         62.56         50.51         2.45 o                         
   4   4  -4        164.98        156.10         3.54 o                         
  -9   5  -4        603.82        661.28        11.58 o                         
  -8   5  -4        323.79        315.22         6.84 o                         
  -7   5  -4        673.63        652.64        19.71 o                         
  -6   5  -4         19.32         18.73         1.95 o                         
  -5   5  -4       1177.93       1286.92        19.31 o                         
  -4   5  -4       1139.73       1122.78        21.98 o                         
  -3   5  -4       1222.75       1362.03        23.48 o                         
  -2   5  -4        298.82        339.67         6.63 o                         
  -1   5  -4       2316.29       2400.73        39.18 o                         
   0   5  -4        433.33        491.80         9.24 o                         
   1   5  -4       1236.51       1494.92        24.39 o                         
   2   5  -4         95.27         90.28         2.68 o                         
   3   5  -4        779.97        824.56        13.55 o                         
   4   5  -4        399.68        395.45         7.61 o                         
   5   5  -4        292.58        299.54         7.25 o                         
 -11   6  -4        278.41        277.53         8.43 o                         
 -10   6  -4       1129.82       1142.71        19.75 o                         
  -9   6  -4         48.64         50.95         2.95 o                         
  -8   6  -4       2374.54       2483.51        40.35 o                         
  -7   6  -4        909.63        966.14        15.96 o                         
  -6   6  -4        204.17        176.36         5.71 o                         
  -5   6  -4        889.07        937.79        21.78 o                         
  -4   6  -4        794.25        865.28        22.16 o                         
  -3   6  -4        271.61        255.84         6.43 o                         
  -2   6  -4        560.82        637.60        17.59 o                         
  -1   6  -4        112.39        125.57         8.49 o                         
   0   6  -4         20.51         24.25         1.79 o                         
   1   6  -4         81.10         97.19         3.46 o                         
   2   6  -4         85.41         71.71         2.96 o                         
   3   6  -4         44.38         47.13         3.41 o                         
   4   6  -4         76.33         72.02         4.13 o                         
   5   6  -4         13.60         17.22         2.71 o                         
   6   6  -4         24.10         25.05         2.45 o                         
 -13   7  -4         72.91         75.58         2.59 o                         
 -12   7  -4        105.80        118.69        12.58 o                         
 -11   7  -4        101.99        116.04         4.56 o                         
 -10   7  -4        178.50        195.56         5.27 o                         
  -9   7  -4        222.49        218.65         5.53 o                         
  -8   7  -4         15.57         17.63         1.72 o                         
  -7   7  -4         98.14         96.14         3.13 o                         
  -6   7  -4        520.29        600.01        11.22 o                         
  -5   7  -4          8.24          5.20         1.83 o                         
  -4   7  -4        172.14        172.22         4.24 o                         
  -3   7  -4        106.83        122.93         3.56 o                         
  -2   7  -4        522.93        503.39         9.47 o                         
  -1   7  -4       1928.57       2005.44        33.83 o                         
   0   7  -4        540.26        529.93        10.03 o                         
   1   7  -4        248.12        251.68         6.12 o                         
   2   7  -4         96.71         82.23         3.22 o                         
   3   7  -4         99.69         92.97         3.43 o                         
   4   7  -4          6.07          6.62         1.42 o                         
   5   7  -4        111.32        118.87         4.40 o                         
   6   7  -4         24.70         23.98         2.53 o                         
 -13   8  -4         12.99         19.33         1.74 o                         
 -12   8  -4         10.76         10.16         2.26 o                         
 -11   8  -4        158.30        156.06         5.16 o                         
 -10   8  -4         28.51         27.83         2.62 o                         
  -9   8  -4        446.35        448.62         8.64 o                         
  -8   8  -4         19.70         19.61         1.81 o                         
  -7   8  -4         83.30         77.90         2.93 o                         
  -6   8  -4        140.25        135.86         4.11 o                         
  -5   8  -4        107.56        108.31         3.43 o                         
  -4   8  -4        105.35        101.47         3.11 o                         
  -3   8  -4        371.30        383.98         7.74 o                         
  -2   8  -4        402.62        430.68         9.40 o                         
  -1   8  -4        123.75        115.78         4.15 o                         
   0   8  -4         27.96         25.78         2.14 o                         
   1   8  -4        300.14        272.30         5.95 o                         
   2   8  -4         72.78         73.43         3.26 o                         
   3   8  -4         41.72         36.64         1.89 o                         
   4   8  -4         64.13         73.51         3.52 o                         
   5   8  -4        209.18        242.16         7.99 o                         
 -13   9  -4         10.07         14.98         3.68 o                         
 -12   9  -4         62.16         72.88        12.32 o                         
 -11   9  -4        207.49        211.32         6.42 o                         
 -10   9  -4         43.11         45.98         2.79 o                         
  -9   9  -4         61.73         58.85         3.05 o                         
  -8   9  -4         55.93         56.90         2.80 o                         
  -7   9  -4         37.92         44.14         3.09 o                         
  -6   9  -4         48.47         49.07         2.61 o                         
  -5   9  -4       1968.37       1951.43        37.68 o                         
  -4   9  -4        725.83        722.69        13.46 o                         
  -3   9  -4       1479.97       1497.95        26.66 o                         
  -2   9  -4         29.33         28.60         2.60 o                         
  -1   9  -4         90.61         94.59         4.23 o                         
   0   9  -4        130.75        124.08         5.81 o                         
   1   9  -4         43.66         44.78         3.26 o                         
   2   9  -4          8.87         11.20         2.00 o                         
   3   9  -4        148.67        140.88         4.26 o                         
   4   9  -4          6.78          2.75         1.77 o                         
 -13  10  -4         19.54         27.38         2.22 o                         
 -12  10  -4         15.98         23.48         2.97 o                         
 -11  10  -4          9.59          9.86         1.89 o                         
 -10  10  -4         24.35         21.80         1.99 o                         
  -9  10  -4          3.16          4.68         1.91 o                         
  -8  10  -4        200.23        191.81         5.26 o                         
  -7  10  -4         85.56         86.48         3.96 o                         
  -6  10  -4        322.60        321.56         7.67 o                         
  -5  10  -4          0.17          0.55         1.56 o                         
  -4  10  -4        499.62        519.56        11.30 o                         
  -3  10  -4        871.35        864.62        17.58 o                         
  -2  10  -4         83.44         88.34         3.49 o                         
  -1  10  -4          6.84         11.26         1.68 o                         
   0  10  -4        264.95        256.75         7.05 o                         
   1  10  -4        103.75         99.71         3.28 o                         
   2  10  -4         11.17         12.80         3.68 o                         
 -11  11  -4        145.86        147.05         5.51 o                         
 -10  11  -4         13.44         11.50         2.40 o                         
  -9  11  -4        246.47        252.85         7.49 o                         
  -8  11  -4        109.65        119.14         6.65 o                         
  -7  11  -4        359.04        359.56        12.13 o                         
  -6  11  -4        252.08        252.75         7.47 o                         
  -5  11  -4         24.04         23.50         2.60 o                         
  -4  11  -4        181.28        187.84         9.13 o                         
  -3  11  -4        219.23        231.79         7.80 o                         
  -2  11  -4        136.52        136.78         4.21 o                         
  -1  11  -4         52.49         55.07         2.61 o                         
   0  11  -4          5.78          8.73         1.99 o                         
   1  11  -4        293.73        286.17        12.85 o                         
 -11  12  -4          9.67         11.70         2.48 o                         
 -10  12  -4          2.53          4.08         2.04 o                         
  -9  12  -4        121.43        143.04         7.80 o                         
  -8  12  -4         37.92         42.63         3.90 o                         
  -7  12  -4         81.90         87.65         5.94 o                         
  -6  12  -4         57.06         60.80         8.55 o                         
  -5  12  -4         74.96         70.66         4.79 o                         
  -4  12  -4          2.80          4.23         1.95 o                         
  -3  12  -4         19.82         22.68         2.71 o                         
  -2  12  -4          6.14         13.52         5.05 o                         
  -1  12  -4         20.01         10.81         2.30 o                         
  -1   1  -3       1892.81       1865.99        36.88 o                         
   0   1  -3       8444.05       7788.84       160.12 o                         
   1   1  -3      13773.80      13291.88       227.86 o                         
  -3   2  -3       8068.11       8204.91       101.81 o                         
  -2   2  -3      23301.43      23070.53       467.42 o                         
  -1   2  -3      14729.60      14880.73       222.23 o                         
   0   2  -3       1727.19       1795.05        21.94 o                         
   1   2  -3       1864.84       1810.28        22.90 o                         
   2   2  -3        355.08        330.08         4.99 o                         
  -5   3  -3        316.45        366.91         6.42 o                         
  -4   3  -3       2285.51       2340.03        31.36 o                         
  -3   3  -3        699.17        770.85        11.06 o                         
  -2   3  -3       5914.87       6082.52        75.85 o                         
  -1   3  -3        683.75        723.65        14.22 o                         
   0   3  -3        167.18        145.90         3.23 o                         
   1   3  -3        273.34        330.23         5.91 o                         
   2   3  -3        198.13        194.50         4.16 o                         
   3   3  -3        196.62        177.50         6.63 o                         
  -7   4  -3        420.20        417.28        13.09 o                         
  -6   4  -3       5121.69       5625.54        83.50 o                         
  -5   4  -3       2712.38       3029.49        40.33 o                         
  -4   4  -3        365.30        509.43        10.58 o                         
  -3   4  -3       5409.90       5879.82        74.04 o                         
  -2   4  -3       2514.67       2492.48        43.67 o                         
  -1   4  -3       1058.02       1017.03        12.67 o                         
   0   4  -3       2557.89       2876.84        33.58 o                         
   1   4  -3        259.19        320.41         6.47 o                         
   2   4  -3         49.96         54.13         3.26 o                         
   3   4  -3        181.04        170.19         4.47 o                         
   4   4  -3        413.32        400.74         9.48 o                         
  -9   5  -3        182.74        204.43         5.99 o                         
  -8   5  -3        224.31        229.81         5.29 o                         
  -7   5  -3        108.81        121.78         7.10 o                         
  -6   5  -3          7.43          8.53         5.49 o                         
  -5   5  -3        660.45        661.74        14.58 o                         
  -4   5  -3       1041.64       1058.89        22.83 o                         
  -3   5  -3       1981.49       1983.77        36.21 o                         
  -2   5  -3         21.77         23.52         1.67 o                         
  -1   5  -3        168.98        170.65         4.34 o                         
   0   5  -3        561.87        568.90         9.46 o                         
   1   5  -3         60.16         55.34         3.98 o                         
   2   5  -3         26.18         32.21         1.80 o                         
   3   5  -3         23.78         24.05         1.73 o                         
   4   5  -3        125.10        132.12         5.95 o                         
   5   5  -3        245.36        241.99         6.92 o                         
 -11   6  -3         41.25         45.98         3.50 o                         
 -10   6  -3        123.38        139.90         4.59 o                         
  -9   6  -3        123.42        117.19         4.04 o                         
  -8   6  -3        267.29        315.54         6.40 o                         
  -7   6  -3        248.06        285.52         6.36 o                         
  -6   6  -3         55.80         60.93         5.10 o                         
  -5   6  -3        252.85        258.40         9.44 o                         
  -4   6  -3         55.93         88.95         6.36 o                         
  -3   6  -3       1015.33       1075.40        19.15 o                         
  -2   6  -3        203.97        213.62         6.67 o                         
  -1   6  -3        112.39        105.13         5.51 o                         
   0   6  -3        162.41        150.47         3.89 o                         
   1   6  -3        122.58        111.97         3.50 o                         
   2   6  -3        198.18        202.72         5.07 o                         
   3   6  -3        531.06        542.31        11.34 o                         
   4   6  -3        293.22        294.06         7.51 o                         
   5   6  -3         50.46         53.69         3.85 o                         
   6   6  -3        114.71        110.00         4.59 o                         
 -13   7  -3         13.87         14.93         1.30 o                         
 -12   7  -3          0.51          5.51         6.60 o                         
 -11   7  -3         20.35         25.13         2.31 o                         
 -10   7  -3        176.56        179.49         5.68 o                         
  -9   7  -3        301.67        285.47         6.77 o                         
  -8   7  -3        413.05        411.89         8.56 o                         
  -7   7  -3         71.96         75.09         2.79 o                         
  -6   7  -3        807.26        843.60        15.20 o                         
  -5   7  -3         11.04         13.46         1.73 o                         
  -4   7  -3        466.97        410.95         8.59 o                         
  -3   7  -3        692.67        839.08        14.43 o                         
  -2   7  -3        780.55        747.75        13.19 o                         
  -1   7  -3        783.15        815.13        18.01 o                         
   0   7  -3        601.25        594.81        11.09 o                         
   1   7  -3          7.60          9.43         2.48 o                         
   2   7  -3         36.65         41.77         2.55 o                         
   3   7  -3         87.66         73.93         3.18 o                         
   4   7  -3          5.14          5.27         1.39 o                         
   5   7  -3        113.40        119.53         3.28 o                         
   6   7  -3          8.46         10.56         1.72 o                         
 -13   8  -3        121.13        133.29         6.47 o                         
 -12   8  -3        101.94         89.03         4.59 o                         
 -11   8  -3         43.59         49.17         3.05 o                         
 -10   8  -3        347.54        349.35         8.01 o                         
  -9   8  -3        416.44        432.28         8.48 o                         
  -8   8  -3        163.90        144.53         3.93 o                         
  -7   8  -3        135.21        156.03         4.37 o                         
  -6   8  -3        118.73        119.75         3.85 o                         
  -5   8  -3        592.52        628.49        11.18 o                         
  -4   8  -3        110.46         99.80         3.16 o                         
  -3   8  -3        963.49       1015.68        18.28 o                         
  -2   8  -3        414.08        443.91         9.62 o                         
  -1   8  -3        544.25        526.89        11.42 o                         
   0   8  -3          6.87          9.21         1.73 o                         
   1   8  -3         40.62         38.71         4.12 o                         
   2   8  -3         81.94         75.84         2.85 o                         
   3   8  -3          3.68          5.47         1.95 o                         
   4   8  -3         31.82         33.54         3.48 o                         
   5   8  -3         16.50         20.68         2.15 o                         
 -13   9  -3        199.24        221.02         7.20 o                         
 -12   9  -3         10.02         12.68         2.00 o                         
 -11   9  -3        547.00        578.90        15.14 o                         
 -10   9  -3        289.95        283.72         7.14 o                         
  -9   9  -3        320.54        308.22         6.55 o                         
  -8   9  -3        708.36        671.20        12.12 o                         
  -7   9  -3        104.90        120.16         3.57 o                         
  -6   9  -3         26.29         25.15         2.00 o                         
  -5   9  -3         52.36         59.09         3.26 o                         
  -4   9  -3       1089.08       1051.53        19.00 o                         
  -3   9  -3        583.37        560.49        12.21 o                         
  -2   9  -3         39.72         35.74         2.71 o                         
  -1   9  -3         12.22          9.02         1.71 o                         
   0   9  -3         65.01         72.75         4.49 o                         
   1   9  -3          9.14         11.62         1.63 o                         
   2   9  -3         36.36         36.80         2.48 o                         
   3   9  -3         12.81         12.74         2.85 o                         
   4   9  -3         43.11         30.93         2.75 o                         
 -13  10  -3         36.30         42.98         2.84 o                         
 -12  10  -3         22.67         24.70         2.66 o                         
 -11  10  -3         25.39         25.40         2.41 o                         
 -10  10  -3          6.18          2.70         1.81 o                         
  -9  10  -3         47.25         41.02         2.66 o                         
  -8  10  -3        286.03        265.80         5.99 o                         
  -7  10  -3        789.55        773.28        15.97 o                         
  -6  10  -3        125.28        129.28         4.23 o                         
  -5  10  -3         41.92         49.69         2.87 o                         
  -4  10  -3         61.41         63.23         3.37 o                         
  -3  10  -3        279.38        285.84         7.97 o                         
  -2  10  -3        373.09        371.62        10.06 o                         
  -1  10  -3        228.15        218.54         5.90 o                         
   0  10  -3         45.69         55.40         2.73 o                         
   1  10  -3         98.14        104.33         3.36 o                         
   2  10  -3         81.87         69.11         7.71 o                         
 -11  11  -3         59.87         49.03         3.00 o                         
 -10  11  -3         15.28         10.00         1.75 o                         
  -9  11  -3         23.06         23.46         2.43 o                         
  -8  11  -3         15.95         17.79         2.99 o                         
  -7  11  -3        262.16        254.87        11.08 o                         
  -6  11  -3          0.66          1.57         1.85 o                         
  -5  11  -3          6.61          1.66         2.42 o                         
  -4  11  -3         16.88         16.97         5.14 o                         
  -3  11  -3        129.62        132.82         4.26 o                         
  -2  11  -3        121.45        141.10         4.31 o                         
  -1  11  -3         16.24         14.57         1.73 o                         
   0  11  -3         87.03         80.68         3.19 o
[truncated: 475,147 more chars]
